# Supplementary material for: In vivo gene expression profile of Haemophilus influenzae during human pneumonia
Source: Microbiol Spectr. 2023 Sep 14;11(5):e01639-23. doi: 10.1128/spectrum.01639-23 (PMC10581191; doi:10.1128/spectrum.01639-23)
Supplement: Supplemental file 3: Taxonomic data — Taxonomic analysis from RNA-seq of all clinical samples [file spectrum.01639-23-s0004.xlsx]

## Sheet: Sheet1
In vivo gene expression profile of Haemophilus influenzae during human pneumonia
Linnea Polland1,2, Hanna Rydén1,2, Yi Su1, Magnus Paulsson1,2 #
Author affiliations
1) Infection medicine, Department of Clinical Sciences Lund, Medical Faculty, Lund University, Lund, Sweden
2) Clinical Microbiology, Office for Medical Services, Region Skåne, Lund, Sweden
Supplemental file 3: Taxonomic data
File name	Condition	Bacterial reads	HI reads	Top 5 new estimated species
				1st	2nd	3rd	4th	5th
LUIN_26_S2	in vivo clinical sample	177938945	4949710	Rothia mucilaginosa	Streptococcus pneumoniae	Streptococcus salivarius	Haemophilus influenzae	Streptococcus agalactiae
LUIN_26_S4	in vivo clinical sample	182393341	5578020	Rothia mucilaginosa	Streptococcus pneumoniae	Streptococcus agalactiae	Gemella haemolysans	Gemella sanguinis
LUIN_26_S5	in vivo clinical sample	7437930	197706	Rothia mucilaginosa	Streptococcus agalactiae	Haemophilus influenzae	Streptococcus salivarius	Streptococcus pneumoniae
LUIN_29_S5	in vivo clinical sample	49340736	20918057	Haemophilus influenzae	Actinobacillus pleuropneumoniae	Salmonella enterica	Pasteurella sp. XG20	Pasteurella multocida
LUIN_31_S6	in vivo clinical sample	22038977	5328298	Haemophilus influenzae	Pasteurella sp. XG20	Actinobacillus pleuropneumoniae	Pasteurella multocida	Salmonella enterica
LUIN_33_S4	in vivo clinical sample	138180632	41061407	Haemophilus influenzae	Actinobacillus pleuropneumoniae	Pasteurella sp. XG20	Pasteurella multocida	Salmonella enterica
LUIN_33_S7	in vivo clinical sample	5557365	2308696	Haemophilus influenzae	Pasteurella multocida	Pasteurella sp. XG20	Actinobacillus pleuropneumoniae	Streptococcus pneumoniae
MAAK_03_S13	in vivo clinical sample	7310266	1428749	Haemophilus influenzae	Rothia mucilaginosa	Streptococcus agalactiae	Haemophilus haemolyticus	Actinobacillus pleuropneumoniae
MAAK_03_S7	in vivo clinical sample	138447424	44623401	Haemophilus influenzae	Actinobacillus pleuropneumoniae	Rothia mucilaginosa	Streptococcus agalactiae	Salmonella enterica
MAAK_03_S8	in vivo clinical sample	163874880	31002009	Haemophilus influenzae	Actinobacillus pleuropneumoniae	Rothia mucilaginosa	Salmonella enterica	Streptococcus agalactiae
MAIV_24_S5	in vivo clinical sample	80255852	11883425	Streptococcus pneumoniae	Haemophilus influenzae	Streptococcus agalactiae	Streptococcus constellatus	Actinobacillus pleuropneumoniae
MAIV_24_S8	in vivo clinical sample	3011329	428507	Streptococcus pneumoniae	Haemophilus influenzae	Streptococcus agalactiae	Streptococcus constellatus	Haemophilus haemolyticus
MAIV_24_S9	in vivo clinical sample	32813650	4858854	Streptococcus pneumoniae	Haemophilus influenzae	Streptococcus constellatus	Streptococcus agalactiae	Actinobacillus pleuropneumoniae
MAIV_32_S6	in vivo clinical sample	64105015	18494621	Haemophilus influenzae	Actinobacillus pleuropneumoniae	Salmonella enterica	Pasteurella sp. XG20	Pasteurella multocida
MAIV_34_S10	in vivo clinical sample	4004972	1403419	Haemophilus influenzae	Haemophilus haemolyticus	Pasteurella multocida	Actinobacillus pleuropneumoniae	Pasteurella sp. XG20
MAIV_34_S7	in vivo clinical sample	102745322	41600469	Haemophilus influenzae	Actinobacillus pleuropneumoniae	Pasteurella sp. XG20	Pasteurella multocida	Salmonella enterica
3655_1_S1	in vivo clinical sample	19175572	14917382	Haemophilus influenzae	Actinobacillus pleuropneumoniae	Pasteurella sp. XG20	Pasteurella multocida	Salmonella enterica
3655_2_S2	in vivo clinical sample	16142589	13011134	Haemophilus influenzae	Actinobacillus pleuropneumoniae	Pasteurella sp. XG20	Pasteurella multocida	Salmonella enterica
HI_LUIN_26_1_S3	in vitro cultured isolate	15706710	12601590	Haemophilus influenzae	Actinobacillus pleuropneumoniae	Pasteurella multocida	Pasteurella sp. XG20	Salmonella enterica
HI_LUIN_26_2_S4	in vitro cultured isolate	17927242	12782190	Haemophilus influenzae	Pasteurella multocida	Pasteurella sp. XG20	Actinobacillus pleuropneumoniae	Haemophilus aegyptius
HI_LUIN_28_1_S5	in vitro cultured isolate	17521466	13143127	Haemophilus influenzae	Pasteurella multocida	Actinobacillus pleuropneumoniae	Pasteurella sp. XG20	Bibersteinia trehalosi
HI_LUIN_28_2_S6	in vitro cultured isolate	20309915	15594710	Haemophilus influenzae	Bibersteinia trehalosi	Actinobacillus pleuropneumoniae	Pasteurella multocida	Pasteurella sp. XG20
HI_LUIN_33_1_S7	in vitro cultured isolate	18678029	11962643	Haemophilus influenzae	Pasteurella sp. XG20	Pasteurella multocida	Actinobacillus pleuropneumoniae	Haemophilus aegyptius
HI_LUIN_33_2_S8	in vitro cultured isolate	17367431	10894241	Haemophilus influenzae	Pasteurella sp. XG20	Pasteurella multocida	Actinobacillus pleuropneumoniae	Salmonella enterica
HI_MAAK_03_1_S13	in vitro cultured isolate	15767245	12493818	Haemophilus influenzae	Actinobacillus pleuropneumoniae	Pasteurella multocida	Pasteurella sp. XG20	Salmonella enterica
HI_MAAK_03_2_S14	in vitro cultured isolate	17491876	14073968	Haemophilus influenzae	Actinobacillus pleuropneumoniae	Pasteurella multocida	Pasteurella sp. XG20	Salmonella enterica
HI_MAIV_24_1_S9	in vitro cultured isolate	21638173	15787842	Haemophilus influenzae	Pasteurella sp. XG20	Pasteurella multocida	Haemophilus haemolyticus	Actinobacillus pleuropneumoniae
HI_MAIV_24_2_S10	in vitro cultured isolate	17805625	12884328	Haemophilus influenzae	Pasteurella sp. XG20	Pasteurella multocida	Actinobacillus pleuropneumoniae	Haemophilus aegyptius
HI_MAIV_32_1_S11	in vitro cultured isolate	21374074	16638213	Haemophilus influenzae	Actinobacillus pleuropneumoniae	Pasteurella sp. XG20	Pasteurella multocida	Salmonella enterica
HI_MAIV_32_2_S12	in vitro cultured isolate	22023290	17072184	Haemophilus influenzae	Actinobacillus pleuropneumoniae	Pasteurella sp. XG20	Pasteurella multocida	Salmonella enterica
