# Supplementary material for: In vivo gene expression profile of Haemophilus influenzae during human pneumonia
Source: Microbiol Spectr. 2023 Sep 14;11(5):e01639-23. doi: 10.1128/spectrum.01639-23 (PMC10581191; doi:10.1128/spectrum.01639-23)
Supplement: Supplemental file 4: Read counts — Read count data using core and pan genomes as reference [file spectrum.01639-23-s0005.xlsx]

## Sheet: Title sheet
In vivo gene expression profile of Haemophilus influenzae during human pneumonia
Linnea Polland1,2, Hanna Rydén1,2, Yi Su1, Magnus Paulsson1,2 #
Author affiliations
1) Infection medicine, Department of Clinical Sciences Lund, Medical Faculty, Lund University, Lund, Sweden
2) Clinical Microbiology, Office for Medical Services, Region Skåne, Lund, Sweden
Supplemental file 4: Read counts

## Sheet: reads_counts_core
Column1	HI_3655_1	HI_3655_2	HI_LUIN_26_1	HI_LUIN_26_2	HI_LUIN_28_1	HI_LUIN_28_2	HI_LUIN_33_1	HI_LUIN_33_2	HI_MAAK_03_1	HI_MAAK_03_2	HI_MAIV_24_1	HI_MAIV_24_2	HI_MAIV_32_1	HI_MAIV_32_2	LUIN_26	LUIN_29	LUIN_31	LUIN_33	MAAK_03	MAIV_24	MAIV_32	MAIV_34
accA	162	118	251	116	73	424	78	151	205	229	1982	601	344	1082	122	95	16	163	533	137	588	360
accB	235	209	245	116	145	936	110	172	162	173	1761	669	230	615	78	31	22	725	430	162	135	324
accC	383	283	554	142	157	939	195	406	389	496	2762	956	533	1149	81	239	40	1364	1235	233	1221	962
accD	283	257	253	133	47	511	85	160	312	293	1774	688	390	1822	66	120	7	480	366	161	201	676
aceE	6882	4644	8449	3007	2863	14013	2408	3263	4246	4384	46060	14864	8742	20828	1722	1351	473	8490	11145	2076	5096	17379
ackA	2225	1125	1050	1013	861	4365	662	964	1080	1168	11735	4352	2172	7314	539	135	151	2582	1274	247	722	1718
acpP	426	250	318	204	157	716	117	173	248	301	1887	745	418	2209	113	63	24	877	438	171	188	632
adk	523	349	252	278	149	844	288	330	157	237	3202	1079	296	993	0	39	47	646	542	298	217	961
alaA	276	171	70	102	79	294	81	69	46	80	754	346	105	543	24	24	40	250	231	58	439	540
alaS	8523	4222	1931	2117	2245	6390	2515	1869	3951	3838	12327	6758	4639	26824	653	576	197	4130	3450	464	2829	3684
alr	560	263	112	205	127	392	154	128	150	173	1077	756	163	988	157	73	42	284	70	50	427	352
amiB	112	71	25	43	48	144	27	47	34	31	334	207	66	313	50	35	19	249	196	83	398	392
ampD	51	35	18	38	23	87	17	42	15	20	152	57	47	120	0	0	1	69	9	68	214	180
apaH	122	72	81	143	55	127	96	87	120	80	831	306	82	354	18	15	12	271	107	165	624	1062
apbE	489	290	826	361	245	1274	383	726	647	724	11435	5586	877	1560	177	223	215	2012	840	486	2019	3523
apt	827	473	161	173	96	457	96	134	102	141	1052	532	246	958	0	2	2	152	78	91	15	152
arcA	336	212	159	117	168	1357	45	52	121	157	2225	520	668	1217	33	32	32	206	283	38	76	380
argG	595	262	648	102	495	2846	145	138	172	167	2161	551	742	1007	22	123	10	631	677	149	905	2044
argH	389	191	309	97	479	1430	122	68	103	80	1092	345	276	418	31	144	117	933	329	251	1274	1760
argR	95	42	20	54	11	55	60	54	12	5	816	220	315	261	0	18	0	313	4	198	1402	49
argS	417	220	220	240	119	729	195	232	253	263	2239	936	415	1429	193	56	41	549	217	330	1258	1730
aroA	88	58	140	43	44	111	38	58	118	125	520	171	103	336	5	57	30	351	128	40	757	798
aroB	192	125	193	123	98	457	94	177	188	248	2292	624	293	704	181	153	100	1434	443	119	460	1129
aroC	705	325	446	555	525	1375	353	407	490	510	4513	2141	705	2394	45	129	133	1770	825	180	1906	1270
aroE	163	95	48	102	84	177	50	53	54	69	431	335	78	307	23	25	28	228	36	31	41	206
aroG	374	246	160	231	133	447	165	179	198	228	1671	765	273	1169	59	119	31	526	462	186	1087	970
aroK	324	198	321	149	124	454	159	268	230	195	2838	904	354	929	145	253	151	1104	383	293	2289	2985
aroQ	121	96	73	13	3	63	25	32	25	31	180	87	46	110	0	6	0	88	90	27	20	63
artM	23	11	71	11	67	274	20	5	5	12	338	64	78	31	0	0	11	22	4	7	284	64
artP	51	42	795	27	888	2425	88	38	29	61	1161	147	455	241	184	58	14	121	22	71	244	135
artQ	53	24	311	31	225	531	41	24	46	31	447	74	330	176	3	0	0	145	41	8	198	113
asd	273	173	108	90	274	688	45	80	246	275	699	393	221	778	55	23	53	171	238	88	360	624
asnA	191	123	86	130	568	988	105	89	774	1247	621	385	661	3514	54	118	81	456	855	114	755	752
asnC	249	107	42	62	103	192	69	38	100	158	365	173	83	355	143	13	12	34	190	36	86	240
asnS	1617	901	561	539	553	2608	415	571	857	899	4791	2542	1315	6163	114	257	29	1919	823	131	860	1459
aspA	258	137	923	1077	2122	17770	740	1394	3980	3832	13116	4680	11165	47172	338	161	92	781	2106	878	1285	1820
aspC	249	201	88	69	556	1042	71	85	278	346	760	357	296	1140	94	77	57	285	422	122	452	345
aspS	3930	2256	914	1846	371	1336	1366	1268	1141	1164	11937	5664	1528	8038	141	478	273	2324	1316	701	738	5838
atpA	1503	1222	1746	672	1481	6805	730	861	2707	2943	9883	4267	3478	12578	465	657	392	4079	3326	754	2260	4044
atpB	296	174	211	128	153	627	120	155	285	321	1341	823	379	1442	51	25	23	320	644	252	698	803
atpC	427	317	577	179	303	1196	170	273	642	849	2340	1126	941	2476	60	187	90	1546	1030	300	801	1546
atpD	1020	900	961	532	1049	4889	553	655	1419	1416	6130	2994	1552	6113	583	457	208	2524	2196	826	771	3691
atpE	140	77	282	81	132	648	43	77	268	312	1450	575	451	1065	141	69	106	561	648	216	1919	1365
atpF	176	82	396	84	155	835	82	99	318	353	1538	555	584	1717	164	72	79	795	1025	89	129	832
atpG	861	756	1356	435	952	4754	428	592	1591	1742	6776	3092	2620	7409	168	196	123	2309	2426	675	1550	2851
atpH	189	114	330	105	143	719	76	124	260	272	1837	617	482	1378	175	154	4	1455	774	121	270	808
bamA	2072	1302	1386	848	571	3083	608	952	1493	1467	9550	4342	2322	7513	599	253	103	2237	1939	680	1560	2944
bamD	450	232	260	358	206	1000	398	346	251	181	2879	1317	344	1232	31	78	16	1026	607	286	190	1481
bamE	227	104	169	133	42	285	139	177	177	161	1092	540	307	1219	0	11	0	314	245	40	104	353
bcp	85	68	20	44	29	101	35	22	17	35	230	104	33	271	29	15	0	102	98	55	39	131
bioA	440	285	177	154	159	525	92	133	316	354	1374	764	371	1612	10	42	63	83	33	43	323	497
bioB	589	391	261	210	188	561	123	158	264	273	1410	538	238	968	139	258	64	913	1136	195	917	988
bioD1	215	166	44	35	98	623	48	60	65	92	1049	237	546	1141	19	22	20	26	137	44	684	545
bioD2	103	89	14	37	23	76	32	42	70	42	250	161	20	134	0	17	21	68	229	7	236	142
bioF	326	176	171	163	258	421	136	229	265	363	1666	907	348	1431	0	63	70	513	425	96	900	816
bipA	1799	1006	1373	532	239	612	453	705	1640	1748	6050	2091	1325	4704	621	331	260	2254	2292	373	2560	2681
bolA	34	18	17	7	13	40	7	15	22	10	179	69	22	51	0	0	18	66	58	72	879	499
brnQ	184	104	75	94	59	356	42	95	72	89	1017	402	177	340	28	147	72	593	24	151	563	871
can	115	65	67	31	19	65	26	43	49	29	455	209	68	221	160	64	2	104	43	27	150	250
cca	46	28	86	30	35	33	25	43	56	38	289	79	42	80	5	61	28	440	335	65	1252	619
ccmA	111	53	23	104	25	192	47	51	38	48	569	196	200	779	0	29	30	242	63	5	274	341
ccmB	62	52	19	56	29	117	21	25	23	36	329	93	68	326	55	8	40	349	84	56	761	871
ccmC	160	104	35	128	35	217	45	56	46	77	754	332	104	491	35	1	36	88	124	6	329	352
ccmD	83	26	13	48	16	117	15	15	25	62	207	129	44	187	0	3	0	37	76	0	28	29
ccmE	289	179	47	286	95	528	71	99	181	195	1514	825	224	1121	0	84	11	124	365	76	253	307
ccmH	538	312	108	279	178	650	249	228	296	291	1607	1084	106	1316	103	41	51	1094	670	130	967	1304
cdd	209	164	22	76	93	353	54	59	59	41	945	252	108	396	2	6	13	216	54	10	222	283
cdsA	152	102	61	74	72	277	58	78	102	117	832	377	154	602	49	33	17	128	181	72	348	239
CGSHiII_01735	109	76	32	55	97	115	35	27	55	60	346	164	43	175	99	82	0	110	35	173	1448	252
CGSHiII_02135	88	58	60	28	24	141	20	54	51	89	345	99	72	241	0	40	90	120	158	36	128	282
CGSHiII_02961	0	0	30	51	89	347	27	36	50	74	459	249	66	283	76	0	0	89	30	36	31	82
CGSHiII_03600	9	9	3	15	9	35	6	11	12	15	117	27	4	20	0	0	0	0	0	2	0	11
CGSHiII_06464	22	14	2	6	5	25	3	2	7	7	36	13	9	34	0	3	8	0	28	0	97	47
CGSHiII_06839	23	10	2	17	7	21	2	7	11	16	65	31	14	55	208	0	0	1	30	0	5	42
CGSHiII_09390	76	56	54	50	110	148	49	77	73	44	501	179	51	230	21	171	92	488	147	165	1984	1286
citC	447	256	130	199	135	363	192	134	197	162	1026	781	209	1199	24	78	59	474	342	187	2720	1806
citD	229	104	117	127	112	615	82	77	102	114	976	585	233	788	0	33	27	376	182	54	121	542
citE	1206	711	389	516	451	1830	434	379	616	609	2987	2285	736	3989	276	107	11	626	597	135	338	1076
citG	584	285	147	249	208	680	224	169	193	147	1788	1498	379	1921	15	87	27	302	404	62	152	328
clpB	846	484	159	1641	552	3075	356	282	650	506	11413	4229	194	1732	521	1581	413	1677	15685	8831	4680	8455
clpP	959	460	574	373	332	1268	275	468	579	650	3760	1533	607	2214	153	173	111	1762	622	233	849	1173
clpX	798	392	482	307	364	1127	282	316	569	606	3227	1293	556	2160	197	494	372	2796	1063	707	3292	5027
cmk1	498	249	390	265	294	988	135	206	479	487	2609	1111	645	2152	90	32	318	1798	599	222	3033	3359
cmoA	301	163	69	89	122	295	110	135	124	86	1391	318	77	217	54	412	238	1248	117	422	3482	2639
cmoB	127	69	118	61	57	263	63	129	141	103	1284	585	138	376	0	53	62	607	322	100	731	999
coaBC	523	319	120	296	253	986	208	241	129	154	1711	898	326	1687	124	50	29	958	182	261	475	745
coaD	114	74	49	36	56	90	18	20	56	47	289	153	42	136	22	88	13	95	184	21	145	120
coaE	28	18	14	25	43	45	15	31	25	21	169	74	14	95	0	18	76	414	24	168	523	1113
comA	48	25	3	17	65	93	5	5	1	4	674	1103	23	111	0	8	6	0	0	17	181	120
comF	39	28	4	15	36	58	10	10	8	4	404	448	18	59	0	29	15	29	38	46	345	189
corA	202	192	270	174	209	370	117	258	283	238	1944	610	482	1377	238	420	411	1125	514	639	3597	4347
corC	254	116	151	144	62	226	95	129	140	92	1438	659	97	407	53	61	60	652	121	95	772	631
cpdA	281	148	64	450	53	253	263	122	163	204	852	568	72	380	0	49	0	239	260	67	1848	207
cpxR	176	86	179	134	89	293	141	227	148	147	1274	525	258	823	0	112	93	537	102	103	847	904
crp	252	153	120	160	147	546	96	114	163	181	1070	462	218	968	0	59	36	271	359	134	605	643
crr	476	259	258	285	189	896	151	297	227	281	2393	853	400	1334	103	124	136	1737	720	266	498	1392
csdA	88	45	73	61	43	124	26	31	99	58	477	216	92	297	68	195	7	163	215	59	1253	1081
cspD	1008	622	213	592	491	2988	230	284	580	667	4417	1652	1585	4684	23	0	11	56	386	225	88	560
csrA	232	123	99	89	79	339	112	93	202	224	403	242	311	1660	47	27	0	177	249	35	71	175
cvpA	13	5	12	5	15	29	6	12	13	7	86	19	15	64	0	0	26	5	0	0	210	257
cyaA	953	621	588	379	217	914	334	603	414	543	4814	1792	492	2161	383	216	123	1031	457	456	2159	2222
cyaY	14	5	23	18	25	27	13	6	19	27	227	83	63	197	0	0	0	5	0	20	87	88
cydC	264	156	305	149	84	379	114	177	231	281	1625	915	528	1437	47	127	51	505	627	99	2478	610
cydD	74	43	86	67	67	206	88	65	117	93	744	471	162	517	13	115	14	304	102	113	877	844
cysB	651	340	94	185	115	335	110	92	171	126	895	407	209	1015	0	34	60	212	211	88	1039	523
cysE	170	84	33	131	54	167	102	107	62	51	583	355	65	272	5	9	2	151	22	50	394	648
cysK	1663	933	2198	2185	2155	7861	1380	1805	3212	3526	13930	7051	4141	18939	1126	798	139	5618	3642	654	1072	4344
cysQ	364	227	107	206	75	233	134	104	327	249	1460	816	197	1024	0	9	21	163	99	43	429	225
dacA	131	66	118	66	64	214	45	88	87	104	1164	443	115	398	20	72	34	300	365	166	567	714
dapA	1654	1194	602	583	526	1352	289	312	952	964	2247	1778	894	4195	134	168	101	489	1333	260	465	2870
dapB	172	111	151	74	68	329	65	95	132	145	1094	416	164	487	14	80	54	249	115	66	397	644
dapE	673	387	172	222	130	456	136	145	202	198	1531	702	292	1186	131	76	170	660	166	255	998	1173
dapF	207	150	198	118	209	573	65	89	354	377	677	236	193	563	143	25	21	350	422	112	716	486
dat	45	31	94	83	100	133	86	111	75	100	589	162	62	304	71	297	102	626	200	77	1176	1278
dcd	177	121	173	170	400	1678	237	245	287	250	1420	701	280	1172	27	7	23	249	511	95	3728	777
dcuB	6913	2867	1112	2008	2365	9585	1805	1789	2144	2188	21800	7984	6705	21270	97	357	119	2168	1352	905	1608	3348
ddc	40	31	670	410	28	85	289	285	1128	1078	2294	936	329	1715	187	149	216	1126	1043	168	2196	2427
ddh	383	253	172	279	79	420	232	217	223	201	2186	1000	284	1249	28	213	33	448	321	185	891	1152
ddlB	359	241	134	152	117	395	91	140	208	286	1447	670	259	950	0	55	91	234	391	66	215	428
deaD	1810	1294	964	343	263	1461	328	1047	2088	2010	7731	2999	1296	3409	410	375	170	6902	1003	603	2179	3235
def	1333	783	1068	1639	797	2794	1027	1461	1091	1246	14537	7137	1063	4526	406	1472	160	19797	2199	918	1112	2410
degS	177	96	119	134	112	341	111	133	176	151	1256	662	185	669	94	80	120	391	128	95	2241	1339
deoD	306	220	345	312	225	1492	217	304	387	491	5008	2265	521	1569	286	10	79	1621	482	235	369	1326
der	309	222	502	242	109	691	182	370	485	503	3840	1199	681	1925	374	680	536	2519	625	486	4944	4737
dgkA	28	21	53	35	7	60	53	40	36	65	241	125	65	233	4	2	6	40	15	68	76	64
djlA	107	113	180	132	83	472	86	125	129	155	1233	518	259	762	132	190	33	562	588	120	447	1062
dksA	90	88	175	121	71	243	25	31	85	129	1042	288	244	871	115	131	59	330	791	99	825	989
dmsA	13704	6896	196	2463	12717	33555	1475	913	1260	1265	14009	6189	3848	16044	92	268	91	545	366	624	3625	1944
dmsD	1163	515	5	82	710	2293	56	57	44	68	636	220	81	400	0	0	0	16	3	4	36	334
dnaA	1564	888	292	444	203	1023	237	245	548	554	2917	1477	502	2400	21	97	56	560	312	258	1398	587
dnaG	275	237	268	316	220	1046	117	170	242	254	2569	1172	341	718	361	73	80	1434	495	95	1228	1136
dnaK	963	498	575	1470	516	1863	565	527	1333	1014	15946	4728	360	3581	975	1685	135	900	11949	6544	3793	10758
dnaN	1318	894	318	266	203	1126	174	347	312	374	2253	1031	755	3227	137	203	63	810	349	230	1909	987
dnaX	889	514	649	464	300	1479	366	400	720	821	3625	1768	760	3687	110	57	36	898	860	209	1298	1121
dppB	151	66	74	75	119	216	67	72	77	94	680	495	69	342	35	34	25	567	118	189	829	44
dppC	244	92	62	94	59	213	73	93	98	92	657	447	72	334	8	90	10	476	9	91	133	502
dppD	338	191	147	146	112	328	95	127	167	157	1485	729	164	576	171	113	21	1026	82	117	1012	359
dppF	172	105	127	119	53	138	70	100	157	116	956	499	118	389	22	18	8	403	75	77	342	160
dprA	99	96	1	26	150	223	27	12	60	40	587	767	63	248	44	101	197	750	37	254	3358	3304
dsbA	800	459	576	265	192	779	840	1330	923	843	3801	1097	1144	4720	90	145	17	764	1162	794	254	2320
dsbB	377	196	49	125	116	352	58	54	99	95	564	297	158	801	0	18	40	57	270	11	659	239
dsbC	103	79	117	58	42	238	63	86	76	89	788	289	123	284	0	47	6	304	431	73	717	386
dsbD	512	234	417	361	329	1051	172	281	349	355	3748	1918	220	894	84	82	98	1084	260	200	1216	1678
dsbE	108	83	11	41	27	148	53	43	65	75	413	196	42	391	39	22	5	92	42	180	117	87
dtd	208	111	50	124	132	417	64	60	87	83	730	510	134	729	0	17	0	92	41	35	138	14
dusA	93	55	15	38	58	110	16	13	48	42	154	60	26	98	0	7	7	107	20	77	1039	524
dusB	558	288	390	212	102	486	185	314	310	287	3172	686	662	1968	88	249	76	1273	1095	502	928	1437
dut	98	49	70	72	38	245	44	54	64	83	623	247	132	427	36	15	15	201	138	109	439	399
dxr	117	87	102	58	152	286	49	67	67	74	698	169	69	227	10	51	7	326	186	128	580	716
dxs	525	326	255	213	175	881	217	163	275	320	1914	998	390	1485	84	109	28	314	457	119	656	671
efp	207	119	222	130	175	830	78	161	130	159	1833	549	266	601	7	70	34	556	639	114	201	647
emrA	321	138	122	585	105	331	91	111	76	118	3512	2102	195	800	13	16	10	374	181	105	167	114
engB	57	38	17	21	58	121	36	35	78	67	270	103	46	211	13	20	0	138	197	20	30	176
eno	4407	2902	2249	1970	1720	9924	1763	1878	2370	2776	12701	4946	5649	21328	455	421	197	4525	2975	554	1877	4661
epmA	348	219	143	73	62	302	54	106	155	123	915	317	188	445	0	82	56	337	140	120	943	617
epmC	341	168	191	42	27	44	15	46	292	240	295	74	299	1260	98	137	21	160	224	9	622	64
erpA	51	22	31	26	24	98	16	22	31	19	185	96	31	126	0	3	2	31	14	15	82	23
ettA	506	410	619	201	261	982	227	508	465	597	3755	1007	562	1492	524	598	279	2107	823	282	3666	2988
exbB	130	61	125	43	78	240	26	70	62	79	781	211	190	186	189	4	17	163	360	67	174	524
exbD	106	54	75	29	63	244	34	75	38	71	620	184	127	200	101	47	1	525	95	35	211	691
fabA	141	97	117	244	106	532	92	99	56	108	1112	399	30	315	230	103	69	511	448	128	146	1156
fabB	768	629	1096	455	232	1178	404	449	833	969	3410	1136	1107	4302	527	303	101	2029	2384	445	735	2632
fabD	2912	1861	1269	1644	803	1979	795	877	1329	1454	10498	5820	1429	7511	504	211	89	1126	1054	251	1179	1668
fabG	1757	1135	562	833	603	2044	299	436	683	848	5263	2411	769	3367	307	127	31	1845	1283	323	793	821
fabH	106	67	120	120	78	362	77	176	123	169	1763	569	176	683	11	57	17	1526	293	64	390	552
fabI	457	366	356	184	97	930	141	221	369	456	2590	1039	411	1460	28	130	28	531	626	137	337	770
fabZ	263	133	142	159	94	250	126	121	131	177	1092	429	210	768	0	5	57	321	47	110	409	501
fadD	749	385	128	166	176	497	245	254	169	208	1102	554	197	1011	0	145	112	1131	512	213	1029	1225
fadR	191	93	51	73	28	89	36	48	62	58	431	177	72	258	0	4	22	91	164	99	295	359
fba	2423	1565	762	984	889	3554	828	799	753	874	8298	3105	1977	6924	416	250	147	1754	1301	485	906	2842
fbpA	1073	670	1682	277	664	2358	110	312	914	1007	5936	921	3284	4116	3464	2089	421	13368	8028	3184	3997	25334
fdhD	136	79	65	62	94	159	49	55	76	80	365	240	102	511	28	68	136	450	40	26	1764	1044
fdhE	177	99	19	28	6	45	43	50	16	7	1044	274	64	117	80	71	0	227	19	46	380	157
fdx	67	42	70	49	32	118	19	44	38	51	371	122	34	170	67	102	92	338	202	44	409	430
fdxG	5383	3181	1080	1199	476	3338	1821	1840	337	353	23026	6500	4935	13002	53	441	95	4099	2083	1000	5142	2727
ffh	206	178	196	196	209	666	125	182	168	230	1982	949	353	1209	75	159	89	626	321	126	969	1000
fis	21	20	31	11	9	19	11	14	9	20	130	32	8	54	0	0	0	57	75	18	62	197
fldA	182	119	144	118	56	351	78	106	104	118	1384	641	550	1686	42	89	43	596	175	84	472	584
fmt	625	312	374	695	108	361	145	293	390	406	6740	3022	114	470	389	65	23	1601	750	145	238	301
fnr	59	40	32	132	129	382	30	37	33	33	920	590	123	547	0	3	19	161	13	24	372	507
focA	1128	530	269	480	445	1032	507	361	465	567	3670	1394	875	4269	8	26	3	367	111	10	241	160
folB	22	6	11	23	15	64	7	22	18	14	141	65	25	116	0	4	20	33	0	0	555	192
folC	123	84	75	58	63	149	64	83	127	101	852	313	111	449	22	37	30	937	613	73	431	395
folD	122	59	45	87	44	91	60	54	74	62	533	203	27	137	73	38	64	217	245	157	332	645
folE	33	17	31	22	5	32	6	9	19	26	367	119	33	63	0	3	0	81	127	35	67	102
frdB	4113	2226	532	1294	1564	6180	1520	1189	1852	1540	10282	4361	5070	19802	0	120	63	651	566	159	904	1147
frdC	643	381	43	184	165	604	201	167	155	160	1450	572	477	2169	0	27	5	298	213	28	29	184
frdD	445	240	6	28	37	202	27	21	37	56	183	76	91	476	0	0	0	177	25	8	23	77
frr	99	82	181	97	102	254	97	102	78	94	1342	390	112	462	23	7	64	495	541	473	105	2126
fruA	502	302	258	320	203	502	201	226	296	263	3048	1264	296	958	245	197	179	1951	207	289	1261	3091
fruB	747	436	474	430	317	1003	224	315	401	429	3573	1588	627	1802	29	397	158	1229	348	243	1153	2087
fruK	341	220	193	128	64	285	85	106	200	218	1669	621	267	720	131	112	5	612	208	48	485	420
ftnA	116	113	118	118	40	282	125	85	167	178	861	449	126	1875	18	59	4	94	192	40	116	275
ftnB	79	54	67	87	18	144	71	49	114	126	560	295	75	927	0	12	8	26	120	64	27	311
ftsA	1390	916	541	471	343	1293	157	227	775	808	4549	2334	592	2284	237	178	47	935	1433	356	576	1761
ftsB	46	19	19	13	14	26	7	19	18	15	277	92	15	33	0	0	0	53	1	3	0	32
ftsE	128	102	84	89	43	246	44	76	83	72	1177	423	97	246	0	2	7	47	228	112	36	364
ftsH	2544	1371	1014	2168	810	2325	876	1168	1190	1188	36073	19526	1054	5479	636	210	529	4750	3464	1952	10726	8943
ftsI	719	350	270	351	314	726	217	262	472	433	2523	1403	410	2457	115	231	163	986	799	263	1530	2536
ftsL	39	23	13	17	12	68	14	16	28	24	117	75	22	167	0	0	0	4	16	0	79	64
ftsQ	140	95	45	61	24	146	41	37	103	89	522	285	79	346	24	5	23	74	172	88	434	392
ftsW	167	99	34	43	18	86	57	86	23	38	478	223	54	154	0	56	46	165	80	56	137	543
ftsX	132	65	35	64	22	81	36	56	57	44	595	288	78	173	0	80	30	427	92	109	1340	565
ftsZ	2851	1656	1211	1416	1477	4606	923	1070	1446	1550	10103	5039	2481	11736	609	523	230	3472	2773	507	1079	4099
fucA	23	19	6	33	32	113	13	21	24	12	126	89	20	65	0	29	25	174	15	125	95	214
fucI	299	135	44	280	597	1027	206	129	436	391	840	887	218	985	287	875	516	3643	463	1129	8128	14565
fucK	71	44	9	62	70	130	23	26	72	46	178	154	29	164	0	139	39	258	8	170	1002	776
fucR	221	107	9	74	111	259	51	46	61	75	326	135	133	413	0	39	7	39	9	58	500	441
fucU	6	8	3	9	14	47	6	6	7	12	48	52	2	42	0	20	14	114	5	74	215	263
fumC	1703	1103	244	649	2253	11703	600	586	651	654	5806	2187	2793	8760	65	105	50	1094	542	271	2310	2281
fur	90	56	58	43	37	96	38	45	38	56	411	166	112	497	106	6	5	166	189	28	30	134
galE	602	321	161	214	217	599	147	131	190	224	1355	627	300	1040	46	59	46	355	489	104	3470	2716
galK	1284	711	24	248	178	311	504	339	115	79	561	270	264	1471	46	9	54	605	180	58	457	537
galM	1389	712	54	308	226	514	613	445	132	105	742	351	244	1513	0	44	18	638	182	80	259	742
galS	274	151	34	78	86	276	84	53	71	69	291	105	115	392	8	46	24	212	148	137	684	1063
galT	2209	1028	81	416	334	545	829	545	269	226	845	550	544	2663	29	170	63	612	278	226	1414	1537
galU	1078	533	184	289	161	488	184	162	245	294	1354	614	327	2144	195	100	10	704	460	145	596	936
gapA	9767	5580	1621	2514	1849	11436	1921	1752	2385	2585	25052	8861	5343	22898	719	454	228	3371	2639	868	1078	5216
gcvA	1032	565	32	154	32	81	126	57	77	77	317	249	102	458	13	74	6	119	213	156	344	450
glgA	149	116	29	958	715	3138	684	377	706	684	879	2169	257	6220	45	50	6	262	139	133	590	626
glgP	1496	732	353	539	371	994	466	345	1069	906	2035	1582	1059	7040	93	117	56	634	461	235	1027	1617
glmS	428	340	231	137	140	520	120	156	316	249	1873	619	231	953	80	416	217	884	269	325	1785	1887
glmU	227	148	112	139	136	356	99	77	71	99	1069	499	200	788	15	16	14	153	312	64	1058	619
glnB	59	39	106	63	27	145	69	123	131	156	722	407	192	517	32	86	33	280	353	45	140	383
glnD	294	169	129	101	98	295	93	110	145	138	831	489	231	943	0	192	119	263	155	179	320	1430
glnS	365	269	395	186	124	686	290	323	402	390	2731	1095	435	1498	177	321	7	1565	978	215	1120	1326
gloA	801	511	535	508	111	642	263	309	734	806	2827	1519	780	3656	357	29	16	846	326	54	328	761
gloC	84	44	40	51	25	186	20	25	57	37	567	260	97	303	0	11	108	78	9	48	158	396
glpA	2925	1691	674	959	1516	637	322	153	605	459	1624	1098	1660	8905	234	429	105	908	210	166	2766	2621
glpB	780	378	330	232	372	164	80	36	251	191	220	229	727	4555	0	17	1	247	191	28	206	230
glpG	21	13	10	10	11	40	10	8	13	8	151	64	11	65	2	38	31	92	7	25	593	533
glpQ	1642	1054	834	1405	367	1225	684	1137	1150	1188	8006	7888	2695	11169	169	425	101	982	3668	456	1407	3117
glpR	69	55	41	59	40	172	48	65	41	80	476	276	78	340	6	108	10	173	18	61	369	413
gltS	657	304	186	221	147	501	118	133	181	220	1374	674	363	1466	55	116	14	266	379	118	196	464
gltX	1856	959	478	1028	684	2271	555	468	681	777	5473	2426	1150	4935	248	363	101	1198	664	499	2356	1669
glyA	2115	1246	357	396	246	692	347	337	552	693	3142	1532	1031	3287	233	371	26	1310	1639	352	657	3667
glyQ	398	299	385	406	228	944	306	380	412	460	3732	1775	703	2536	86	15	32	392	355	99	174	530
gmhA	201	116	111	66	388	1686	39	53	134	137	651	226	206	992	116	278	48	38	304	159	373	1132
gmk	1242	685	216	653	472	1228	121	59	421	360	2958	1770	713	3764	134	278	267	372	634	428	4805	3700
gnd	1880	732	369	730	774	1638	245	307	651	655	4268	1568	1081	4446	148	80	73	630	1181	324	462	1835
gor	1752	881	182	209	167	734	182	193	286	269	2107	992	356	1548	245	267	59	607	594	289	1012	2829
gph	184	115	52	66	83	209	50	63	47	44	421	173	139	475	29	35	55	79	41	66	372	367
gpmA	893	612	159	290	289	1735	209	178	298	398	2039	574	1247	4416	67	81	56	371	1115	156	223	1097
gpsA	320	169	121	289	133	359	170	206	180	161	1091	487	223	827	19	143	89	754	276	126	1446	1762
grcA	1306	493	174	346	458	1142	314	178	513	609	4512	1086	884	4445	218	158	16	149	526	239	141	695
greA	14	10	70	20	7	26	20	31	48	31	444	145	46	131	73	58	23	300	209	49	170	285
greB	164	103	45	137	106	242	53	36	102	90	789	426	103	244	34	566	389	1958	356	109	5778	4442
groL	2131	1375	726	1639	728	2646	1009	746	1513	1220	16080	7786	609	7395	1574	1208	397	1207	10524	5103	3954	9839
groS	188	138	106	166	82	262	104	75	184	190	1789	952	72	881	154	67	19	188	1945	846	387	1866
grxA	56	49	46	52	31	129	30	39	72	63	479	190	78	314	22	16	0	117	113	48	36	243
grxD	53	30	139	92	33	167	68	93	87	150	926	370	43	110	8	0	0	174	176	39	10	331
guaA	653	438	400	425	161	752	238	242	242	215	5764	2556	580	665	246	180	67	965	166	192	629	1048
guaB	999	710	472	717	157	765	394	517	339	386	7557	3265	669	1206	383	180	153	1454	338	255	2601	2278
gyrA	1161	823	760	901	250	1468	635	858	848	969	9378	4182	1204	4449	458	203	120	4807	1234	335	2161	1565
gyrB	939	532	463	477	445	1905	339	527	560	639	5252	2129	1022	2959	140	305	148	2340	928	282	966	2236
hcaT	294	122	54	232	142	280	46	39	83	65	1388	662	103	380	6	63	84	476	176	368	2873	1182
hel	2548	1356	1501	879	935	3278	943	1324	1192	1700	6201	4681	2679	8372	1139	762	47	5496	6787	637	1716	3311
hemH	112	69	30	81	58	172	64	52	85	78	367	164	41	215	1	5	28	17	147	5	75	130
hemY	841	408	192	360	264	895	266	297	267	258	2334	1503	396	1640	250	91	36	1032	337	227	415	702
hflC	205	93	143	222	71	364	78	139	203	129	3981	2426	147	568	415	115	96	503	512	301	824	1166
hflD	142	69	12	24	31	79	21	13	20	30	193	133	24	194	0	0	10	56	37	53	193	118
hflK	506	344	471	744	337	1257	277	486	608	446	13222	8531	540	1990	267	557	266	2169	2797	921	3207	3785
hfq	1341	716	301	383	214	943	58	84	691	720	2536	1271	296	1277	101	78	2	221	347	97	15	265
HI_0002	459	304	505	453	161	890	328	300	473	545	3044	1196	93	737	39	185	122	377	891	211	1939	2335
HI_0020	868	461	352	744	511	1545	355	459	500	461	4247	3160	884	3811	277	185	61	869	317	256	667	1022
HI_0028	85	54	87	36	30	122	24	45	70	87	522	192	77	184	115	5	15	125	187	34	7	202
HI_0035	3465	1374	160	2118	2392	5911	882	615	959	891	4018	3623	1923	11595	80	112	69	448	313	230	926	1393
HI_0036	117	55	88	63	69	257	63	105	94	123	840	396	100	296	23	57	72	61	45	73	392	988
HI_0040	106	77	64	108	49	166	53	57	69	76	876	379	77	470	3	62	31	327	104	120	1044	849
HI_0044	455	202	178	198	126	555	96	104	211	297	3332	1893	216	989	64	63	15	178	907	371	292	1197
HI_0081	39	33	42	144	92	236	66	121	64	76	568	399	62	169	0	37	41	483	4	109	859	594
HI_0090	183	85	89	112	92	638	93	56	73	79	626	398	39	198	0	22	29	195	73	16	144	228
HI_0096	7	0	67	2	3	1	1	0	39	63	8	4	86	406	0	0	0	0	164	0	50	104
HI_0100	209	140	38	60	50	210	53	38	82	63	407	138	58	264	0	3	6	158	12	1	37	24
HI_0103	614	391	72	74	70	230	57	73	72	123	506	227	105	415	0	119	38	190	259	38	489	691
HI_0105	43	22	26	33	22	62	9	15	23	25	231	52	36	161	0	30	157	84	85	219	700	536
HI_0107	91	58	37	83	31	114	64	93	75	55	868	342	40	257	2	37	46	160	64	28	812	250
HI_0120	43	27	2	16	8	30	15	23	15	4	146	54	13	31	0	0	1	76	10	26	40	171
HI_0125	7	8	10	26	33	65	16	14	15	15	117	57	12	43	7	113	79	372	247	93	968	661
HI_0143	317	212	39	160	124	532	165	103	130	107	361	506	129	1154	0	63	218	704	123	91	418	237
HI_0152	63	26	8	20	40	82	16	18	32	19	230	106	42	105	0	0	13	32	11	3	125	147
HI_0162	374	174	134	134	138	460	70	74	176	160	743	357	261	1234	0	36	60	48	186	26	344	340
HI_0173	28	11	11	2	2	6	6	6	2	6	107	44	11	16	0	1	4	80	21	2	2	38
HI_0183	259	101	73	56	193	372	48	75	225	221	590	236	182	571	73	128	17	389	128	85	1379	660
HI_0184	147	115	177	59	143	315	50	92	161	162	668	267	137	399	54	132	37	141	8	1	679	730
HI_0186	187	69	21	40	30	84	14	30	13	25	199	140	92	391	16	19	0	30	12	23	90	72
HI_0193	30	13	24	23	68	180	14	12	18	17	173	82	45	293	25	7	2	115	190	35	182	123
HI_0195.1	1101	376	530	513	359	1015	315	360	438	435	4276	2627	561	2246	116	183	201	837	695	570	4442	4570
HI_0198	712	333	38	119	107	334	96	99	89	74	1059	503	97	352	100	177	32	260	23	55	177	396
HI_0205	909	433	224	351	315	861	228	208	274	294	1718	1266	423	1967	63	57	5	54	306	84	100	809
HI_0206	2472	1338	977	1737	1249	4959	774	873	1140	1260	11006	6482	2201	10471	210	308	110	1975	2084	963	2082	5168
HI_0223	21	9	4	40	50	111	15	17	10	15	147	51	19	85	0	39	15	91	135	56	301	313
HI_0224	79	68	32	87	96	389	117	148	42	44	455	161	46	139	0	55	39	398	364	152	782	799
HI_0227	325	143	24	86	80	330	41	62	84	66	566	238	110	259	80	27	0	183	155	82	896	283
HI_0242	9	7	23	1	7	13	2	2	7	14	67	35	15	75	0	0	18	2	41	0	47	0
HI_0246	2154	1446	730	940	255	2131	859	1328	1968	1700	7656	4198	4093	19936	145	301	15	2407	1459	397	324	3667
HI_0260	233	139	123	192	113	586	42	34	115	175	1257	710	379	1108	19	12	9	34	90	45	251	422
HI_0275	100	83	68	118	144	487	82	79	71	77	701	415	100	369	0	84	20	203	334	122	1874	1698
HI_0276	72	66	48	47	88	292	33	64	37	42	416	235	59	191	78	15	15	54	47	110	478	334
HI_0281	64	33	35	29	49	75	24	32	23	17	176	66	32	85	7	13	28	180	14	74	359	346
HI_0290	626	354	98	221	267	564	225	184	256	251	1712	1067	158	1042	143	143	104	666	187	166	1782	1181
HI_0293	21	10	8	15	9	33	1	6	15	10	66	25	17	37	0	15	0	19	9	11	11	58
HI_0304	81	27	41	23	31	61	14	31	33	38	262	125	100	308	0	53	52	128	104	28	306	372
HI_0310	33	23	37	30	24	113	19	21	16	18	365	153	87	288	0	0	0	0	8	0	87	10
HI_0315	224	154	248	196	109	428	83	166	151	168	2559	621	215	673	148	204	81	499	629	175	441	1033
HI_0318	107	68	75	68	40	203	54	59	78	83	631	266	75	316	53	10	0	187	44	54	204	198
HI_0325	144	82	72	81	110	225	72	78	110	134	599	265	145	415	9	7	8	190	264	44	214	282
HI_0338	82	56	87	75	53	206	81	120	134	158	763	388	118	520	14	107	68	470	95	147	170	631
HI_0341	101	61	49	78	31	147	48	70	19	28	408	173	50	119	0	24	6	337	91	36	0	287
HI_0350	458	218	114	248	70	253	107	150	119	98	1382	766	123	457	143	102	38	446	117	101	1215	944
HI_0354	46	40	9	59	63	75	43	39	43	57	218	69	70	327	0	71	52	766	3	205	1841	2096
HI_0355	15	9	7	11	4	23	15	10	18	21	72	29	26	126	0	6	7	73	40	6	140	103
HI_0357	21	16	14	26	18	54	17	33	46	30	124	53	99	457	65	165	20	189	80	32	524	139
HI_0358	55	50	15	50	46	111	52	48	38	22	349	96	211	615	10	99	17	331	76	65	916	811
HI_0359	241	110	69	57	35	94	61	83	96	99	458	149	107	73	40	36	23	541	192	151	154	483
HI_0360	369	128	181	188	67	79	113	189	162	145	874	302	135	96	0	12	29	670	99	105	441	754
HI_0361	1384	473	595	631	333	927	263	296	427	524	2539	793	629	590	875	691	130	4704	3158	513	442	3952
HI_0362	2060	763	854	1247	789	2232	281	382	1192	1424	4648	1575	1024	1142	4679	1021	122	3086	21591	4407	1412	33970
HI_0366	25	12	6	16	9	90	7	15	7	2	166	57	14	41	30	113	0	107	88	32	195	150
HI_0367	323	162	135	187	169	532	112	172	119	112	1837	982	177	678	245	234	213	447	144	126	1673	1594
HI_0370	199	109	167	136	104	478	141	177	114	163	1681	812	170	577	148	31	0	316	95	72	211	532
HI_0374	351	199	116	163	62	208	76	80	94	98	1090	395	97	441	16	26	11	377	220	51	231	547
HI_0379	222	99	49	87	63	156	77	78	49	78	501	256	57	309	86	112	8	179	36	106	195	526
HI_0387	470	253	89	72	192	495	105	141	141	78	904	402	104	441	97	346	209	1059	387	90	1544	2209
HI_0389	409	196	97	55	102	227	23	38	129	113	443	233	170	651	55	93	0	82	375	64	417	91
HI_0392	32	19	22	5	16	73	13	15	13	19	59	20	12	31	0	0	0	17	7	5	92	94
HI_0395	70	40	15	37	32	61	40	37	34	20	200	128	33	206	0	8	0	51	32	29	12	124
HI_0396	547	306	106	229	295	646	212	159	167	132	1248	635	233	1323	124	83	17	462	397	236	343	823
HI_0400	184	144	49	144	199	512	64	48	68	115	768	338	153	599	3	27	0	187	176	29	127	141
HI_0409	176	117	167	334	92	273	380	502	248	218	2419	1375	395	1934	9	95	116	1169	404	323	1988	2410
HI_0431	60	50	31	36	23	60	26	32	29	54	376	148	63	186	53	64	90	256	135	71	1067	673
HI_0442	91	59	66	44	14	59	29	54	60	47	567	187	112	198	47	25	43	96	112	44	1039	142
HI_0449	281	177	157	132	76	225	70	101	172	171	1167	608	214	683	85	75	76	270	351	81	815	609
HI_0452	409	180	217	347	142	346	46	41	223	279	2211	1432	328	1417	17	110	116	285	225	124	1629	1042
HI_0453	119	48	52	64	39	117	23	35	53	54	393	330	69	264	0	0	27	73	50	21	58	150
HI_0454	142	92	54	122	23	83	56	89	54	62	835	448	44	167	16	47	32	297	106	30	268	275
HI_0466	237	120	78	138	91	238	80	72	114	89	643	312	94	500	13	44	22	377	288	129	211	352
HI_0467	560	343	148	163	173	527	147	137	211	239	1277	483	255	1150	36	167	130	441	242	71	1106	2974
HI_0487	62	14	11	45	44	134	22	22	27	25	184	133	54	207	75	24	69	354	87	23	1520	1786
HI_0488	822	487	228	275	315	1007	181	163	374	470	1569	869	485	1872	25	171	35	791	184	292	1120	589
HI_0507	27	10	2	34	56	123	7	8	14	6	181	60	10	58	0	5	14	25	41	29	161	295
HI_0520	660	432	60	503	309	1618	380	262	303	268	2461	1787	857	2661	5	116	14	783	112	85	157	354
HI_0521	4346	2635	379	1207	1180	5047	1052	961	1085	1086	6687	4355	3145	9734	216	553	190	3885	358	454	6491	5519
HI_0522	407	255	89	121	124	279	70	80	98	91	671	346	137	435	163	35	111	313	245	219	1557	1007
HI_0526	118	54	86	113	67	160	99	102	97	98	943	472	131	546	82	42	55	560	85	79	268	300
HI_0527	78	29	51	43	77	149	56	68	81	66	444	207	64	309	60	0	24	257	41	25	193	405
HI_0559.1	129	44	54	40	10	41	30	32	53	58	372	207	58	199	0	0	0	20	2	12	214	21
HI_0561	941	549	429	161	498	1035	162	296	1048	965	2914	1294	991	3495	374	541	187	1217	959	203	1356	1472
HI_0568	717	404	246	255	382	1226	446	485	274	266	1910	872	358	1516	46	351	363	1333	192	241	394	2693
HI_0570	452	279	174	205	146	907	183	203	154	158	1283	643	368	1074	19	49	9	955	273	99	237	686
HI_0574	536	337	342	337	152	626	766	1111	285	304	3568	1544	496	1971	159	151	11	1537	956	182	438	906
HI_0575	55	61	60	96	34	118	85	110	51	66	720	240	75	246	0	5	60	765	275	282	252	732
HI_0577	29	27	24	15	6	17	4	9	15	12	200	73	10	36	0	0	22	0	6	27	174	82
HI_0608	219	107	54	106	124	1831	87	123	146	143	1038	533	463	913	0	41	8	387	72	136	835	939
HI_0636	62	18	24	14	40	129	7	15	17	29	104	36	37	150	0	5	0	32	42	0	48	63
HI_0647	229	157	83	120	85	187	59	63	73	98	784	328	127	636	58	122	22	259	195	171	295	548
HI_0653	191	129	86	157	96	320	110	119	109	163	585	325	120	569	23	0	46	612	391	47	540	182
HI_0664	216	115	75	69	52	218	33	50	53	45	1724	238	351	310	63	95	50	368	256	364	558	556
HI_0677	336	264	104	169	154	476	129	126	155	158	1108	400	187	711	24	47	26	642	217	58	542	400
HI_0703	87	54	38	27	38	103	24	38	31	31	214	118	51	122	0	53	29	182	36	12	145	38
HI_0704	11	10	5	15	1	25	11	6	0	6	109	43	28	70	0	0	0	59	57	10	8	62
HI_0719	287	161	159	215	163	529	76	122	186	193	1270	572	229	1304	25	90	58	396	789	139	271	1006
HI_0722	191	129	95	205	103	259	92	147	177	154	1415	623	189	640	60	67	76	561	174	46	76	500
HI_0725	33	20	17	36	11	67	30	32	27	13	308	153	44	114	0	8	12	104	0	26	11	104
HI_0736	197	117	225	159	127	334	128	174	215	218	1753	892	330	839	91	266	186	316	835	350	2786	2274
HI_0740	4897	2479	559	3723	2387	15898	2186	2034	1139	1138	21565	9705	4051	12346	85	419	93	2574	1409	488	743	4186
HI_0744	241	114	132	133	103	372	78	93	103	138	946	463	254	886	134	11	0	90	264	4	17	390
HI_0755	52	39	37	78	17	82	22	30	43	61	390	145	78	280	0	16	16	63	238	28	159	1078
HI_0756	268	164	140	382	134	263	110	107	133	111	1510	687	217	820	32	124	274	654	339	496	5608	4086
HI_0760	30	25	28	33	18	97	21	36	23	10	188	78	31	117	2	4	0	36	8	15	3	95
HI_0762	371	224	102	189	199	515	126	149	96	121	1200	471	164	671	122	17	17	483	160	45	309	564
HI_0817	1317	750	311	427	401	776	331	288	562	609	1622	1039	312	1844	108	26	5	586	199	98	111	113
HI_0825	22	16	51	21	7	52	12	24	43	66	289	195	80	316	0	2	9	35	105	63	63	178
HI_0827	82	76	117	59	33	259	40	61	85	76	756	449	122	350	0	84	37	245	439	116	512	1002
HI_0828	34	29	96	44	31	137	27	34	69	40	505	219	69	239	46	88	6	273	49	80	168	175
HI_0839	263	144	121	134	55	240	176	252	238	164	1113	498	279	1124	0	78	50	532	472	237	615	687
HI_0842	121	80	19	52	90	223	25	42	57	35	350	121	46	240	46	111	47	337	78	98	1077	816
HI_0847	253	118	262	160	73	380	223	449	276	287	1979	571	407	1305	0	99	29	860	738	246	178	941
HI_0850	59	46	5	29	33	85	22	44	18	14	218	49	24	47	0	13	5	91	5	13	31	47
HI_0854	214	139	120	115	47	319	40	60	54	66	1876	559	104	303	63	125	5	162	277	72	169	193
HI_0862	51	31	83	62	122	206	68	71	86	75	577	145	119	366	0	194	72	622	474	133	1951	1556
HI_0878	145	81	38	103	94	208	43	66	99	54	903	345	57	146	150	37	150	701	228	222	526	1357
HI_0883	234	136	65	57	46	172	40	66	84	85	876	316	76	263	26	73	23	110	12	72	155	185
HI_0886	34	22	77	48	41	92	21	26	55	56	293	108	21	76	25	23	5	143	286	92	44	356
HI_0895	532	309	1165	1216	781	3535	616	1465	916	923	14600	5144	460	938	354	335	483	1456	777	711	3119	6056
HI_0896	81	48	110	120	83	226	44	111	82	76	745	357	93	245	12	34	34	110	107	46	342	246
HI_0902	117	56	75	96	78	226	90	85	82	86	660	380	89	264	37	107	68	506	29	138	1496	965
HI_0929	79	72	73	25	74	172	28	76	49	76	481	196	79	233	145	54	82	345	29	106	774	686
HI_0930	64	45	98	28	67	171	26	55	81	60	616	152	94	189	12	135	139	419	125	4	1680	981
HI_0939	71	34	10	33	75	99	5	11	18	17	731	596	40	116	16	38	10	88	6	18	412	278
HI_0952	20	14	1	5	25	82	7	1	6	0	271	232	10	37	0	0	0	47	0	15	22	32
HI_0956	80	43	36	37	26	126	32	26	55	80	271	119	92	309	6	0	0	33	172	23	5	100
HI_0961	288	160	175	267	127	445	124	175	171	185	2472	1015	262	725	0	19	63	326	156	227	172	1111
HI_0966	107	76	71	71	90	230	105	121	58	84	538	180	91	304	25	107	120	802	110	77	1368	654
HI_0974.1	34	13	12	21	18	75	1	4	16	8	296	157	26	73	0	0	0	19	0	3	155	88
HI_0984	720	435	182	236	270	1051	213	301	227	228	2020	1290	375	1281	0	16	13	776	65	29	600	619
HI_1034	150	115	95	107	92	310	101	117	69	90	799	400	108	531	306	51	17	196	109	21	51	306
HI_1036	52	32	25	30	20	48	8	29	24	11	215	90	41	91	52	11	0	15	49	5	37	27
HI_1037	592	294	367	246	243	731	162	190	405	410	2092	714	685	2502	141	141	21	370	556	87	504	687
HI_1043	144	52	10	14	110	401	41	23	65	62	83	20	72	498	8	14	20	213	31	29	609	299
HI_1048	705	366	400	540	180	1026	199	237	434	453	3962	1486	427	2222	191	42	20	269	550	129	449	502
HI_1050	50	21	29	17	15	38	12	11	31	22	181	77	21	116	0	0	0	16	7	0	53	17
HI_1051	147	75	111	119	70	249	88	157	99	114	1929	707	121	326	9	167	97	1643	206	141	1092	894
HI_1052	30	19	32	35	38	84	19	22	25	14	291	94	34	64	0	8	75	251	159	255	1531	1172
HI_1053	74	34	8	400	20	22	231	67	9	14	812	346	23	90	129	109	36	284	1153	761	383	1564
HI_1074	42	21	13	36	11	26	17	19	25	32	270	128	21	76	0	28	17	164	4	9	98	156
HI_1075	656	464	655	430	203	1171	424	513	575	691	4943	2444	1270	4050	53	79	26	838	928	316	343	957
HI_1076	1288	702	1131	948	417	2628	831	1214	1191	1309	10639	5694	2505	7580	30	248	100	1837	1835	209	1043	1301
HI_1082	52	20	29	17	9	61	20	31	13	25	183	74	19	120	2	10	0	99	0	28	88	176
HI_1115	278	139	59	133	188	260	52	73	160	203	503	334	169	783	2	2	66	83	207	28	90	298
HI_1119	191	68	40	81	44	127	46	36	53	55	488	221	69	301	0	6	16	32	13	66	37	165
HI_1146	171	143	102	85	42	193	58	76	114	110	901	389	90	393	72	113	151	572	398	182	674	1279
HI_1151	94	64	93	117	46	186	52	55	122	131	752	447	48	223	28	3	12	135	37	4	56	231
HI_1159	226	189	209	172	153	1043	166	209	269	206	1957	824	570	1697	8	65	72	161	190	157	1101	639
HI_1161	38	37	13	30	19	66	14	24	32	22	195	112	34	85	0	10	7	22	6	20	54	47
HI_1163	704	430	253	251	187	844	144	234	390	354	1452	941	349	1632	93	159	166	1025	365	105	1331	1289
HI_1168	92	64	53	49	43	215	34	42	48	67	557	244	99	342	35	57	8	120	146	38	43	150
HI_1170	72	36	41	100	44	130	27	33	57	79	579	327	61	259	14	111	94	43	72	290	564	239
HI_1171	26	23	23	32	4	41	18	18	26	27	175	113	58	193	0	2	20	33	18	4	155	98
HI_1192	4	1	1	2	3	16	2	1	0	0	14	9	6	11	26	0	0	2	0	19	15	8
HI_1198	1298	745	140	194	72	350	148	91	177	227	928	446	241	1390	74	58	4	348	154	44	318	414
HI_1202	39	22	11	19	9	36	15	23	16	31	121	62	12	90	0	7	0	10	3	13	79	30
HI_1208	19	17	74	18	22	81	10	11	45	26	270	61	71	105	39	17	101	58	155	37	983	563
HI_1215	66	38	39	79	36	48	37	36	47	51	521	227	33	154	1	7	151	235	119	186	544	448
HI_1218	75	55	675	35	91	580	26	28	153	106	845	152	953	246	87	100	126	406	458	303	2043	2802
HI_1225.1	83	45	27	32	50	232	23	31	28	30	270	154	21	86	0	44	57	124	15	59	193	188
HI_1240	70	34	69	72	41	125	39	61	56	33	367	214	30	194	12	8	3	46	3	20	183	227
HI_1241	21	15	17	24	14	71	21	48	28	24	200	102	7	24	0	1	22	153	10	35	404	258
HI_1244	83	47	11	46	87	132	31	35	56	70	240	160	48	142	106	59	122	879	137	251	6190	3562
HI_1249	26	12	25	18	13	20	10	16	21	22	136	68	14	67	116	7	3	3	76	11	30	35
HI_1257	9	11	25	11	9	56	8	25	26	41	137	52	20	53	0	11	0	26	0	7	11	39
HI_1259	455	453	584	591	153	974	836	1213	888	853	5536	2922	1428	6000	206	427	52	1552	1229	763	886	2717
HI_1278	79	58	36	28	115	402	34	36	51	54	428	147	81	261	0	71	55	143	65	49	394	514
HI_1292	29	30	26	30	14	50	17	15	36	42	227	76	59	188	25	8	36	98	44	83	715	187
HI_1293	54	29	39	26	16	51	6	20	37	26	208	97	29	146	0	3	0	35	40	3	46	0
HI_1296	76	49	44	52	41	98	27	25	31	40	405	213	60	286	65	1	23	52	222	25	108	105
HI_1297	237	87	30	18	34	118	32	36	71	78	430	74	70	149	0	5	0	5	34	1	5	5
HI_1307	40	15	47	22	14	40	16	39	23	37	339	149	28	81	6	26	0	209	3	131	12	998
HI_1314	82	46	53	38	21	81	28	37	45	36	529	239	36	155	11	36	86	212	20	40	223	417
HI_1316	45	45	42	62	50	66	23	8	210	139	476	90	64	441	101	69	39	392	13	145	352	608
HI_1324	319	208	184	183	139	381	112	163	278	260	1466	756	312	1483	0	6	13	295	92	75	259	358
HI_1328	446	301	295	472	182	1298	223	385	239	356	4149	1252	565	1487	161	51	15	1841	369	99	76	551
HI_1333	168	65	70	40	24	72	20	47	55	59	426	198	72	243	76	1	60	394	23	119	1323	932
HI_1349	5593	1801	169	1980	2916	2394	1435	422	1812	2018	1167	1257	710	8590	150	106	12	88	1879	177	246	2075
HI_1355	5	2	7	7	13	12	8	8	10	1	60	14	11	17	0	0	17	52	1	6	178	115
HI_1364	30	14	13	29	16	41	14	26	6	20	192	71	22	80	4	0	41	11	66	56	79	61
HI_1376	75	45	71	39	48	112	39	44	83	99	562	340	136	268	0	4	2	105	74	9	40	51
HI_1388.1	19	19	12	15	10	18	10	9	14	14	89	53	20	125	0	0	2	0	61	40	172	171
HI_1434.2	2	3	13	3	0	36	2	6	4	10	26	17	4	23	7	0	0	4	7	14	38	3
HI_1446	26	11	23	4	6	57	0	1	13	10	222	70	25	79	0	1	0	39	2	8	58	41
HI_1450	47	38	11	40	13	22	16	21	31	24	250	105	28	176	33	49	27	264	15	9	240	263
HI_1453	107	55	14	43	41	122	60	27	44	29	279	140	41	193	189	372	44	164	2118	473	737	2708
HI_1454	73	23	13	21	14	82	31	21	24	18	137	92	13	108	181	152	21	278	822	311	944	2020
HI_1459	166	129	36	164	94	288	61	57	56	62	949	480	91	425	6	30	40	223	15	159	163	1151
HI_1556	516	338	295	205	233	899	192	349	377	362	2506	1020	413	2248	18	65	48	474	486	122	269	587
HI_1558	571	246	199	184	156	429	174	172	412	335	1885	857	312	1933	103	231	11	654	548	91	429	439
HI_1560	63	28	55	21	17	41	16	31	71	74	276	144	74	336	0	8	17	29	92	2	176	28
HI_1598	304	185	175	38	37	195	21	32	171	212	578	343	210	791	123	3	35	240	88	1	38	366
HI_1599	128	72	10	30	67	167	48	28	23	14	209	72	11	132	64	160	8	111	968	199	488	954
HI_1600	442	263	24	112	190	666	123	78	61	43	592	189	53	260	439	368	46	652	4898	1059	1000	6023
HI_1601	163	132	7	67	246	1221	84	36	23	18	269	75	28	163	23	68	0	105	727	100	92	1396
HI_1603	59	38	194	75	15	87	45	68	48	58	745	231	100	322	0	51	30	438	243	54	538	891
HI_1604	41	23	95	36	32	66	45	53	22	63	453	159	52	124	0	48	10	467	124	134	768	314
HI_1605	14	24	82	16	10	45	18	39	27	32	330	63	28	78	0	51	11	153	45	11	112	357
HI_1618	65	41	28	51	37	73	19	21	50	43	387	167	102	331	36	87	57	98	65	20	345	136
HI_1621	77	47	49	23	48	94	38	30	46	43	372	120	75	274	166	28	52	634	190	63	1804	1790
HI_1622	95	42	72	65	67	138	21	36	31	38	614	208	116	200	27	133	36	721	328	90	151	339
HI_1624	481	264	304	288	298	970	176	303	147	194	2429	1081	602	1586	248	318	36	1195	1688	222	93	1868
HI_1625	77	52	30	28	32	94	19	30	28	29	255	131	46	188	121	65	0	112	4	21	161	208
HI_1626	60	27	20	12	10	36	12	17	17	35	138	79	26	104	0	9	1	25	17	36	184	242
HI_1627	55	25	25	33	48	143	16	15	20	25	164	128	46	192	0	26	19	55	24	14	158	248
HI_1628	47	27	20	43	36	159	20	28	29	46	249	109	52	259	0	69	55	30	80	85	413	357
HI_1629	92	45	30	71	26	161	47	51	50	39	442	244	79	380	0	0	0	51	12	36	75	58
HI_1632	85	68	28	26	30	48	13	16	31	26	198	120	43	100	18	29	1	37	190	17	115	34
HI_1643	110	43	53	194	31	114	27	32	77	81	1468	673	77	160	5	9	83	301	19	75	932	338
HI_1656	18	6	3	6	3	13	12	34	13	8	79	32	6	52	0	26	18	55	5	30	335	170
HI_1657	85	64	50	38	53	66	53	64	49	52	366	154	46	157	0	14	19	46	13	26	562	688
HI_1666	167	99	66	75	79	262	45	52	127	111	659	282	103	476	39	19	2	76	7	42	47	123
HI_1667	810	409	421	252	273	839	241	269	570	510	2099	1352	639	2284	209	33	28	567	270	64	422	526
HI_1671	73	28	102	41	38	133	28	38	110	124	320	266	108	378	0	11	3	198	43	54	385	280
HI_1678	241	153	123	137	83	348	161	220	204	188	806	344	228	1220	50	130	23	344	154	52	735	565
HI_1679	72	29	19	60	62	105	70	67	25	16	371	144	27	135	11	117	56	480	40	89	548	1293
HI_1680	142	78	85	92	74	101	78	112	117	125	950	433	87	335	148	26	134	594	47	193	2427	206
HI_1681	1173	660	363	610	244	1138	313	251	357	379	3113	1397	670	3196	292	265	19	805	1166	317	382	1174
HI_1695	62	49	35	23	54	174	21	28	26	29	395	109	86	201	0	9	32	201	143	107	367	163
HI_1700	48	41	41	27	23	45	13	23	27	39	201	114	26	124	0	0	22	73	6	25	278	779
HI_1701	102	27	44	54	33	65	26	33	34	40	435	164	62	228	0	15	17	107	25	45	209	212
HI_1709	86	39	202	94	59	158	40	39	155	213	963	679	214	598	141	13	21	390	293	82	52	451
HI_1724	23	7	24	8	9	40	24	18	12	21	144	59	17	86	0	11	0	15	0	40	144	91
HI_1728	104	42	32	37	29	73	19	13	16	18	196	73	56	106	10	43	20	22	48	40	173	296
HI_1737	15	3	2	4	3	24	3	2	2	15	38	10	0	8	0	0	14	0	9	21	29	15
hisS	679	470	436	380	266	1468	181	265	310	350	3896	2012	575	1588	132	350	137	791	768	562	2251	4682
hldD	875	625	373	648	371	1201	237	315	523	593	5452	2327	797	3374	142	257	63	816	1226	314	790	1449
hldE	473	303	139	197	148	617	135	205	184	191	1686	729	207	1077	185	61	2	314	153	82	298	353
hns	325	256	198	148	236	558	92	139	235	254	1589	624	330	1250	26	185	47	1183	691	566	5961	5017
hofB	141	157	8	94	298	582	61	52	84	66	4646	4958	80	367	0	297	135	1362	144	366	7791	1778
hofC	44	45	32	24	41	90	17	25	49	49	919	1026	73	203	6	65	10	139	98	52	447	115
holA	65	56	41	65	16	107	22	37	31	48	551	196	54	182	0	37	3	283	30	29	54	150
holB	217	102	158	465	69	227	120	137	175	176	3084	1584	196	459	172	311	18	619	433	231	615	256
holC	477	279	151	88	92	462	35	52	196	217	857	339	295	1162	42	39	13	70	347	38	377	508
holD	37	10	8	31	7	36	18	13	21	18	190	74	64	165	0	0	0	22	14	22	120	66
hpt	15	10	6	7	40	18	10	6	15	6	76	18	20	71	27	27	34	210	78	20	213	518
hscA	1010	595	465	658	353	1141	391	468	416	493	4779	1638	533	2158	405	273	201	1488	1000	343	2181	2977
hscB	242	131	273	248	143	532	153	173	267	221	2182	785	287	1000	137	40	81	1040	821	210	2073	1184
hslO	136	90	124	53	137	444	59	38	64	61	653	162	115	224	103	29	74	185	93	71	419	529
hslV	172	125	105	214	93	198	66	99	158	110	3264	2265	65	296	128	137	195	724	316	275	1442	1976
htpG	94	63	80	272	100	209	131	128	179	160	1676	542	58	389	114	174	418	1225	1665	1608	2817	5749
htpX	192	109	150	306	97	501	137	209	145	175	4201	2854	193	615	87	260	32	545	613	232	492	792
htrB	137	80	116	121	59	153	56	92	98	97	942	408	135	552	0	35	3	340	75	25	178	238
hupA	178	106	114	200	47	230	86	100	128	182	1208	456	147	595	63	7	35	173	125	89	78	162
hxuB	109	61	153	50	120	269	29	63	81	71	527	129	562	248	137	45	30	453	936	101	595	2216
ihfA	35	25	32	11	10	55	15	29	18	37	178	43	45	111	96	30	3	79	109	30	88	145
ihfB	85	52	46	42	23	111	17	29	77	47	433	190	81	190	46	21	2	232	16	54	53	122
ilvA	154	76	134	93	100	228	49	71	87	70	1011	401	95	499	82	43	34	326	355	19	578	581
ilvC	186	159	313	295	129	228	60	57	57	79	2197	685	120	570	885	436	47	658	2209	313	1104	1653
ilvD	525	261	710	381	252	994	209	233	494	584	4117	1676	1015	4425	112	247	96	751	887	221	1101	1504
ilvE	1003	585	236	413	324	1002	253	211	321	337	2207	1149	484	2080	61	220	40	693	428	119	2391	885
ilvH	118	59	19	35	61	133	42	32	18	14	225	90	54	240	142	49	6	98	288	36	76	430
ilvI	282	244	108	171	173	436	114	130	120	143	1036	441	288	1039	356	166	115	809	1369	140	1773	2333
ilvY	77	33	27	27	26	41	16	10	47	22	131	69	50	217	22	32	15	176	20	81	1016	140
infA	28	20	127	27	20	42	8	19	29	43	241	76	28	83	0	13	12	75	42	16	69	181
infB	1094	992	2085	701	788	2241	575	1586	1845	1934	11717	4460	1243	5524	787	620	374	5687	4128	947	3888	7315
infC	403	186	338	199	113	675	132	209	365	391	1979	788	480	1675	50	71	13	670	678	99	260	930
iscA	59	48	25	52	28	76	29	28	17	31	321	90	38	140	0	2	0	105	19	13	102	121
iscS	652	337	323	305	171	576	174	189	172	211	2213	788	331	1028	204	118	35	898	626	99	433	1302
iscU	279	134	93	124	74	215	85	86	71	90	1001	402	147	442	127	84	29	203	39	53	242	339
iscX	5	3	3	2	4	5	2	3	0	3	28	6	3	7	0	7	13	6	8	0	0	30
ispA	161	99	107	73	68	317	42	58	94	121	853	380	191	844	7	24	43	329	351	76	408	400
ispB	241	168	169	127	105	523	75	131	133	170	1198	499	264	1155	82	155	39	528	159	107	661	657
ispD	72	48	99	54	20	84	35	45	36	55	715	201	57	103	112	36	0	296	238	39	204	441
ispF	71	42	31	29	16	33	16	22	39	39	367	110	33	80	16	66	23	205	39	28	214	372
ispG	661	433	457	444	364	1240	246	372	290	357	4547	2666	636	1937	31	562	134	1178	351	552	7341	5164
ispH	219	129	169	64	140	404	165	221	181	163	987	260	225	801	93	104	46	1732	173	51	411	1220
katA	4907	1805	1825	2309	264	344	372	190	3894	4054	10591	4745	896	7682	841	1303	162	1007	8639	1436	2700	13511
kdkA	419	167	303	214	163	542	60	101	284	288	1772	977	720	2475	18	5	0	156	273	80	1075	228
kdsA	148	86	153	130	73	314	92	128	133	167	954	509	181	991	47	12	128	646	203	165	688	1449
kdsB	155	103	72	116	97	385	46	90	80	79	1211	523	159	397	0	123	61	132	112	54	1201	1355
kefBC	295	141	193	165	166	371	99	218	214	249	2212	1408	245	655	25	47	82	557	325	267	1870	1690
lapA	34	17	21	12	5	33	6	15	20	18	106	60	25	75	0	0	0	12	20	11	9	72
lapB	308	150	78	121	59	227	92	85	127	104	1096	566	132	512	0	26	3	394	109	97	253	418
lepA	359	234	400	172	210	973	316	418	411	434	3678	1287	547	2365	241	282	72	1583	867	352	1558	1904
leuA	11	15	11	17	22	16	16	13	14	18	134	29	16	78	21	96	75	209	117	31	455	570
leuB	17	13	12	19	23	43	10	11	18	11	72	43	17	56	3	48	42	51	33	29	234	388
leuC	63	31	33	45	78	101	31	24	84	77	252	116	60	282	441	123	109	291	283	279	3088	952
leuD	13	12	2	22	9	19	8	11	12	5	66	23	4	29	22	19	0	88	25	27	135	186
leuS	974	675	910	638	567	2903	599	798	1092	1112	7944	2982	1691	5318	572	440	317	2507	2005	371	4271	5038
lex1	58	21	32	173	116	324	29	41	55	47	1275	643	44	187	125	140	410	268	505	740	1775	1297
lexA	528	332	215	210	228	904	145	151	277	321	1317	553	415	1438	130	69	20	399	314	127	462	768
lgt	318	158	72	113	85	217	71	95	52	51	784	409	118	413	0	53	16	469	81	67	606	927
licA	316	161	108	126	109	424	93	76	155	195	34	23	33	92	13	7	3	274	193	41	0	216
ligA	178	93	151	98	104	352	51	73	153	171	1289	620	248	729	106	104	93	345	240	168	651	1189
lipA	79	47	50	67	57	111	39	50	58	51	693	246	72	203	42	21	136	585	26	83	718	403
lldD	5862	3803	3488	1793	1977	13307	1489	1700	3113	3237	18288	6637	9338	22298	1009	1605	389	4973	3931	885	2739	9157
lnt	228	108	132	104	48	243	80	106	105	109	1037	693	134	570	291	39	55	186	262	71	455	467
lolA	179	91	82	55	65	165	61	65	74	97	671	286	106	326	1	32	11	124	92	42	221	262
lolB	104	61	116	52	29	185	31	58	58	71	658	230	73	306	33	23	0	44	123	5	211	154
lolC	494	286	155	127	122	424	104	175	335	235	1328	616	338	1433	14	127	22	209	67	13	354	169
lolD	117	43	34	57	25	142	49	73	48	56	702	339	70	249	12	35	26	207	91	13	135	196
lolE	196	87	44	111	33	130	81	124	59	74	1175	678	63	296	42	40	10	264	7	74	709	247
lon	3461	1974	1187	1431	489	2085	831	935	1951	1758	19451	14696	946	5882	1322	951	147	1405	5460	1266	10845	5124
lpdA	1909	1397	2833	678	676	2639	693	915	1152	1372	13465	4157	3523	5631	479	566	197	3459	5189	619	2008	4226
lpoA	737	479	394	371	412	1374	260	270	433	441	2476	1538	576	2245	18	92	41	540	829	182	363	996
lppB	544	340	221	189	162	548	230	300	263	260	1584	634	302	1173	173	120	41	849	427	156	835	1061
lptA	147	94	129	172	60	387	105	118	156	154	1029	490	148	786	12	13	7	405	151	11	95	375
lptB	158	92	146	113	67	263	53	72	134	111	1021	467	111	363	18	75	25	332	506	127	339	508
lptE	131	84	110	46	100	494	110	127	130	135	884	330	190	499	43	9	38	346	449	62	301	749
lpxA	246	149	137	121	71	298	90	108	140	186	963	435	192	819	0	93	29	326	352	58	236	345
lpxB	135	91	87	37	85	139	36	30	93	104	294	120	71	269	66	84	59	40	314	54	644	1206
lpxC	759	423	213	328	237	758	210	230	279	320	1909	1004	334	1686	81	102	54	736	829	265	334	1458
lpxD	628	401	347	258	163	817	434	532	366	392	3041	1222	460	2169	228	160	17	2511	1178	152	564	1308
lpxH	234	121	49	100	117	311	35	50	43	65	465	302	134	415	0	18	14	217	131	33	169	206
lpxK	100	48	40	59	70	191	40	64	94	81	565	296	125	330	0	50	13	246	34	32	669	437
lrp	141	99	53	88	59	162	57	87	117	108	780	425	102	317	15	53	14	76	146	58	139	187
luxS	156	86	93	103	50	214	39	35	94	117	602	247	112	354	0	6	11	155	49	66	94	112
lysA	324	239	65	339	130	504	222	200	68	108	1632	805	136	689	50	133	115	490	133	206	314	1358
lysU	1439	799	505	558	387	1845	346	444	554	586	5586	2377	1353	5343	82	124	91	895	1063	209	716	1471
maeB	5228	3194	666	2127	1692	10944	1072	1048	2834	2485	9446	6852	5094	38892	243	522	168	1567	1103	590	4037	4434
map	550	351	181	185	217	693	123	155	265	285	1565	792	250	1449	195	178	104	2037	1122	244	2008	1410
matP	63	58	28	44	23	92	18	19	26	22	296	144	54	194	0	0	2	78	107	0	22	17
mazG	101	52	47	74	157	217	59	49	89	57	414	213	86	277	31	76	119	524	55	186	759	2386
mdh	2830	1446	248	1369	1642	8447	640	664	1009	1303	7186	3474	2547	10544	96	117	113	608	1399	182	484	1608
menA	53	44	30	53	17	47	47	86	29	44	732	297	52	154	33	65	38	169	76	51	258	254
menB	860	583	370	373	354	1765	325	419	301	442	4252	1570	584	2052	90	234	86	1164	370	152	488	1052
menC	698	516	222	130	66	346	89	106	220	218	1219	389	217	925	25	62	20	533	288	16	812	504
menD	802	583	349	311	333	858	350	338	356	355	2472	1096	462	1988	116	214	317	1733	272	429	4113	3556
menF	630	442	299	225	169	737	249	286	354	376	2235	989	402	2210	26	175	14	908	263	105	740	734
mepA	571	286	137	197	144	417	128	180	178	143	1836	894	187	767	14	293	120	581	121	121	643	462
metF	105	63	39	91	90	251	30	31	70	96	351	123	122	358	50	14	22	82	168	165	281	513
metG	612	326	335	409	271	1336	268	379	377	442	3692	2024	634	2941	126	123	103	1091	593	127	443	1212
metI	173	117	53	46	49	116	23	39	28	51	500	101	99	240	94	24	14	52	349	31	119	131
metJ	74	75	79	69	40	136	35	58	35	33	794	228	103	231	3	30	35	327	191	78	1462	987
metK	142	133	231	132	83	247	89	97	92	147	1333	378	269	742	217	141	70	543	437	82	867	2026
metN	182	135	76	119	55	197	76	63	53	56	1388	348	113	287	6	54	87	708	193	241	562	1934
metQ	376	174	121	156	59	293	75	87	55	77	2246	382	218	406	87	107	19	409	441	82	350	808
metR	82	66	83	153	71	418	71	138	79	77	1644	602	145	481	0	205	27	465	91	162	919	1309
mfd	886	592	330	230	315	1017	148	272	448	373	3331	1352	476	1738	62	246	151	1481	596	281	2308	2174
mglA	12033	6495	2902	4146	4299	19214	3403	2946	6725	6395	25773	16869	14285	51068	1045	1395	556	5794	9893	1812	6624	15337
mglC	1117	541	195	429	416	1925	393	377	559	679	2830	1839	1226	4317	4	138	117	463	476	202	927	1307
mgsA	468	245	69	180	145	598	91	118	113	149	1090	556	331	1032	42	21	16	110	230	115	239	634
miaA	132	67	64	41	95	251	38	54	60	71	622	286	49	234	39	106	115	411	18	34	1055	921
miaB	2509	1502	348	709	502	2329	535	573	734	656	6293	2916	707	3604	237	329	92	1861	1103	329	1020	1748
mioC	120	70	46	92	122	390	31	26	84	74	560	329	135	876	23	4	10	121	24	29	14	158
mlaA	306	179	119	163	96	266	94	108	98	105	1173	483	144	605	50	31	12	696	184	127	131	549
mlaB	209	107	107	95	38	179	99	112	77	93	849	381	116	530	0	54	16	233	190	127	569	552
mlaC	198	125	128	99	37	257	141	230	148	187	1331	652	220	979	226	5	0	331	51	76	98	454
mlaD	209	79	107	92	40	220	143	212	197	203	1008	587	160	911	19	3	42	137	391	205	132	315
mlaE	185	83	76	83	67	148	119	151	160	161	893	552	132	724	37	105	51	760	200	188	3095	1398
mlaF	529	307	241	255	181	570	390	439	410	303	2618	1307	494	2116	49	219	85	1955	646	405	2247	2211
mltC	826	433	335	400	241	715	162	243	332	350	2969	1149	312	1101	89	143	71	510	369	177	649	1305
mltG	179	100	111	88	3	15	58	94	173	182	1143	437	172	634	34	37	48	518	331	180	1019	490
mnmA	71	47	114	66	107	212	57	80	77	76	1103	391	101	203	36	154	166	731	455	267	1602	1793
mnmC	35	21	8	19	11	151	32	26	12	7	227	97	24	57	0	18	4	94	2	23	66	48
mnmG	505	317	676	236	153	704	144	285	538	534	3579	1336	772	2013	138	220	105	495	825	295	2812	2477
moaA	181	120	78	196	209	911	57	100	86	190	1538	658	118	274	242	112	18	241	97	106	1608	1114
moaC	54	50	8	35	152	508	8	42	22	23	422	186	8	68	2	18	2	16	68	23	66	165
moaD	26	6	3	12	19	78	7	12	14	4	150	62	13	36	0	17	1	15	0	1	13	83
moaE	35	37	37	64	58	226	19	39	41	44	693	288	18	32	0	19	4	32	11	16	68	223
mobB	178	104	66	103	108	364	58	70	95	95	632	348	150	428	148	18	3	185	45	28	220	149
modA	161	70	118	87	81	252	174	88	187	255	315	143	834	4185	256	195	0	2116	2477	493	848	1352
modB	30	19	4	18	20	41	17	33	19	17	179	79	65	160	1	114	23	600	62	63	784	501
modC	122	63	18	87	47	121	100	66	41	34	518	218	107	565	133	63	33	1003	212	174	1108	844
modE	214	116	78	82	64	156	71	58	81	75	389	172	245	762	108	9	7	265	764	21	163	158
moeA	532	326	285	280	195	709	133	136	320	321	2108	1047	495	2135	62	52	6	363	508	69	488	482
moeB	164	107	65	73	147	411	38	21	49	58	433	208	100	473	8	15	0	61	150	18	172	240
mog	51	40	106	72	40	171	63	121	95	116	742	326	197	590	73	46	17	339	107	47	185	275
mpl	781	475	166	298	214	633	190	176	278	310	1628	699	308	1529	12	118	16	526	401	68	520	1084
mraY	280	125	62	65	77	268	55	78	149	111	711	358	130	558	50	58	91	268	527	39	269	409
mrcA	766	343	443	622	365	1231	319	348	550	616	4379	2872	764	3176	245	452	198	1151	826	304	2094	1620
mrcB	241	119	180	200	116	182	86	123	248	222	1314	720	174	735	41	156	212	616	458	244	1718	2703
mrdA	226	160	141	187	124	273	97	222	179	212	1875	1050	223	887	44	84	39	1216	170	163	1816	1451
mrdB	92	50	95	62	90	139	64	72	96	144	873	415	84	305	142	85	67	927	111	304	4814	2501
mreB	515	321	299	246	191	996	393	438	224	230	2776	1153	366	1120	313	146	32	642	837	114	522	983
mreC	85	41	38	80	46	135	34	52	30	54	849	265	36	122	23	65	15	269	169	23	273	336
mreD	16	13	14	15	4	28	3	9	8	14	165	38	4	20	0	0	2	45	60	8	168	136
mrp	1089	855	216	385	271	1279	201	265	384	440	2834	1487	321	1737	0	207	71	1124	154	150	258	1481
msbA	488	324	415	516	619	2136	277	349	555	550	4058	2856	614	3160	97	200	121	984	168	149	1087	1034
msbB	349	187	65	118	79	169	58	53	76	85	932	445	128	518	0	29	5	250	178	41	217	211
msrAB	377	204	106	181	277	853	170	149	241	304	900	619	191	1010	1084	1005	219	786	9460	2078	2054	17028
mtgA	11	10	12	10	6	36	7	18	23	10	165	49	27	84	0	13	8	32	56	0	71	67
mtnN	65	41	47	64	58	119	41	48	50	63	703	223	69	220	159	52	44	343	152	85	177	270
mtr	397	208	45	292	239	1147	225	128	258	212	912	631	519	1978	5	81	92	351	428	85	674	1454
mukB	1780	1306	1062	504	561	2173	696	981	1161	1274	7170	3864	1261	4381	336	739	184	2143	2150	705	2155	3058
mukE	212	212	164	121	188	729	94	122	215	221	1470	677	229	697	44	186	9	430	313	42	784	225
mukF	351	262	166	101	87	288	116	132	208	220	1625	705	255	1046	49	94	106	558	467	203	2786	1535
murA	706	556	408	371	289	1071	485	530	531	563	3626	1495	565	2552	152	103	140	1425	761	384	1273	1575
murB	265	136	44	134	47	182	43	54	62	48	504	301	110	413	0	17	16	210	101	0	292	123
murC	753	496	264	240	249	851	169	266	398	417	2051	1006	428	1917	242	188	73	439	624	216	1463	1452
murD	487	281	273	216	95	344	165	249	429	508	2356	1046	392	1380	186	34	78	514	525	348	633	1495
murE	1515	902	428	480	548	1801	360	436	658	781	3355	1720	753	4178	202	106	145	1149	1301	211	939	1792
murF	451	254	185	159	172	507	107	127	250	237	1276	671	200	1104	18	59	52	71	302	71	289	386
murG	381	238	141	90	106	418	96	123	179	181	1056	550	178	538	47	126	36	744	480	122	1169	907
murJ	42	27	40	53	46	101	45	68	51	50	343	176	48	224	5	101	5	177	42	48	1276	799
mutH	211	135	54	75	50	176	27	49	87	56	485	190	65	216	23	36	16	253	32	5	315	156
mutM	35	14	23	20	34	113	13	10	26	40	173	47	21	101	0	39	0	222	76	60	980	494
mutS	464	297	193	492	220	893	314	340	274	266	2133	1132	514	1861	107	164	53	909	229	68	924	1587
mutY	65	50	45	83	35	98	61	91	41	64	547	196	98	237	62	72	37	271	10	120	736	632
nadR	430	224	129	214	351	952	114	127	158	137	1228	515	232	806	22	39	96	425	190	144	322	1495
nagA	343	310	46	196	103	547	172	115	179	193	586	656	143	1559	0	53	9	128	138	121	120	397
nagK	450	214	106	95	246	852	113	144	122	160	1165	398	242	959	1	34	36	295	104	26	184	217
nanA	1045	823	191	857	609	3494	294	253	686	636	1700	2206	668	5287	172	142	66	397	1540	417	150	3060
nanE	294	200	67	358	214	1232	142	119	185	144	833	950	349	1894	67	270	70	237	190	95	273	1152
nanK	495	318	69	509	366	1447	270	193	298	285	1141	1209	403	2644	8	128	65	560	427	284	1725	2077
nanM	347	409	51	501	228	2149	208	188	344	360	1247	1515	376	2725	12	161	134	349	312	266	659	3490
napA	168	96	51	57	84	432	57	56	51	46	395	273	91	519	25	18	5	106	116	22	61	173
napB	77	69	6	38	42	236	37	37	55	61	247	182	23	254	21	53	7	62	152	55	419	235
napC	125	72	12	65	46	186	39	60	59	38	341	233	32	259	0	75	23	190	187	70	335	155
napD	16	20	8	8	31	108	13	9	19	14	95	43	24	150	0	2	3	167	0	21	36	9
napF	55	22	14	22	24	148	11	22	14	14	169	90	36	178	0	17	0	147	5	30	14	153
napG	550	414	41	192	253	1423	246	244	243	262	1366	855	179	1554	65	124	64	720	909	251	694	870
napH	164	105	17	55	50	213	60	81	69	65	373	253	41	289	0	8	0	116	199	92	162	226
narP	174	122	77	206	237	1256	122	111	121	156	1446	341	382	1949	0	21	45	209	202	140	226	1870
narQ	452	299	68	156	99	371	101	107	70	74	798	627	180	903	204	28	122	268	44	70	700	209
neuA	157	117	57	125	125	340	111	107	76	97	668	286	141	682	13	15	22	190	56	20	74	305
nfuA	428	275	115	150	140	426	73	86	128	100	1038	541	172	691	62	89	32	346	195	42	379	397
nhaA	142	88	64	65	64	201	60	101	85	85	843	383	124	285	0	120	49	895	41	82	1284	1101
nlpI	581	418	533	123	62	446	156	430	989	1086	2608	984	705	2128	114	20	9	1034	224	79	414	157
norM	50	23	19	33	29	79	33	32	31	29	250	106	21	151	15	26	25	197	27	12	489	227
nqrA	1262	837	1391	835	639	4452	711	1083	1510	1673	13541	5903	2217	5899	322	99	79	2496	1590	302	679	2145
nqrB	3430	1872	3548	1706	1292	7061	1560	2582	3911	4174	30797	14065	4554	13317	641	326	134	3365	3578	498	829	3365
nqrC	650	394	894	349	261	1495	439	701	1070	1064	7706	3265	1023	3597	182	64	63	904	1484	144	643	775
nqrD	395	176	418	253	180	766	250	360	439	554	4058	1862	542	1393	0	25	23	461	534	69	69	611
nqrE	299	154	247	177	126	511	212	316	306	400	2791	1203	330	1155	40	54	0	706	352	160	1663	1104
nqrF	645	331	1062	474	310	1689	474	777	1101	1162	9055	3707	1389	3594	405	45	93	1065	1673	240	669	1498
nrdA	871	595	526	259	174	1157	243	419	445	471	5056	1961	1043	1572	465	105	78	765	765	313	1377	1619
nrdB	787	677	641	226	318	1169	99	154	410	496	5297	1780	1275	1183	237	101	172	548	1005	824	8137	7153
nrdG	24	29	34	19	73	40	36	28	107	70	291	84	80	240	10	0	22	195	51	27	131	112
nrdR	179	113	70	69	88	334	50	38	75	73	538	253	82	340	11	68	25	452	143	79	738	647
nrfA	4376	2022	588	1532	2689	12540	1533	1503	1913	1972	11543	6172	3456	22081	11	182	44	1612	2178	383	360	1593
nrfB	2318	1033	145	393	769	4195	403	425	711	660	3380	1890	874	5998	59	28	4	346	1417	106	1172	257
nrfC	1486	739	91	476	631	3133	395	510	460	594	3362	2070	611	4482	20	72	0	835	519	75	93	535
nrfE	200	108	138	109	79	228	95	109	224	272	1122	483	203	870	65	45	75	402	83	186	1097	1047
nth	26	27	58	14	26	88	15	19	52	44	276	107	69	138	0	17	3	62	12	14	223	27
nudC	41	20	40	19	17	61	11	16	33	28	162	53	22	111	9	29	54	203	0	134	877	523
nudF	588	389	179	1290	217	888	726	400	918	797	2972	1806	148	746	38	174	57	512	376	104	809	887
nusA	278	235	333	281	132	446	184	501	335	336	4561	1726	229	1312	190	168	123	2511	960	393	732	2138
nusB	27	20	56	46	24	92	32	57	64	62	576	200	38	109	92	32	6	242	205	112	193	228
nusG	309	139	267	202	146	533	110	191	180	185	1945	713	219	821	98	259	176	1788	1245	206	2707	3075
oapB	66	42	42	39	40	100	24	31	40	44	313	184	51	230	23	30	47	73	16	1	171	109
obg	488	319	349	260	393	1338	280	385	402	349	2844	1059	434	1269	223	209	134	1807	549	179	1588	1522
ogt	471	290	71	111	174	506	83	105	69	70	866	368	108	343	138	55	54	212	29	17	1070	416
omp26	1520	1200	1110	758	273	1622	1077	1320	2384	2324	7786	3337	2429	11047	571	303	43	3756	4900	1173	1698	5682
ompA	6251	3427	4529	5024	4152	12021	3196	3833	3252	4304	45422	16970	4632	20126	1163	2580	577	11747	8923	2665	1676	6442
opa	178	160	72	113	123	560	109	97	100	173	823	387	106	663	8	35	2	117	152	51	131	437
oppA	2539	1512	917	2397	1609	5369	737	566	2082	1903	7143	6510	4202	16343	583	734	176	1359	4003	656	1681	6640
oppB	291	119	47	110	43	136	49	58	146	107	391	321	194	764	0	64	66	160	153	103	605	827
oppC	475	330	69	122	46	221	85	82	199	209	595	504	294	1124	48	116	35	284	236	25	427	127
oppD	1186	629	171	215	195	783	140	89	381	408	1405	1004	602	2162	290	83	64	842	785	71	555	679
oppF	716	328	85	129	117	349	85	63	301	174	698	463	224	937	85	178	78	526	365	84	842	813
opsX	64	43	25	30	59	170	10	25	47	46	235	136	44	127	3	40	3	33	83	39	96	276
orn	101	66	19	53	47	235	34	63	31	37	430	243	41	200	43	0	42	27	1	8	46	224
pal	1629	799	995	1450	1108	3847	551	736	639	947	11407	4449	1312	4282	583	297	154	2342	4008	1336	464	8336
panF	597	233	198	384	245	678	184	206	255	266	3077	1542	317	1025	49	113	94	490	577	207	725	1214
parC	1650	846	716	636	576	1946	429	532	770	842	5480	2756	960	4105	259	188	85	1336	1095	439	2273	2301
parE	268	143	269	200	197	647	124	155	265	331	1845	814	275	1281	117	101	111	654	476	139	1554	1676
pbpG	132	48	23	16	33	91	31	21	31	31	89	56	37	238	20	25	6	135	3	23	333	298
pckA	25294	13311	1220	10015	8968	32208	6089	3494	6850	6905	24631	15142	15440	60289	725	548	220	2370	2214	1030	1576	11006
pcnB	92	66	97	82	51	188	51	64	114	102	925	322	159	489	28	33	25	271	155	55	269	501
pdxH	115	67	50	74	61	278	38	67	47	57	418	225	92	338	0	165	44	185	153	107	268	269
pdxS	5107	3820	2721	2151	2646	9260	1213	1732	3413	3699	15029	7455	4466	19522	1200	998	299	8533	6720	1554	2176	7072
pdxT	917	501	344	241	249	840	138	199	433	385	1446	699	467	2095	121	147	13	940	458	46	401	490
pdxY	128	114	15	4	36	223	53	74	5	6	70	15	6	4	0	68	28	155	0	0	0	497
pepA	2438	1344	311	1128	483	1726	605	741	335	292	7609	4161	1962	9406	107	635	79	3764	525	672	1320	1762
pepD	1677	993	373	819	1072	2972	461	493	590	613	4854	2750	988	5333	189	160	16	555	791	281	314	870
pepN	833	562	591	349	375	1135	263	250	719	769	2957	1333	584	2308	282	228	83	399	1819	577	1347	2167
pepP	2150	1212	485	910	805	2251	985	911	846	911	3333	1866	924	4547	98	140	50	1112	851	188	480	1319
pfkA	388	332	116	283	183	880	135	158	173	158	2548	934	343	950	0	29	0	306	272	59	594	425
pflA	97	50	50	54	103	173	40	44	58	65	441	183	56	367	53	57	9	121	99	119	330	474
pgi	1620	827	308	763	951	1887	434	407	729	739	3588	2055	629	3383	270	74	57	292	262	225	499	1821
pgk	6212	3424	846	734	856	3632	709	720	814	870	6705	2586	1922	6937	116	120	89	1243	1629	296	508	2224
pgl	615	275	115	207	221	375	44	42	211	203	804	432	152	937	15	22	17	105	5	106	210	172
pgpA	17	9	11	25	20	49	17	39	25	20	392	142	20	32	0	27	12	307	22	14	170	132
pgpB	15	6	10	17	5	22	8	21	15	14	124	39	32	77	0	5	5	62	17	8	425	200
pgsA	282	152	144	248	256	744	97	92	168	137	1245	807	285	1165	84	131	17	68	86	54	961	257
pheA	310	200	128	144	109	240	89	82	140	150	1228	525	176	666	0	16	46	546	282	137	389	749
pheS	219	137	155	105	78	282	90	122	132	143	1248	412	192	802	93	39	55	257	185	83	230	337
pheT	989	689	736	451	231	1011	616	738	730	859	6025	2411	1061	2979	249	418	129	1887	1455	628	1988	2805
phoB	300	198	227	158	99	365	129	150	288	251	1078	671	401	1631	49	22	15	273	787	59	213	809
phoR	146	85	66	62	21	87	57	57	59	72	395	271	94	523	20	22	29	155	134	106	693	985
plsB	1329	759	247	368	394	1649	459	294	611	630	2443	1383	588	2635	70	201	145	943	659	367	2534	2118
plsC	133	55	42	65	53	186	34	28	37	40	622	289	75	277	0	20	12	45	23	24	323	137
plsY	102	59	28	13	43	122	34	39	31	34	157	86	52	230	0	18	0	90	4	0	170	51
pmbA	227	160	162	195	201	236	31	72	167	209	1252	608	106	393	65	226	8	208	216	119	450	425
pnp	7412	4210	2895	3131	1785	12339	3051	4699	3340	3649	27311	13641	4132	17104	1205	638	192	14685	4869	730	1435	3126
pntA	10311	4611	2137	1009	936	3948	1003	1345	1943	2186	16680	8428	3174	8696	1742	3083	927	5048	7789	1847	6033	12868
pnuC	327	158	402	628	243	1368	389	398	526	574	5846	2150	864	2970	78	12	56	915	825	352	218	1424
polA	650	474	379	314	479	1621	383	469	514	555	4069	1548	717	2641	64	96	40	928	316	220	1831	1543
potA	470	300	427	393	342	2138	213	338	288	315	4361	1969	842	2405	124	60	101	640	237	236	458	1189
potB	238	118	205	162	153	662	122	141	166	222	1847	775	399	1377	380	84	79	1058	500	163	858	1006
potC	147	94	86	89	76	346	63	64	80	129	948	379	146	620	17	7	15	251	270	67	158	279
potD-A	725	363	131	211	93	309	127	99	188	178	1298	570	195	869	218	110	62	552	226	168	1289	812
potD-B	321	222	1347	224	126	454	187	588	458	529	4490	1132	561	1653	442	374	192	1588	2825	657	2662	5658
ppa	1122	674	262	339	212	1387	246	308	310	334	3560	1250	517	2486	168	188	54	1801	629	282	1465	1909
ppc	1129	579	259	282	400	1208	390	239	642	695	1210	523	986	4344	192	203	119	602	718	233	1928	1122
ppdD	29	31	13	32	76	250	40	41	13	17	2202	2097	74	204	0	6	0	3	0	23	38	39
ppiB	135	99	107	51	80	546	63	60	83	113	729	231	167	432	43	65	0	425	502	133	472	357
prc	2155	893	827	954	829	2328	648	816	989	1038	5869	3981	1279	5309	224	149	84	1092	1320	303	791	2214
prfA	482	287	469	238	108	703	166	327	498	495	2789	1005	605	2384	105	221	34	779	1379	127	680	976
prfB	521	330	280	333	182	870	283	261	279	395	2585	1351	502	2210	233	61	2	655	227	113	368	559
prfC	98	97	92	108	97	467	64	114	121	149	1181	406	138	481	38	150	53	229	308	153	654	277
priA	153	133	85	88	199	314	112	51	114	96	728	219	104	508	21	102	96	1165	151	265	376	1976
prlC	515	322	280	504	265	1018	147	222	248	226	6288	4425	463	1432	72	404	78	1001	1026	519	1800	987
prmA	437	241	134	187	109	450	93	151	210	236	2184	727	166	613	16	97	42	526	225	18	395	709
prmB	322	210	95	214	167	908	126	82	129	139	1192	631	266	1172	0	66	26	515	244	123	811	519
proB	804	424	203	385	420	875	162	152	299	277	1003	541	166	955	19	18	20	582	234	168	378	230
proC	135	71	65	381	190	482	64	58	69	51	2141	1171	94	308	0	0	25	418	45	165	235	419
proQ	610	367	207	317	292	1098	199	194	337	274	2352	1459	454	1676	0	68	49	224	150	52	259	271
proS	502	368	335	371	273	1145	237	294	375	385	3179	1132	708	3054	38	290	94	1352	594	147	533	1594
prs	614	345	370	236	280	1321	169	200	363	488	3233	1007	588	2245	459	184	85	2075	2383	290	2072	2428
psd	42	26	58	28	21	56	13	35	24	20	319	112	23	66	103	48	79	110	96	59	248	327
pssA	638	369	277	376	317	1418	192	246	348	344	2205	1036	550	1787	24	72	11	448	352	101	554	745
pstA	85	49	101	47	13	31	33	72	39	38	517	380	34	200	51	60	54	319	722	147	818	735
pstC	75	63	131	61	35	47	75	74	67	45	591	491	56	294	396	176	79	482	302	269	1106	1357
pstS	1108	488	651	574	69	159	490	409	295	291	3195	2496	521	3166	829	511	45	1494	2830	540	1344	2572
pta	2589	1384	1760	1397	667	3109	544	1054	2221	2441	24920	10002	2628	6255	661	253	304	2571	2048	689	2687	3899
pth	38	25	87	48	92	291	59	76	86	110	469	205	119	340	66	20	28	224	294	10	1065	523
ptsH	149	98	132	63	112	354	66	88	124	128	766	281	215	632	13	13	1	316	87	27	235	377
ptsI	481	299	448	245	187	770	229	370	534	569	3338	1371	605	1956	136	388	202	875	285	164	2186	1638
ptsN	38	25	27	19	3	68	22	24	22	23	206	66	19	79	2	0	0	129	123	14	21	111
purA	1623	1024	432	607	668	2092	423	371	572	487	4141	1685	816	4226	275	299	287	876	868	582	2173	2113
purB	435	244	68	103	102	322	94	75	130	91	830	416	180	703	128	154	69	551	189	223	1609	1093
purC	39	28	114	49	18	79	58	97	143	113	201	121	201	741	0	19	39	308	182	86	654	567
purD	37	18	19	46	122	232	27	28	35	35	189	95	27	94	12	50	70	87	51	124	293	1249
purE	7	4	5	15	19	2	3	2	5	4	19	19	9	29	55	151	32	227	1	90	234	445
purF	83	61	56	28	54	124	33	43	45	67	404	116	90	321	99	100	72	553	18	89	1087	910
purH	25	23	9	35	138	179	40	26	26	13	111	75	11	65	40	38	83	409	80	131	598	886
purK	19	15	2	13	53	28	8	5	12	5	42	31	16	173	17	65	28	77	86	54	2404	79
purL	731	371	125	264	281	538	121	77	255	208	1016	430	276	1375	105	408	210	893	861	296	1863	1991
purR	507	325	129	251	245	612	188	128	209	200	1336	774	294	1311	46	241	55	673	245	311	3072	2291
putP	156	91	133	134	69	188	98	183	145	152	1652	827	159	567	0	51	67	464	147	78	383	695
pykA	1796	957	492	513	172	667	363	427	515	611	4064	1015	993	2754	254	131	76	1398	1238	236	579	1856
pyrD	151	157	163	146	125	254	87	71	343	282	720	327	140	809	428	53	51	310	725	95	1417	757
pyrE	76	73	120	49	69	316	122	146	87	149	777	296	212	648	16	185	40	401	442	73	650	568
pyrF	298	229	147	236	136	662	108	150	182	156	1998	860	215	945	0	67	80	350	126	257	516	1538
pyrG	584	361	414	335	408	1163	227	238	400	415	2552	877	373	1910	410	206	235	1811	2652	493	6240	3773
pyrH	21	14	82	23	53	150	24	45	20	24	516	146	74	145	10	77	26	197	82	97	878	588
pyrR	104	43	24	32	59	143	22	22	27	28	149	98	52	173	0	65	86	115	51	59	467	338
qseB	56	34	41	84	12	61	28	37	49	60	740	469	62	208	0	10	13	405	10	80	129	149
qseC	151	107	87	119	52	176	71	49	79	137	1028	583	52	290	10	18	32	442	22	73	266	569
queA	1127	663	208	557	104	532	506	693	734	531	4125	2639	731	4003	68	114	57	1443	484	220	502	786
queF	51	36	26	28	13	73	18	28	39	25	178	51	19	80	18	69	11	114	72	42	151	166
queH	120	92	76	77	30	145	34	53	53	66	540	242	147	483	103	96	42	101	141	62	539	311
raiA	342	200	89	181	125	628	117	105	129	123	2098	1984	165	1031	67	161	8	149	710	255	66	947
rapA	448	288	288	377	463	1383	335	464	354	373	4126	2016	402	1738	114	401	242	2689	575	512	3922	4709
rarA	118	111	179	73	83	138	73	91	154	185	787	265	117	344	118	406	186	615	421	146	977	1306
rbfA	182	113	126	81	86	276	65	77	177	206	798	333	153	663	0	64	51	295	73	8	48	246
rbsR	444	189	40	121	153	454	91	67	96	73	503	294	83	491	0	194	71	198	147	100	319	492
rdgC	144	115	65	57	133	316	75	91	109	124	274	143	167	548	7	108	100	725	228	289	1249	1548
rec2	38	23	9	22	103	55	21	9	65	38	213	149	26	116	91	168	55	87	94	357	3089	533
recA	1239	642	306	176	133	855	174	317	579	565	2354	1039	895	3020	229	141	44	773	787	162	497	1046
recC	665	360	179	192	297	797	154	123	195	218	1334	849	345	1263	58	238	198	594	307	214	3975	2373
recD	377	187	87	196	177	391	121	84	156	162	1010	456	240	890	215	39	240	682	178	233	2947	1022
recF	180	129	77	84	90	451	68	104	155	159	900	352	167	570	160	84	261	459	85	249	970	2280
recG	741	427	247	273	183	703	90	147	392	364	2762	1058	408	1277	234	253	142	773	663	110	2937	1528
recJ	165	79	128	201	165	432	92	103	130	134	1193	540	86	361	49	109	71	826	183	149	1889	834
recO	60	42	27	22	26	73	24	15	29	28	227	91	22	93	0	26	6	290	0	25	72	118
recQ	137	80	146	292	90	185	138	94	197	231	2042	716	375	1767	131	118	34	688	525	70	956	719
recR	103	98	67	40	15	102	32	77	29	33	641	178	66	194	8	12	6	199	340	11	213	175
recX	85	41	44	16	14	38	12	24	53	48	220	90	87	282	0	18	3	185	73	0	69	88
relA	461	318	756	590	443	1234	646	660	991	980	4133	1996	1500	6583	161	264	47	1278	1476	421	3850	3263
rep	339	194	195	572	193	568	494	440	225	201	3740	1987	194	767	133	94	184	1059	317	285	851	2163
rfaF	205	98	67	55	67	216	50	34	101	107	378	126	119	550	13	4	12	104	307	92	811	477
rhlB	903	519	175	300	481	870	193	191	408	291	1969	967	426	1692	16	521	201	2746	458	595	2674	7750
rho	280	185	146	151	122	300	131	170	195	235	1398	401	251	1250	303	110	53	936	805	248	806	881
ribA	72	55	61	37	27	61	55	35	72	38	318	118	45	230	35	40	49	230	172	153	481	442
ribB	152	127	84	372	310	838	109	154	141	159	2105	868	154	532	36	23	0	368	158	104	40	1280
ribC	256	106	88	80	82	264	31	58	69	77	773	383	104	526	41	35	33	199	165	62	846	398
ribD	227	147	115	112	85	422	86	97	143	115	901	483	197	800	168	90	155	392	115	50	779	1048
ribE	66	55	153	49	59	447	61	84	116	124	841	326	130	302	22	62	19	225	196	92	125	376
ribF	234	172	223	303	244	839	165	170	183	224	2287	1176	394	1348	132	27	42	318	57	95	429	274
rimI	9	7	8	12	5	4	3	8	2	12	50	13	7	30	0	3	0	8	14	0	12	93
rimM	820	443	1022	274	194	1023	389	903	584	814	5476	1234	1340	2939	596	220	118	2305	2389	456	686	2188
rimP	119	94	96	43	69	153	39	92	112	142	580	288	98	467	215	98	52	499	125	51	2231	475
rlmB	90	95	312	132	67	452	41	80	234	196	1742	498	315	910	119	88	83	341	101	80	1689	284
rlmE	152	72	56	98	28	60	22	41	65	49	1551	1239	47	239	6	7	0	334	186	191	1081	769
rlmH	95	48	69	34	41	202	64	103	77	32	577	253	109	263	132	96	9	303	179	50	210	261
rlmM	1059	573	42	185	69	126	165	45	74	60	420	303	78	465	69	74	71	599	232	242	2464	2068
rlmN	140	100	56	66	225	442	32	55	68	63	2546	1803	161	408	46	160	22	444	5	76	1614	1348
rlpA	45	19	40	7	24	87	17	41	40	31	444	218	48	145	0	13	10	215	158	12	148	292
rluA	200	127	113	127	84	246	108	171	134	109	1483	679	132	627	54	190	59	608	374	83	690	877
rluB	944	452	169	212	140	565	130	120	231	209	1326	585	266	1405	42	124	141	471	214	94	404	534
rluC	229	139	98	124	108	414	113	122	123	137	1107	471	129	502	68	22	21	153	144	123	12	443
rluD	269	214	184	147	123	454	76	98	173	166	1299	616	197	992	19	17	110	283	181	67	1509	635
rluE	111	56	14	50	29	103	44	30	18	26	252	116	28	81	0	86	52	378	56	80	669	402
rmuC	78	66	26	115	49	91	88	88	47	54	674	225	63	121	27	99	89	710	19	180	825	1329
rnc	69	50	168	63	45	141	55	101	112	135	1173	406	125	509	27	71	62	518	122	16	137	620
rnd	111	66	23	22	30	91	36	55	30	35	129	51	68	339	5	60	76	251	269	21	1129	977
rne	1658	1062	1352	745	782	3235	657	1017	1636	1766	9307	4055	2215	9363	357	396	396	4090	3870	796	5176	5116
rnfA	55	33	19	41	63	68	39	15	72	45	222	98	41	182	4	1	6	44	5	19	158	147
rnfC	364	284	289	310	173	694	189	313	313	389	2754	1550	417	1792	73	162	68	550	309	163	1176	1393
rnfD	46	34	88	41	27	39	31	43	48	88	659	335	85	322	0	0	29	119	69	3	187	228
rnfE	55	27	62	49	92	84	37	67	68	69	546	348	90	258	0	55	64	259	18	90	1125	883
rnhA	36	19	50	50	22	89	15	28	34	43	410	206	77	319	0	0	5	24	114	7	25	140
rnhB	112	75	125	61	26	131	27	59	76	101	493	172	83	271	202	13	30	413	76	47	181	358
rnr	161	120	229	155	185	565	131	228	216	239	1771	667	374	1137	27	316	191	766	252	112	927	1269
rpe	389	276	110	144	185	340	152	122	211	156	903	453	411	1463	54	125	118	1155	179	211	2680	2313
rph	85	55	99	58	66	389	114	126	81	93	882	285	223	582	46	183	18	330	99	62	679	396
rpiA	273	143	49	90	76	254	46	37	74	77	774	582	107	374	81	78	5	175	168	5	495	565
rplA	1008	603	1683	415	255	1141	425	1182	535	762	11879	2257	1473	2915	1325	998	336	14811	5114	1012	2622	5674
rplB	2940	1442	8657	1594	697	1553	1330	2502	3795	4351	22914	3861	18511	22557	2858	721	365	16235	14641	1781	3655	10769
rplC	2443	1212	4243	1422	523	1392	1167	2219	1636	1953	18285	3449	8305	11479	2613	778	328	6318	7173	1102	1513	5369
rplD	3923	1753	7213	1878	690	2084	1341	2617	2802	3327	27954	5078	16896	18762	5844	1412	728	16413	21816	2100	7574	10751
rplE	1786	1003	1759	748	460	2275	824	1512	1124	1420	10265	3526	2211	6446	691	135	117	5094	2543	401	1090	3238
rplF	2126	1017	2112	849	631	2299	994	1641	1402	1513	10749	3641	2163	7355	1706	653	217	7759	10025	1191	1432	6999
rplI	656	364	1488	391	305	1834	646	1238	1031	1794	7692	1355	2180	6938	1129	529	154	5184	3397	283	667	1554
rplJ	1365	642	2338	886	210	1275	293	788	514	811	15847	3412	2098	2579	716	515	194	3668	3390	366	576	1914
rplK	1023	626	1948	494	244	1388	462	1407	478	731	18454	3363	2332	3638	737	246	87	4212	2989	522	638	3618
rplL	471	268	1230	361	97	483	147	418	263	384	6584	1356	707	1084	907	346	143	2908	3584	650	952	2764
rplM	1151	703	2759	855	374	1617	615	1704	1277	1998	16404	3519	2068	5250	877	231	53	2004	5522	953	654	6246
rplN	1264	703	1912	630	442	2365	692	1518	957	1195	11764	3898	2390	5320	914	271	200	4028	3535	731	831	3483
rplO	3308	1755	3166	1237	944	3049	1429	2107	1805	2105	14166	4770	3555	9444	968	505	248	6612	5335	918	1430	5619
rplP	2797	1278	3631	1140	459	1150	933	1851	1139	1297	17102	2593	6443	8405	1795	670	316	6463	7738	1542	2043	7002
rplQ	912	430	698	399	310	877	366	465	499	607	4932	1054	1032	3052	909	131	49	1645	1490	408	472	1631
rplR	461	232	616	235	205	736	268	407	267	312	3078	987	678	1683	564	156	61	2631	1744	413	633	1770
rplS	484	356	863	211	143	538	295	650	470	661	4101	910	981	2261	568	156	90	1585	1214	244	489	1796
rplT	1409	535	627	818	516	1127	482	449	388	584	4917	1147	1436	3380	192	344	99	3397	2188	769	918	3565
rplU	1418	1150	2237	1312	1109	5274	1149	1671	1497	1611	16729	5697	3145	9514	1994	404	112	3373	3696	393	1091	3686
rplV	3739	1424	5231	1804	614	1727	1431	2583	1910	2037	24428	3937	11827	13131	3170	696	372	7291	13824	2315	2550	12191
rplW	1490	750	2509	798	364	726	661	1139	818	1056	10528	1942	4897	6548	771	406	136	3261	3761	626	1273	2427
rplX	1447	879	1698	405	378	1717	457	1018	770	832	6757	2008	1730	4272	1221	202	170	4592	4239	474	1197	2894
rplY	138	98	186	85	38	190	76	171	61	98	1537	290	426	905	151	59	15	713	721	225	285	890
rpmA	834	545	912	522	463	2456	503	863	827	1010	6204	2150	1442	3828	991	300	75	1814	2342	462	414	3165
rpmB	241	166	295	140	57	302	93	232	171	176	1822	643	348	1159	295	92	43	786	725	97	254	507
rpmC	1783	696	2412	856	363	1038	825	1618	1019	1115	15050	2058	5210	6400	4020	1458	941	15920	24421	3463	8788	18682
rpmD	222	111	417	120	66	310	92	253	134	200	1893	561	371	763	172	171	115	1031	623	204	419	999
rpmE	137	101	358	104	51	455	87	204	160	197	1785	450	410	1223	343	45	60	729	1053	131	569	1618
rpmF	100	55	100	98	68	432	59	111	125	197	994	287	285	920	7	10	9	351	278	8	24	119
rpmG	77	68	73	43	3	93	20	69	72	89	621	171	125	370	179	14	1	264	308	60	148	252
rpmH	171	92	157	85	27	217	60	99	55	49	681	231	144	501	0	1	0	81	243	2	26	74
rpmI	3492	1249	2123	2639	1401	3641	1059	1360	1367	1903	17007	3688	6740	10587	328	208	13	563	2957	936	531	5071
rpmJ	576	316	555	158	160	485	143	261	324	318	2409	649	777	1347	266	101	30	928	589	114	166	650
rpoA	8798	3569	5966	3762	2863	8792	2934	3965	3819	4814	39679	10623	7788	23547	4001	1729	885	33580	14752	3782	4326	20181
rpoC	3461	2184	4192	2629	1647	5615	1965	3051	2646	3268	36339	10862	5932	13874	2706	1617	628	11471	9232	1949	6723	11911
rpoD	570	448	700	827	317	2052	350	463	522	567	8783	3711	957	2562	164	273	187	2394	2044	652	3269	3657
rpoE	1205	560	978	1479	337	1798	911	936	1682	1446	9185	4752	103	368	320	295	58	1866	3834	1238	168	2573
rpoH	2504	1145	707	1516	1393	4845	1721	1418	1737	1789	8075	4579	1595	7806	549	760	254	6176	4152	1230	1349	4977
rpoZ	995	586	300	545	210	673	348	477	313	275	4491	2345	499	1584	79	92	61	1016	249	162	26	845
rppH	379	222	150	139	98	472	120	125	128	141	949	513	212	549	39	34	6	632	261	58	152	320
rpsB	919	655	1715	483	454	1790	615	1286	507	781	9456	2027	1817	2825	872	302	123	2839	3012	315	773	3570
rpsC	3415	1382	5204	1571	632	1675	1161	2218	1393	1587	23861	3530	10166	9674	2833	984	536	10784	11510	2081	4757	10157
rpsD	5408	2379	4529	2459	2188	6577	1928	2683	2848	3285	27846	8383	6019	17843	3303	623	388	7454	10715	2095	3168	10286
rpsE	1575	964	1588	766	539	1858	883	1336	1002	1150	8076	2728	1846	5997	648	233	55	2793	2146	375	780	1828
rpsF	1754	865	4788	994	705	4429	1191	2543	2412	3516	19056	3934	8428	19695	1298	336	127	4292	4399	483	2581	2317
rpsG	810	533	1587	557	231	1514	463	862	892	950	7159	2133	1372	3309	1361	218	100	2935	1220	275	552	1821
rpsH	841	547	1103	473	321	1472	544	826	469	570	6046	2025	1181	3472	398	62	82	1633	1541	235	412	1422
rpsI	343	234	583	256	114	604	213	487	417	578	4039	876	491	1315	409	18	25	738	1047	234	108	1345
rpsJ	2807	1153	4057	1115	518	1610	942	2336	2215	2682	17870	3260	7496	10611	1457	375	262	9726	7567	1059	2385	6113
rpsK	3096	1418	2933	1828	1643	5551	1445	2004	1784	2092	20825	5859	5043	10948	2058	846	562	8732	5935	1256	5970	7489
rpsL	1123	765	2673	1071	368	2598	437	983	1195	1359	10065	2938	3040	5607	531	132	88	2604	2725	286	295	1980
rpsM	3069	1540	2271	1467	1397	4759	1052	1670	1380	1682	15663	4978	3349	9272	2639	603	318	8142	6305	847	1793	4608
rpsN	1584	899	2197	763	515	2633	834	1710	1172	1259	11161	3676	2474	6413	1173	460	278	6868	4077	665	1320	3883
rpsP	470	323	809	203	128	847	340	803	595	851	3942	778	1031	2567	190	54	2	969	812	80	450	838
rpsQ	647	235	1029	290	85	280	177	332	233	329	6357	1009	2003	1359	664	277	121	2561	4376	576	1141	3185
rpsR	332	141	590	116	81	435	203	360	239	382	2058	476	891	2093	243	18	10	869	925	161	227	390
rpsS	801	428	1591	341	188	382	335	473	408	542	4834	974	3270	3517	614	176	103	2825	3319	481	885	2700
rpsT	142	85	207	72	46	223	58	152	83	136	997	186	172	715	139	21	67	1064	547	49	231	341
rpsU	235	143	334	205	131	657	118	189	249	271	2459	753	413	956	104	48	18	752	279	32	440	786
rraA	693	431	211	601	874	2024	177	228	439	413	3250	1427	632	2306	184	121	57	1214	650	222	461	928
rraB	189	125	136	95	61	283	56	108	57	81	1002	360	181	535	33	89	7	400	124	128	1113	3
rseA	993	498	720	1455	373	2360	707	663	1243	1022	8406	4341	71	200	531	244	9	1430	2557	1602	143	2100
rseB	348	179	257	330	88	444	217	251	465	334	2728	1367	31	76	0	128	135	447	757	326	538	864
rseP	285	154	145	149	79	328	124	107	159	167	1445	1012	215	992	203	34	9	279	124	86	286	353
rsfS	42	30	59	23	30	90	19	38	62	62	389	167	95	256	44	101	43	237	55	62	142	206
rsgA	161	107	99	155	108	416	117	197	156	188	1220	588	210	808	8	65	6	262	81	131	988	916
rsmA	73	52	56	172	196	912	53	72	60	57	1266	580	86	238	86	73	45	419	129	63	767	291
rsmB	483	266	387	746	184	380	167	340	429	443	7130	3437	124	616	432	365	256	3477	429	347	2406	2647
rsmD	67	53	48	21	21	63	18	17	33	35	140	66	51	152	0	0	9	4	57	0	192	98
rsmE	112	73	60	56	25	128	34	38	69	56	464	197	65	257	0	49	79	401	62	99	358	933
rsmG	112	61	41	54	62	241	28	30	44	58	417	187	129	297	10	10	37	10	34	9	330	114
rsmH	556	394	257	181	166	534	162	181	285	277	1534	814	284	1836	80	85	62	174	776	173	1444	986
rsmI	275	171	79	115	46	136	73	92	91	96	795	509	108	678	133	21	20	194	178	72	321	443
rsmJ	186	118	53	87	68	194	90	108	53	36	733	256	62	232	15	48	7	433	15	51	353	235
rsuA	31	18	24	40	23	100	22	27	37	29	307	215	71	286	0	6	3	87	42	10	699	54
ruvC	40	33	76	49	36	91	30	68	71	37	456	174	68	164	94	35	8	203	25	18	289	151
sanA	32	21	30	26	27	69	12	20	37	36	199	96	35	192	0	5	35	151	7	42	297	379
sapA	378	196	117	581	177	510	120	131	235	234	4535	3263	230	1094	0	12	20	175	85	151	760	717
sapB	54	28	24	51	18	50	25	25	19	25	411	303	42	191	0	15	15	180	96	234	359	183
sapC	60	19	18	31	10	49	12	24	14	17	297	188	27	121	7	0	4	83	30	108	203	231
sapD	200	112	68	139	72	164	43	63	52	87	1323	771	103	412	26	12	26	47	1	44	452	313
sapF	185	76	41	171	43	139	36	71	46	55	1380	746	107	322	11	60	58	229	44	114	1958	586
sbcB	172	129	116	74	111	399	68	123	166	163	1239	536	277	573	42	12	37	173	112	18	160	279
sdaC	2243	925	436	3064	2951	13721	1551	1033	2449	2345	8839	8253	5447	21490	27	64	31	552	526	231	509	668
secA	776	526	1841	1006	589	2029	446	2073	1618	1604	23711	17784	1396	5140	665	1058	402	1988	2761	820	4883	3810
secB	507	352	244	301	196	985	179	249	271	327	2491	1103	464	1958	115	60	5	609	292	29	136	540
secE	215	90	218	155	87	583	82	101	139	171	1586	550	268	765	0	26	28	437	258	61	237	518
secF	89	77	297	188	97	249	80	135	226	313	2783	1380	287	590	51	100	111	857	474	316	1224	1500
secG	278	197	108	143	97	559	78	160	46	47	1505	633	137	298	0	17	3	137	12	29	80	92
secY	6228	3699	5253	2067	1518	4827	2470	4194	4162	4279	26619	8946	5788	17889	1544	451	246	6791	6386	1256	1126	6384
seqA	417	235	86	175	214	732	108	142	179	191	1247	698	217	971	0	23	19	281	45	188	133	1116
serA	1452	835	197	150	366	856	252	251	208	265	1076	799	359	1408	263	147	34	588	769	77	775	1402
serC	156	77	56	120	91	253	59	57	69	92	733	366	191	597	41	63	16	184	209	65	276	386
serS	1625	920	397	529	569	1748	267	299	604	571	3557	2163	823	3694	351	64	72	697	592	289	1201	1528
sfsA	28	12	13	17	8	42	14	16	10	15	185	53	19	61	0	0	7	158	0	34	145	119
siaP	804	676	265	1289	622	6851	436	638	594	659	3261	4756	1394	8330	27	511	4	758	1547	545	1787	6998
siaT	400	228	99	329	117	1122	164	183	271	271	1316	1782	402	1629	0	112	54	409	512	304	649	943
slmA	124	68	60	65	38	155	55	74	35	64	692	275	97	314	0	96	104	421	239	156	916	1110
slyD	291	163	319	247	150	717	182	253	190	202	2818	982	509	1917	426	181	37	1148	504	236	334	722
slyX	23	18	22	2	11	15	37	49	19	21	23	7	21	166	0	0	0	3	1	0	13	36
smpB	128	72	47	93	50	234	57	62	49	97	605	225	88	515	0	26	0	29	247	27	72	182
sodA	656	399	836	345	157	577	112	208	344	500	2804	1162	274	946	231	205	33	637	1476	170	220	1410
sohB	252	122	275	175	113	439	161	170	186	270	1316	1045	215	997	216	32	6	442	739	188	244	386
sotB	42	34	35	16	36	124	27	33	21	62	307	136	27	137	52	17	41	302	1	48	576	726
spoT	2353	1462	834	808	592	2696	497	641	953	1083	5883	2842	1492	6059	241	110	44	2016	1332	185	753	1899
sprT	12	5	9	14	7	35	6	5	2	2	148	40	5	26	0	0	0	4	0	1	9	107
srmB	961	556	356	330	237	742	411	432	390	405	3175	1454	631	2567	139	529	91	1990	458	394	5522	3148
sspA	300	181	145	127	98	364	73	117	118	115	1110	340	195	654	211	42	29	789	497	84	314	861
sspB	108	99	50	79	36	142	46	53	85	74	589	190	95	470	48	0	2	107	341	25	101	165
sstT	94	75	94	62	73	177	17	36	167	146	607	265	181	525	151	95	40	286	231	28	390	1587
sucA	2818	1987	954	1758	921	3569	872	693	1616	1591	8945	6138	5563	19581	527	466	228	1855	1560	508	4208	6417
sucB	1986	1230	490	942	698	2938	549	374	997	899	5433	3151	2810	9902	234	332	113	552	1907	312	1675	2774
sucC	1454	863	205	312	224	439	281	109	297	286	965	529	347	1531	237	167	111	414	445	101	529	795
suhB	1228	671	591	521	277	1867	337	448	1002	1104	5363	2106	1194	6472	133	114	36	416	1084	103	211	873
surA	1702	840	514	747	539	2747	1087	1058	769	691	6106	3128	1204	5438	238	384	60	2552	1461	606	1097	2411
surE	313	199	115	125	155	549	88	130	126	105	1167	578	250	676	20	127	22	154	248	50	418	603
tag	52	29	12	32	44	103	20	16	19	25	160	71	20	51	0	21	9	156	32	39	50	55
talB	2736	1579	953	2220	4345	11242	1537	936	2710	2725	5960	4043	2138	13661	385	136	10	1346	1914	330	342	1442
tama	351	229	152	235	93	249	164	178	187	187	2039	915	205	816	231	53	55	557	628	252	808	585
tamB	1113	509	754	693	393	929	479	586	783	746	5820	3052	892	2583	671	321	133	3339	1626	881	1493	1584
tatA	127	66	51	52	59	178	38	45	43	49	610	184	158	319	25	33	59	356	21	86	539	1182
tatB	359	238	154	124	133	632	125	124	120	130	1554	486	363	1002	62	78	37	251	253	28	143	529
tatC	122	99	50	60	60	260	38	47	51	45	518	218	89	333	27	13	11	182	142	81	366	365
tbp1	212	115	60	33	87	229	27	40	67	44	988	413	210	245	296	198	98	690	349	535	1157	1346
tcdA	41	16	46	58	25	127	34	45	49	56	383	129	87	183	67	80	69	168	110	171	497	884
tdk	170	125	99	96	69	306	115	98	141	150	741	499	166	829	12	15	54	479	427	60	1140	839
tehB	294	192	65	71	75	249	36	41	84	110	734	326	115	488	50	37	5	282	468	84	123	579
tgt	265	199	394	136	193	443	106	119	512	483	1287	444	577	1985	150	282	80	1000	816	130	726	1027
thiB	690	407	133	443	119	487	287	441	283	312	2675	1085	237	897	78	262	81	750	327	121	1084	808
thiE	108	79	56	83	47	229	106	167	107	80	736	264	54	184	50	124	1	166	300	18	265	140
thiP	118	54	25	47	21	129	50	63	70	56	342	153	35	149	0	29	33	307	82	14	334	289
thrA	2366	1182	321	355	302	1320	234	297	406	376	2308	1761	517	2358	106	452	111	1569	780	326	1828	2435
thrB	438	237	58	79	76	234	40	48	84	63	404	293	96	417	54	139	154	502	205	253	1767	1426
thrC	647	271	49	69	86	359	40	56	78	76	558	312	124	412	134	81	93	390	274	196	408	1089
thrS	925	788	769	375	288	1317	379	589	636	738	4588	1386	1240	5343	22	301	66	1020	1162	398	553	2478
thyA	458	264	280	266	271	1195	91	121	244	260	2320	1041	275	661	76	89	15	513	547	149	429	802
tig	1254	796	998	649	434	2568	572	849	734	847	8832	3182	1160	3821	371	383	155	3800	2458	524	1186	3055
tktA	1991	1417	886	808	1398	6609	1239	1621	1570	1393	7754	3627	1877	9504	575	590	281	4252	2262	691	2270	6109
tldD	176	98	53	64	30	100	59	58	107	107	476	249	107	472	0	14	13	82	192	16	145	152
tmk	281	176	183	68	194	317	71	83	204	244	897	335	220	602	70	315	134	961	418	239	1860	2584
tolA	720	506	1132	1219	472	1561	960	1015	940	995	11249	5459	1573	5019	309	364	209	2063	2143	564	3156	3234
tolB	524	253	510	524	218	685	418	486	354	453	5328	2651	544	1848	497	263	81	1556	1057	471	757	1710
tolQ	221	136	91	96	71	206	137	178	92	111	1167	540	151	498	47	112	52	418	293	59	245	433
tolR	86	70	58	93	26	187	74	100	57	70	847	402	84	373	31	22	0	372	304	79	108	162
tonB	310	173	628	215	529	1753	70	170	419	479	4375	1235	1076	1151	634	132	136	680	1932	531	4339	3809
topA	435	344	538	503	319	1372	258	355	414	377	9931	5001	911	2798	287	146	81	671	1063	428	1540	1946
topB	54	47	43	87	56	89	73	116	40	33	1005	312	45	104	3	158	98	889	26	192	1111	1126
tpiA	1498	1059	174	442	772	4730	527	541	261	381	3943	1415	737	3194	181	83	19	537	408	200	110	547
tpx	1136	627	262	587	292	1096	298	346	339	460	5042	2152	1321	4976	154	43	8	791	901	179	238	804
trkA	395	201	344	424	91	255	109	325	206	220	5435	2488	105	323	121	111	63	1534	318	144	338	859
trkH	530	250	86	307	167	384	108	146	162	123	1734	774	158	647	108	98	9	504	275	72	330	547
trmA	249	198	149	115	128	240	193	275	270	238	1564	477	237	938	46	95	122	1489	409	150	1373	1140
trmB	56	34	52	40	33	109	30	28	72	71	604	158	110	302	0	80	64	743	10	218	657	1596
trmD	1355	754	2137	459	346	1818	636	1518	958	1443	11230	2254	2624	5175	683	565	260	5825	1970	517	2818	3021
trmL	97	38	49	62	32	124	36	33	61	56	499	216	110	281	61	0	18	88	69	8	353	287
trmO	40	22	25	27	23	40	14	15	11	17	204	77	31	127	0	33	17	49	12	42	208	305
trpA	91	66	47	46	74	138	42	48	63	87	387	142	130	464	8	70	16	242	118	35	1759	1190
trpC	225	163	34	69	65	167	65	59	49	54	346	223	116	487	38	52	18	256	50	75	344	538
trpE	32	13	40	90	28	63	30	33	43	21	274	162	61	366	1	60	118	353	347	130	1030	2055
trpG	14	14	5	29	16	46	7	20	11	22	138	69	17	84	11	13	8	0	66	8	0	382
trpS	560	293	179	323	254	748	145	221	119	164	2403	1122	614	2059	91	126	39	428	514	85	681	712
truA	89	53	33	54	61	127	24	21	38	51	438	189	48	193	0	87	61	287	9	62	918	595
truC	6	11	13	16	14	33	2	13	17	20	69	36	13	52	0	28	0	0	23	78	1191	702
trxA	194	99	39	88	105	214	43	47	70	89	597	196	50	352	115	22	9	172	510	77	33	324
tsaB	211	119	50	75	99	204	105	83	94	84	421	266	82	346	0	199	51	284	5	68	165	256
tsaC	70	38	24	54	58	183	44	50	50	43	308	187	50	251	12	99	0	325	104	43	147	325
tsaD	489	264	306	229	125	632	232	221	362	256	1994	1115	590	2375	99	161	66	1253	214	126	300	650
tsaE	113	72	58	128	48	168	102	87	85	83	1198	574	181	552	10	43	270	1202	43	689	2937	4999
tsf	324	263	1064	229	191	927	223	497	318	362	4720	979	779	1356	571	334	153	2683	2352	333	710	2828
tusE	8	6	6	15	3	19	9	22	6	4	164	60	22	19	0	36	0	2	0	17	61	28
tyrA	77	53	59	47	34	145	29	56	75	58	693	251	80	143	48	97	76	420	163	74	388	578
tyrP-A	309	106	85	103	30	123	49	50	95	104	1181	472	112	437	115	115	91	457	210	142	497	1089
tyrP-B	263	171	270	338	231	794	214	179	367	372	2305	1192	446	1758	622	94	39	522	168	160	417	1006
tyrR	183	105	54	105	94	278	96	158	76	103	993	297	122	456	0	135	67	633	8	30	114	812
udk	392	256	159	221	204	1116	145	192	127	159	1831	978	223	886	24	29	9	333	111	115	678	572
udp	3278	2177	626	955	1520	4235	611	413	783	876	5342	2707	1427	8035	214	233	110	789	1649	439	544	2294
upp	96	52	371	69	193	1293	74	142	336	397	469	226	652	2029	504	66	36	141	892	55	921	494
uppS	254	169	199	106	87	590	41	127	157	171	1511	734	355	1118	21	6	42	357	115	138	969	800
uraA	62	35	45	43	47	201	47	48	58	61	365	146	84	318	108	129	31	150	172	39	451	853
usg	209	156	77	121	96	303	82	56	139	113	750	384	80	433	0	67	37	137	255	115	125	292
uspA	1450	621	404	807	1104	5144	389	393	1546	1832	2876	1864	2271	6208	4	131	68	803	1338	367	1886	2530
uvrB	274	177	126	213	211	676	127	169	209	224	1269	641	196	944	108	65	128	524	99	161	2347	1379
uvrC	98	56	106	154	229	519	76	109	129	102	1324	659	103	304	48	217	78	382	229	275	708	1566
uvrD	1976	991	740	656	998	2658	448	493	1190	1266	4392	2420	1176	6380	860	524	69	3543	2076	474	7611	1604
valS	1494	890	649	510	861	2858	201	378	825	836	6625	1914	1223	4786	583	427	313	1338	2421	403	2378	3254
waaA	284	138	116	147	89	309	94	96	179	167	993	690	201	843	0	161	74	412	68	141	2437	607
wecA	139	64	71	95	70	216	57	63	65	67	663	349	71	285	5	203	164	602	156	203	1225	1239
xerC	227	165	57	121	74	233	106	116	106	47	689	298	67	301	56	103	38	326	385	72	1314	823
xerD	325	170	82	185	83	235	98	122	85	71	1034	385	93	409	105	84	15	380	162	78	226	200
xseA	614	322	150	248	249	768	215	169	185	253	1206	579	318	1602	0	213	34	447	112	104	757	776
xseB	72	45	31	27	9	90	22	28	28	32	327	167	101	321	0	41	51	222	55	32	841	467
xthA	260	130	135	247	125	458	114	129	120	154	1897	849	191	835	0	9	31	277	410	137	75	572
yacG	61	27	15	13	21	45	12	13	30	28	114	48	37	115	11	15	11	102	84	17	257	60
yajC	51	35	87	61	13	179	14	44	31	60	835	402	52	196	0	1	0	64	71	41	92	38
ybaK	28	27	21	20	27	33	26	19	27	20	172	69	19	62	0	26	41	216	63	50	138	1514
ybeY	219	154	126	35	93	298	98	93	146	126	290	135	168	657	77	73	50	378	347	11	405	542
ybgC	171	91	105	79	22	125	61	93	62	76	757	329	94	315	0	56	3	513	162	29	134	123
yceD	1658	910	1701	1152	616	3926	701	1318	2057	2892	13089	4423	3922	15926	711	78	74	1821	1868	240	341	2009
ychF	146	99	138	111	51	328	50	152	112	109	1417	426	235	683	0	99	19	517	209	104	1993	584
yciB	136	75	126	84	110	305	74	111	100	88	1484	716	145	531	41	42	3	100	311	57	2327	291
yidC	786	395	509	490	240	1117	388	567	468	497	7214	2898	941	2718	259	199	96	3705	1082	172	1353	1575
yqgF	105	71	66	71	63	235	10	14	53	40	455	230	36	71	70	76	39	238	101	54	160	649
zapA	97	73	44	70	63	189	34	43	24	31	365	175	91	289	0	0	0	109	92	3	83	68
zapB	155	77	37	71	83	275	13	34	50	57	429	269	122	484	31	0	1	87	47	27	86	76
zipA	177	116	227	198	210	1053	100	127	260	243	1712	859	561	2211	125	52	58	221	584	115	441	1012
zntR	27	25	23	37	32	106	14	20	19	24	162	76	31	181	0	11	16	9	8	48	340	121
znuA	833	508	381	275	424	1520	416	512	395	412	3491	786	1245	2394	347	345	117	1527	1500	700	2184	3606
znuB	27	16	37	21	260	146	10	18	17	21	216	126	45	74	13	31	91	246	0	94	927	2992
znuC	41	37	64	59	15	79	17	48	57	50	526	222	77	259	0	6	0	97	89	52	664	91
zwf	2539	1237	434	975	993	1141	510	359	959	900	3517	2056	685	3335	351	748	326	1210	1008	373	2151	3099

## Sheet: reads_counts_pan
Column1	HI_3655_1	HI_3655_2	HI_LUIN_26_1	HI_LUIN_26_2	HI_LUIN_28_1	HI_LUIN_28_2	HI_LUIN_33_1	HI_LUIN_33_2	HI_MAAK_03_1	HI_MAAK_03_2	HI_MAIV_24_1	HI_MAIV_24_2	HI_MAIV_32_1	HI_MAIV_32_2	LUIN_26	LUIN_29	LUIN_31	LUIN_33	MAAK_03	MAIV_24	MAIV_32	MAIV_34
accA	130	84	192	96	49	323	60	130	163	190	1664	483	264	870	122	95	16	143	479	137	564	359
accA_2	4	5	19	12	20	22	3	7	21	13	74	40	18	56	0	0	0	29	27	0	7	0
accB	235	209	245	116	145	936	110	172	162	173	1761	669	230	615	78	31	22	725	430	162	135	324
accC	383	283	552	142	157	938	195	406	389	496	2762	956	533	1149	81	239	40	1364	1235	233	1221	962
accD	283	257	253	133	47	511	85	160	312	292	1774	688	390	1822	66	120	7	480	366	161	201	676
aceE	6835	4586	8249	2923	2781	13778	2337	3188	4123	4288	45244	14563	8598	20314	1722	1351	473	8485	11139	2074	5096	17363
aceF	2481	1585	2306	604	1085	4516	632	896	821	1039	10564	3383	2194	4299	651	659	98	3363	2161	466	632	3177
ackA	2225	1125	1050	1013	861	4365	662	962	1080	1168	11735	4352	2172	7314	539	135	151	2582	1274	247	722	1718
acpP	425	250	318	204	157	716	116	172	248	301	1883	742	418	2208	113	63	24	877	438	171	188	632
adk	523	349	252	278	149	844	288	330	157	237	3202	1079	296	993	0	39	47	646	542	298	217	961
alaA	276	171	70	102	79	294	81	69	46	80	754	346	105	543	24	24	40	250	231	58	439	540
alaS	8523	4221	1931	2117	2245	6390	2515	1869	3950	3838	12327	6758	4639	26824	653	576	197	4130	3450	464	2829	3684
alr	535	249	107	191	114	351	135	116	140	159	1039	707	160	940	157	73	42	283	70	50	427	352
amiB	100	65	21	41	41	136	23	43	27	28	307	189	62	268	50	35	19	249	193	83	398	387
ampD	51	35	18	38	23	87	17	41	15	20	152	57	47	120	0	0	1	69	9	68	214	180
anmK	0	0	0	0	0	0	71	58	0	0	0	0	0	0	0	0	0	349	0	0	0	0
ansB	0	0	185	0	1519	5591	0	0	1230	1235	0	0	2002	11663	160	0	0	0	701	0	1892	0
apaH	79	40	40	77	40	110	58	55	44	40	462	184	53	220	18	15	12	265	107	165	622	1044
apbE	489	290	826	361	245	1274	383	726	647	724	11435	5586	877	1560	177	223	215	2012	840	486	2019	3523
aphA	149	88	94	118	41	443	105	92	186	128	1005	328	539	1512	0	19	5	88	180	191	161	585
apt	827	473	161	173	96	457	96	134	102	141	1052	532	246	958	0	2	2	152	78	91	15	152
arcA	336	212	159	117	168	1357	45	52	121	157	2225	520	668	1217	33	32	32	206	283	38	76	380
arcB_1	62	22	24	24	20	111	11	21	27	28	139	75	46	121	0	11	25	123	83	48	392	266
arcB_2	393	302	111	73	378	1048	64	21	89	104	235	151	82	466	213	217	52	723	1018	397	671	3464
arcB_3	3	0	0	0	1	1	0	0	0	0	0	0	6	7	0	0	0	0	0	0	0	0
arcC1	335	232	84	134	403	1251	56	26	76	99	283	188	125	619	50	290	35	432	633	194	398	1772
arfA	1	5	0	10	2	15	7	0	0	0	18	3	0	0	0	26	0	50	0	0	0	14
argG	595	262	648	102	495	2846	145	138	172	167	2161	551	742	1007	22	123	10	631	677	149	905	2044
argH	389	191	309	97	479	1430	122	68	103	80	1092	345	276	418	31	144	117	933	329	251	1274	1760
argR	95	42	20	54	11	55	60	54	12	5	816	220	315	261	0	18	0	313	4	198	1402	49
argS	416	219	220	240	118	729	193	229	250	263	2233	936	414	1429	193	56	41	549	217	330	1258	1726
aroA	81	55	130	34	32	93	36	54	94	113	470	164	92	299	5	57	30	264	128	21	637	681
aroB	170	116	181	111	79	441	89	165	174	235	2160	597	285	661	181	153	100	1391	421	119	460	1114
aroC	705	325	446	555	525	1375	353	407	490	510	4513	2141	705	2394	45	129	133	1770	825	180	1906	1270
aroE	146	87	47	89	79	173	44	48	48	61	394	315	71	287	23	25	28	228	36	31	41	198
aroG	372	245	160	228	132	445	163	179	198	228	1664	764	272	1169	59	119	31	526	462	186	1087	969
aroK	324	198	321	149	124	454	159	268	230	195	2838	904	354	929	145	253	151	1104	383	293	2289	2985
aroQ	121	96	73	13	3	63	25	32	25	31	180	87	46	110	0	6	0	88	90	27	20	63
arsC	18	4	0	7	18	35	6	5	0	0	54	23	0	0	0	0	4	0	0	12	0	15
artI	25	16	301	5	747	2276	55	21	9	34	543	52	252	130	0	3	0	183	117	56	740	0
artM	23	11	71	10	64	274	20	5	4	12	334	63	76	31	0	0	11	22	4	7	284	64
artP	38	32	463	23	417	1223	44	22	21	51	798	96	261	115	184	58	14	120	22	71	244	128
artQ	47	21	285	23	197	459	38	21	40	27	352	67	303	171	3	0	0	144	41	8	198	107
ascD	8	4	0	2	4	9	4	2	9	4	44	17	12	14	0	4	0	24	16	0	0	22
asd	271	172	108	88	274	688	45	79	245	275	690	391	221	778	55	23	53	171	238	88	360	623
asnA	181	108	86	130	568	988	105	89	767	1236	621	385	658	3494	54	118	81	456	855	114	755	750
asnC	205	88	34	55	71	140	58	32	77	140	275	137	68	294	143	13	12	34	190	36	86	240
asnS	1617	901	561	539	553	2608	415	571	857	899	4791	2542	1315	6163	114	257	29	1919	823	131	860	1459
aspA	252	136	923	1076	2117	17769	739	1393	3977	3827	13096	4678	11163	47164	338	161	92	781	2106	878	1285	1819
aspC	249	201	88	69	556	1042	71	85	278	346	760	357	296	1140	94	77	57	285	422	122	452	345
aspS	3888	2225	893	1834	368	1329	1350	1250	1118	1147	11808	5603	1509	7918	141	478	273	2323	1315	702	738	5821
atoA	18	5	0	7	4	7	3	3	0	0	13	8	0	0	0	0	0	88	0	10	0	122
atoD	25	14	0	10	28	16	2	4	0	0	32	14	0	0	0	61	60	72	0	112	0	303
atoE	33	8	0	12	15	22	10	8	0	0	62	42	0	0	0	33	32	81	0	46	0	85
atoE_1	14	6	0	5	10	4	2	0	0	0	26	8	0	0	0	81	23	101	0	56	0	243
atpA	1503	1222	1746	672	1481	6805	730	861	2707	2943	9883	4267	3478	12578	465	657	392	4079	3326	754	2260	4044
atpB	275	165	208	117	140	612	108	145	285	314	1248	771	371	1412	51	25	23	320	644	252	698	803
atpC	427	317	577	179	303	1196	170	273	642	849	2340	1126	941	2476	60	187	90	1546	1030	300	801	1546
atpD	1020	900	961	532	1049	4889	553	655	1419	1416	6130	2994	1552	6113	583	457	208	2524	2196	826	771	3691
atpE	140	77	282	81	132	648	43	77	268	312	1450	575	451	1065	141	69	106	561	648	216	1919	1365
atpF	176	82	396	84	155	835	82	99	318	353	1538	555	584	1717	164	72	79	795	1025	89	129	832
atpG	861	756	1356	435	952	4754	428	592	1591	1742	6776	3092	2620	7409	168	196	123	2309	2426	675	1550	2851
atpH	189	114	330	105	143	719	76	124	260	272	1835	617	482	1378	175	154	4	1455	774	121	270	808
azoR	1	2	4	0	1	29	0	3	4	0	0	1	1	31	0	0	0	0	20	0	17	0
bacA_1	0	0	0	0	0	0	0	0	0	0	0	0	0	0	0	0	0	0	0	0	17	0
bacA_2	36	20	20	0	0	0	0	0	58	36	0	0	29	152	38	0	0	0	84	0	5728	0
bamA	2072	1302	1386	848	571	3083	608	952	1493	1467	9550	4342	2322	7513	599	253	103	2237	1939	680	1560	2944
bamD	448	232	258	357	203	989	397	339	248	178	2866	1313	341	1222	31	78	16	1024	607	286	190	1474
bamE	227	104	169	133	42	285	139	177	177	161	1092	540	307	1219	0	11	0	314	245	40	104	353
bcp	85	68	20	44	29	101	35	22	17	35	230	104	33	271	29	15	0	102	98	55	39	131
bcr	14	5	38	16	0	0	0	0	44	30	177	64	6	5	17	8	0	120	150	1	11	140
bcr_2	11	9	3	6	47	74	20	28	0	1	44	19	29	99	0	2	0	143	18	12	474	43
bioA	436	283	177	154	159	524	92	133	316	354	1373	755	371	1612	10	42	63	83	33	43	323	497
bioB	582	383	257	208	179	559	122	153	257	264	1385	525	234	945	139	258	64	913	1136	195	917	984
bioC	112	76	2	35	41	107	35	79	2	0	550	305	1	2	0	38	40	77	0	161	7	610
bioD1	215	166	44	35	98	623	48	60	65	92	1049	237	546	1141	19	22	20	26	137	44	684	545
bioD2	71	64	11	24	13	43	19	35	52	31	176	113	14	103	0	17	21	68	229	7	236	138
bioF	308	162	151	115	192	350	92	155	222	326	1138	661	316	1298	0	63	70	508	425	94	900	796
bipA	1797	1006	1373	530	239	610	453	705	1640	1747	6043	2088	1322	4691	621	331	260	2252	2292	373	2560	2679
birA	168	92	71	92	88	195	47	54	84	92	465	307	151	535	29	64	144	373	77	208	1225	876
bla	0	0	0	0	2	0	1898	2447	0	0	0	0	0	0	0	2	1637	9216	151	0	0	2
bolA	34	18	17	7	13	40	7	15	22	10	179	69	22	51	0	0	18	66	58	72	879	499
brnQ	184	104	75	94	58	356	42	95	72	89	1017	402	176	340	28	147	72	593	24	151	563	871
bspRIM	0	0	41	0	0	0	0	0	23	18	0	0	51	156	0	0	0	0	118	0	80	0
btuD	0	0	0	0	0	0	2	9	0	0	0	0	0	0	0	0	0	189	0	0	0	0
btuF	0	0	123	0	0	0	0	0	192	219	0	0	800	3914	227	0	0	0	1597	0	977	0
can	101	58	64	22	16	65	23	40	43	28	429	203	68	218	160	64	2	104	43	27	150	235
cas2	0	0	8	0	64	195	0	0	22	11	0	0	54	156	0	0	27	0	19	0	55	101
cbiO	65	41	28	51	37	73	19	21	50	43	387	167	102	331	36	87	57	98	65	20	345	136
cbiQ	13	15	16	17	10	21	5	10	4	9	121	47	30	108	62	16	29	150	2	0	21	11
cca	46	28	86	30	34	33	25	43	56	38	289	79	42	80	5	61	28	440	335	65	1252	619
ccmA	111	53	23	104	25	192	47	51	38	48	569	196	200	779	0	29	30	242	63	5	274	341
ccmB	62	52	19	56	29	117	21	25	23	36	329	93	68	326	55	8	40	349	84	56	761	871
ccmC	160	104	35	128	34	217	45	56	46	77	754	332	104	491	35	1	36	88	124	6	329	352
ccmD	83	26	13	48	16	117	15	15	25	62	206	129	44	187	0	3	0	37	76	0	28	29
ccmE	260	163	46	268	90	502	67	95	168	187	1421	765	218	1077	0	84	11	124	365	75	253	306
ccmF_2	575	338	68	332	107	668	220	256	255	311	1860	1050	231	1557	22	186	7	537	579	221	819	856
ccmH_1	430	254	88	217	147	473	214	183	221	214	1252	839	76	1012	103	35	41	1021	564	110	886	1112
ccmH_2	98	52	16	57	28	159	33	37	69	69	316	228	23	280	0	6	10	73	106	20	81	190
ccmH_3	4	0	5	1	7	21	11	6	10	6	14	5	14	8	0	0	0	84	15	0	188	54
cdaR	17	8	0	6	7	24	4	6	0	0	97	36	0	0	0	25	0	86	0	16	0	0
cdaR_1	2	0	0	1	1	3	4	1	0	0	9	7	0	0	0	0	0	0	0	77	0	0
cdd	209	164	22	76	93	353	54	59	59	41	945	252	108	396	2	6	13	216	54	10	222	283
cdsA	152	102	61	74	72	277	58	78	102	117	832	377	152	602	49	33	17	128	181	72	348	239
CGSHiEE_00455	27	10	2	34	56	123	7	8	14	6	181	60	10	58	0	5	14	25	41	29	161	295
CGSHiEE_03630	1173	660	363	610	244	1138	313	251	357	379	3113	1397	670	3196	292	265	19	805	1166	317	382	1174
CGSHiEE_06200	91	62	51	47	42	215	31	41	43	66	536	239	99	339	35	57	8	120	146	38	43	150
CGSHiGG_01050	2	3	13	3	0	36	2	6	4	8	25	12	4	23	7	0	0	4	7	14	38	2
CGSHiGG_04180	69	64	48	47	88	289	32	62	34	40	411	232	59	186	78	15	15	54	47	110	478	333
CGSHiGG_04390	214	146	235	172	104	410	66	152	143	159	2300	553	212	638	148	204	81	493	629	175	441	998
CGSHiGG_07295	30	25	28	33	18	97	21	36	23	10	188	78	31	117	2	4	0	36	8	15	3	95
chpB	0	0	0	0	109	330	0	0	0	0	0	0	0	0	0	0	0	0	0	0	0	0
chuR	21	14	2	6	3	22	2	2	7	7	27	9	9	31	0	3	8	0	28	0	97	46
citC	447	256	130	199	135	363	192	134	197	162	1026	781	209	1199	24	78	59	474	342	187	2720	1806
citD	229	104	117	127	112	615	82	77	102	114	974	585	233	788	0	33	27	376	182	54	121	542
citE	999	573	318	415	334	1527	354	316	500	457	2400	1743	601	3328	276	107	3	608	593	131	333	986
citF	2027	1040	912	1085	812	3236	733	737	1009	1119	6614	4857	1349	7202	132	259	183	1100	1037	494	1518	2588
citF_2	0	0	1	0	0	0	0	0	0	4	0	0	0	0	0	0	0	2	108	0	0	0
citX	54	20	23	25	20	95	21	22	12	2	181	90	32	255	0	0	0	0	18	0	2	3
citXG	498	258	117	208	171	576	185	138	172	130	1547	1335	337	1562	15	87	27	298	386	62	150	308
clcB	44	27	0	0	8	49	0	0	1	0	0	0	0	0	0	16	21	0	0	0	0	166
clpB	841	480	158	1640	546	3066	355	281	640	502	11410	4224	192	1729	521	1581	413	1675	15685	8831	4680	8454
clpP	959	460	574	373	332	1268	275	468	579	650	3760	1533	607	2214	153	173	111	1762	622	233	849	1173
clpP_2	0	0	0	1285	0	0	617	849	0	0	135	63	0	0	0	0	0	160	0	10	0	1273
clpX	798	392	482	307	364	1127	282	316	569	606	3227	1293	556	2160	197	494	372	2796	1063	707	3292	5027
cmk_2	5	3	1	5	4	16	1	0	0	2	17	24	0	3	0	0	0	0	0	0	0	0
cmk1	361	152	261	0	162	609	76	132	303	314	170	13	460	1303	90	28	311	1773	561	78	1887	2809
cmoA	296	157	68	86	122	295	101	130	122	84	1339	312	76	211	54	412	238	1245	117	422	3482	2632
cmoB	127	68	118	61	57	263	63	129	141	103	1284	585	138	376	0	53	62	607	322	100	731	999
coaA	0	0	24	41	26	106	15	19	24	15	351	95	47	174	0	0	0	11	40	45	176	97
coaBC	523	319	120	296	253	986	208	241	129	154	1711	898	326	1687	124	50	29	958	182	261	475	745
coaD	104	67	48	35	53	84	16	19	56	44	271	134	42	133	22	88	13	95	184	21	145	120
coaE	28	18	14	25	43	45	15	31	25	21	169	74	14	95	0	18	76	414	24	168	523	1113
cobB_1	6	6	30	43	2	5	12	10	70	72	388	119	58	328	40	1	48	175	225	22	340	546
cobB_2	0	0	2	38	4	14	21	4	3	4	167	46	3	28	0	0	72	513	13	200	29	1919
comA	36	19	3	14	48	70	2	3	1	0	579	851	15	105	0	8	6	0	0	17	181	117
comEA	29	31	0	0	31	113	3	4	3	1	0	0	10	23	0	0	0	0	0	0	1	9
comF	36	23	3	15	31	55	10	10	8	3	352	364	14	55	0	29	15	29	38	46	345	188
comM	46	46	1	3	34	80	6	5	2	4	365	339	79	234	0	17	0	5	6	0	282	46
copZ_1	72	32	5	15	48	97	17	19	21	28	253	161	14	63	10	12	0	237	23	11	130	0
copZ_2	0	0	0	0	0	5	0	0	0	0	0	2	0	0	9	12	0	0	4	2	1	0
copZ_3	4	0	0	0	1	1	17	12	0	0	0	0	0	0	2	0	21	120	1	0	0	366
copZ_4	4	0	0	0	1	1	17	12	0	0	0	0	0	0	2	0	21	120	1	0	0	366
corA	202	192	270	174	209	369	117	258	283	238	1944	610	482	1377	238	420	411	1125	514	638	3597	4347
corC	254	116	151	144	62	226	95	129	140	92	1438	659	97	407	53	61	60	652	121	95	772	631
cpdA	281	148	64	449	53	253	263	122	162	204	852	568	72	378	0	49	0	239	260	67	1848	207
cpdB	1234	881	275	501	423	2177	400	369	223	239	5228	2871	733	2416	18	142	72	537	225	385	764	3653
cpg2	0	0	0	0	523	2506	0	0	0	0	0	0	0	0	0	0	0	0	0	0	0	0
cpsD	0	0	0	0	0	0	6	13	0	0	0	0	0	0	0	0	0	151	0	0	0	0
cptB	7	15	0	0	7	39	3	5	0	0	0	0	0	0	0	0	0	4	0	0	0	2
cpxA_1	2	5	3	0	1	1	1	0	3	0	4	1	1	4	0	0	0	10	0	9	212	0
cpxA_2	41	16	5	1	2	7	0	0	1	0	16	5	9	18	0	0	0	1	16	1	50	3
cpxR	165	77	178	130	85	285	141	224	145	145	1256	508	257	820	0	112	93	537	102	103	847	904
crcB	32	8	6	12	5	16	6	9	6	7	81	23	10	56	0	0	1	49	1	0	81	155
crp	252	153	120	160	147	545	96	114	163	180	1069	462	218	968	0	59	36	271	359	134	605	641
crp_2	30	13	4	3	8	49	0	0	15	7	26	19	16	37	0	2	0	0	0	5	9	31
crr	475	259	258	285	189	894	150	297	227	281	2393	853	400	1334	103	124	136	1737	720	266	498	1392
csd	0	0	0	0	0	2	1	2	0	3	1	2	0	0	58	0	5	48	0	0	0	15
csdA	26	13	19	20	8	35	13	18	16	23	230	93	35	115	10	11	2	76	178	52	1145	1065
csdA_2	27	16	18	14	15	41	0	0	43	13	106	55	18	53	22	42	6	0	12	7	1618	0
csdE_2	0	0	36	0	4	31	6	18	15	14	0	0	0	2	0	2	0	0	35	2	0	0
cspD	1008	622	213	592	491	2986	230	284	580	663	4415	1652	1585	4683	23	0	11	56	386	225	88	560
csrA	232	123	99	89	79	339	112	93	202	224	403	242	311	1660	47	27	0	177	249	35	71	175
cstA	259	126	86	104	62	424	125	141	181	207	893	542	460	1372	34	110	35	276	73	124	612	1126
cusC	7	4	17	11	2	38	0	0	2	16	78	35	3	4	0	0	0	5	6	36	0	8
cvpA	12	5	12	4	15	25	6	12	13	7	72	13	14	55	0	0	26	5	0	0	210	257
cyaA	951	621	588	379	216	914	332	600	414	543	4814	1792	492	2156	383	216	123	1031	457	456	2159	2222
cyaY	14	5	23	15	15	26	13	6	19	27	184	69	63	197	0	0	0	5	0	20	87	88
cydC	154	92	134	109	32	162	73	118	124	151	1025	648	219	613	30	99	48	193	481	49	1975	311
cydD	70	40	82	54	62	182	71	62	114	88	697	430	150	480	13	115	14	304	102	113	877	843
cydD_1	0	0	0	0	0	1	0	1	2	10	50	4	4	9	0	0	1	161	67	0	9	3
cydD_2	8	1	16	3	5	10	0	1	7	7	66	3	41	12	52	2	27	10	49	0	280	10
cynR_1	41	29	0	20	37	104	6	11	0	0	156	110	0	0	0	0	3	21	0	12	0	231
cysB	651	340	94	185	115	335	110	92	171	126	895	407	209	1015	0	34	60	212	211	88	1039	523
cysE	153	72	30	98	42	161	77	88	56	41	465	278	61	247	5	9	2	150	22	50	394	647
cysK	1661	933	2197	2161	2131	7845	1371	1790	3189	3510	13869	7025	4136	18926	1126	798	139	5613	3642	654	1072	4322
cysQ	364	227	107	206	75	233	134	104	327	249	1460	816	197	1024	0	9	21	163	99	43	429	225
cysS	460	262	80	134	74	196	76	66	84	78	607	308	111	560	3	109	4	201	150	87	140	351
cysT	0	0	1	0	0	0	0	0	0	4	0	0	5	20	0	0	0	0	18	0	108	0
cysW_1	0	0	0	0	306	1328	0	0	0	0	0	0	0	0	0	0	0	0	0	0	0	0
cysZ	3	3	17	58	2	25	45	55	38	26	516	252	28	140	0	1	4	83	21	111	966	457
czcD	18	11	2	9	3	15	5	2	5	13	89	49	32	164	0	1	0	24	9	28	184	0
dacA	130	66	113	66	64	213	44	87	86	99	1161	437	115	391	20	71	34	300	365	165	567	713
dacB	25	16	70	2	6	11	1	4	94	125	41	20	43	239	49	1	3	22	17	6	618	8
dam	86	42	18	27	22	82	9	26	24	5	180	57	31	54	0	0	0	59	3	26	74	93
dam_2	0	0	1	1	0	2	1	0	0	2	6	2	3	2	0	1	0	8	4	0	1	0
dapA	1646	1186	597	572	518	1321	283	305	948	962	2197	1743	877	4109	134	168	101	489	1333	260	465	2870
dapB	132	98	131	63	59	291	48	75	96	122	875	321	135	405	14	80	53	249	115	66	397	643
dapD	339	230	208	214	58	225	103	150	150	178	1808	880	355	1361	94	157	135	940	521	133	684	1504
dapE	672	387	172	222	130	456	136	145	202	198	1531	701	292	1186	131	76	170	660	166	255	998	1173
dapF	207	150	198	118	209	573	65	89	354	377	677	236	193	563	143	25	21	350	422	112	716	486
dat	45	31	90	75	100	133	80	104	62	87	513	145	56	282	71	297	102	616	194	76	1176	1244
dcd	175	121	169	149	376	1664	233	243	262	234	1384	677	275	1142	27	7	23	249	511	95	3728	776
dcuA_1	0	0	0	0	3744	939	0	0	0	0	0	0	0	0	0	0	0	0	0	0	0	0
dcuB	5857	2504	926	1795	2103	8415	1675	1669	1866	1900	18607	6994	5630	18755	97	347	115	2163	1332	893	1583	3325
dcuD	293	179	235	265	403	1698	117	175	209	243	3209	2284	271	943	0	19	33	358	144	78	385	529
ddc	40	31	609	383	28	85	271	255	1019	985	2153	875	311	1554	187	149	216	1115	1042	168	2196	2409
ddh	337	216	154	263	76	384	215	203	199	186	2022	911	267	1141	28	213	33	448	321	185	891	1147
ddl	359	241	134	152	117	395	91	140	208	286	1447	670	259	950	0	55	91	234	391	66	215	428
deaD	1809	1291	964	340	262	1461	328	1046	2088	2010	7728	2995	1296	3409	410	375	170	6902	1003	603	2179	3234
def	1333	783	1068	1639	793	2793	1008	1450	1089	1243	14509	7119	1063	4526	406	1472	160	19789	2199	918	1112	2400
degP	10	9	9	16	0	11	20	35	7	6	124	69	11	94	0	9	0	73	16	148	56	671
degS	177	96	119	134	112	341	111	133	176	151	1256	662	185	669	94	80	120	391	128	95	2241	1339
deoC1	146	81	50	128	113	452	57	46	57	70	712	334	102	497	113	24	0	53	105	22	37	194
deoD	231	198	326	295	209	1416	205	287	360	461	4710	2083	502	1503	286	10	79	1621	482	233	369	1323
der	309	222	502	242	109	691	182	370	485	503	3840	1199	681	1925	374	680	536	2519	625	486	4944	4737
dgkA	28	21	53	35	7	60	53	40	36	65	241	125	65	233	4	2	6	40	15	68	76	64
dgt	72	58	24	29	63	100	26	22	26	36	270	128	31	153	99	82	0	107	35	173	1448	247
dgt_2	97	40	38	69	90	139	58	40	111	78	357	210	62	405	235	194	115	486	427	381	7857	1203
dinB	27	23	2	0	0	0	2	0	0	0	5	1	1	1	0	0	0	0	6	0	0	1
dinG_2	53	29	4	10	63	152	33	45	18	7	93	28	12	25	32	162	147	478	0	36	527	1416
djlA	99	94	172	120	80	450	77	116	115	144	1129	470	253	744	132	181	33	559	588	119	447	1059
dksA	90	88	175	121	71	243	25	31	85	129	1042	288	244	871	115	131	59	330	791	99	825	989
dld	1778	1095	452	914	1528	4353	511	602	696	743	4528	3173	858	3592	21	52	42	644	297	324	1703	2048
dlgD	0	0	0	0	89	254	55	38	0	0	0	0	0	0	0	0	142	206	0	0	0	747
dmlR_1	0	0	19	37	8	44	15	29	11	20	212	115	39	173	0	0	9	39	116	1	88	16
dmlR_2	0	0	0	0	0	0	2	3	0	2	0	0	1	2	0	0	0	1	4	0	0	0
dmsA	12569	6305	195	2271	11748	31186	1371	849	1235	1226	13163	5701	3818	15592	89	268	91	545	366	624	3625	1943
dmsB	1303	659	0	0	394	1373	109	79	0	0	12	13	1	4	0	24	26	96	0	0	12	342
dmsB_2	3	0	0	4	288	787	37	24	1	2	31	5	0	2	0	0	53	19	0	0	0	19
dmsC	1484	568	3	205	832	2371	0	0	41	28	884	488	49	285	0	10	0	0	0	72	156	364
dmsD	1041	469	5	61	638	2140	49	48	39	57	541	182	74	369	0	0	0	15	3	4	36	334
dnaA	1564	888	292	444	203	1023	237	245	548	554	2917	1477	502	2400	21	97	56	560	312	258	1398	587
dnaB	52	20	30	43	0	0	0	0	52	21	151	116	69	249	0	5	11	2	108	9	347	15
dnaB_1	0	0	0	0	0	0	18	25	0	0	0	0	0	0	0	0	0	148	0	0	0	0
dnaE	591	377	158	653	425	953	565	420	180	238	3612	1950	282	1264	32	138	272	2802	197	537	1609	5251
dnaE_1	67	42	28	0	28	48	0	0	41	18	0	0	42	164	10	2	0	0	106	0	296	0
dnaE2	81	55	133	90	65	139	36	28	154	135	501	142	88	468	430	225	154	429	935	171	4485	2895
dnaG	275	237	268	316	220	1046	117	170	242	254	2569	1172	341	718	361	73	80	1434	495	95	1228	1136
dnaJ	8	6	3	19	0	0	6	2	10	8	126	27	4	26	0	7	0	36	97	46	11	22
dnaJ_2	0	0	0	0	23	16	0	0	0	0	0	0	0	0	0	0	0	0	0	0	0	0
dnaK	955	489	568	1456	511	1851	559	519	1311	1002	15803	4684	356	3509	975	1685	135	896	11949	6543	3793	10753
dnaN	1318	894	318	266	203	1126	174	347	312	374	2253	1031	755	3227	137	203	63	810	349	230	1909	987
dnaQ	50	28	24	173	14	52	61	52	25	18	1062	535	37	143	9	20	37	249	16	68	145	422
dnaT	59	44	23	0	65	176	0	0	34	39	0	0	55	190	21	22	0	0	17	0	92	0
dnaX	889	514	649	464	300	1479	366	400	720	821	3625	1768	760	3687	110	57	36	898	860	209	1298	1121
doc	30	9	0	65	23	81	24	28	0	0	516	166	0	0	0	9	26	123	0	57	0	408
dpnA	0	0	0	108	0	0	76	129	0	0	0	0	0	0	0	0	0	42	0	0	0	0
dppB	98	48	45	75	87	158	67	72	43	62	679	495	37	200	19	34	25	567	85	189	701	21
dppB_1	15	5	14	0	9	20	0	0	13	11	0	0	19	22	16	0	0	0	31	0	113	20
dppC	244	92	51	56	58	213	54	69	72	71	409	263	72	311	0	90	10	474	9	80	133	502
dppC_2	0	0	11	12	1	0	6	4	26	21	74	47	0	22	8	0	0	2	0	8	0	0
dppD	338	191	147	146	112	328	95	127	167	157	1485	729	164	576	171	113	21	1026	82	117	1012	359
dppF	156	102	122	106	49	108	64	90	156	112	828	412	113	383	19	18	8	403	66	77	342	151
dprA	99	96	1	26	150	223	27	12	60	40	587	767	63	246	44	101	197	750	37	254	3358	3304
dsbA	638	324	460	225	153	670	655	1030	598	575	3207	894	937	3578	85	145	17	756	1139	781	254	2245
dsbB	352	188	44	120	103	334	51	47	92	77	500	268	153	713	0	18	40	56	270	11	659	233
dsbC	102	79	117	57	42	238	63	85	74	89	787	288	123	284	0	47	6	304	431	73	717	386
dsbD	512	234	417	361	329	1051	172	281	349	355	3748	1918	220	894	84	82	98	1084	260	200	1216	1678
dsbE	95	69	9	39	23	128	48	37	53	58	407	184	37	352	39	22	5	92	42	180	117	85
dsbE_1	0	0	0	17	0	1	0	0	0	0	171	71	0	0	0	0	0	0	0	75	0	14
dsrF	1	0	6	2	0	5	0	0	1	1	45	17	2	14	0	0	16	0	0	7	249	89
dtd	195	108	50	124	132	417	64	60	87	83	730	510	134	729	0	17	0	92	41	35	138	14
dusA	83	45	13	28	32	96	14	10	40	31	122	46	24	80	0	7	7	107	20	77	1039	519
dusB	441	220	358	174	79	362	146	250	287	282	2609	568	623	1874	88	234	72	1242	1083	489	914	1430
dusC_1	29	22	48	13	30	84	12	9	73	42	56	42	51	191	112	175	66	0	326	5	601	31
dut	98	49	70	72	38	245	44	54	64	83	623	247	132	427	36	15	15	201	138	109	439	399
dxr	98	83	101	52	131	231	49	61	65	72	676	159	66	220	10	51	7	326	186	128	580	708
dxs	525	326	255	213	175	881	217	163	273	320	1914	998	390	1485	84	109	28	314	457	119	656	671
eda	36	20	22	50	39	66	42	19	49	55	162	105	42	176	115	108	58	235	50	189	884	993
efp	203	116	221	129	161	817	72	157	124	159	1809	538	264	580	7	70	34	556	639	114	201	645
emrA	254	118	116	529	93	297	83	108	65	109	3327	1946	171	738	13	16	10	373	181	105	166	112
emrB	297	124	30	262	66	177	79	92	32	23	1492	874	62	211	35	103	11	291	33	130	498	908
emrB_1	8	7	61	84	66	174	29	32	57	52	523	185	26	97	135	0	32	72	48	27	680	41
emrB_2	13	6	1	0	24	45	9	11	3	2	8	11	3	7	24	38	0	9	10	0	1485	623
engB	57	36	14	20	35	110	19	29	46	41	262	99	45	208	13	20	0	119	197	20	30	134
eno	4405	2892	2244	1968	1705	9911	1756	1872	2347	2754	12689	4942	5629	21267	455	421	197	4523	2975	554	1877	4647
envC_2	12	0	7	6	17	77	10	11	8	7	8	6	21	108	0	13	8	0	12	29	81	84
epmA	344	217	138	67	59	293	53	101	146	119	870	306	188	439	0	82	56	337	140	120	943	614
epmB	55	30	39	45	32	144	23	42	42	40	410	177	48	152	0	1	5	107	15	9	187	228
epmC	338	161	181	40	22	43	14	45	276	231	294	73	281	1225	98	137	21	159	224	9	622	61
epsE_2	253	184	71	120	63	161	63	83	61	51	612	351	110	568	25	22	0	53	229	27	107	197
era	42	24	51	24	13	67	43	44	47	43	456	158	48	154	112	10	2	176	32	29	78	37
era_1	14	12	14	0	14	18	1	4	14	26	9	2	0	4	15	29	2	0	216	0	12	15
era_2	0	0	0	0	0	0	0	0	0	0	2	0	0	0	0	0	0	0	0	0	0	9
erpA	51	22	31	26	24	98	16	22	31	19	185	96	31	126	0	3	2	31	14	15	82	23
ettA	501	402	617	196	220	969	216	505	436	584	3731	997	548	1469	524	598	279	2095	823	282	3666	2942
exbB	130	61	125	43	78	240	26	70	62	79	781	211	190	186	189	4	17	163	360	67	174	524
exbB_2	0	0	0	8	0	0	0	0	0	0	253	102	0	0	0	0	0	0	0	3	0	0
exbD	106	54	75	29	63	244	34	75	38	71	620	184	127	200	101	47	1	525	95	35	211	691
fabA	141	97	116	244	105	532	92	99	56	108	1110	398	30	315	230	103	69	511	448	128	146	1156
fabB	768	629	1096	455	231	1178	404	449	829	969	3410	1136	1107	4301	527	303	101	2029	2384	445	735	2630
fabD	2912	1861	1269	1644	803	1978	795	877	1329	1454	10498	5820	1429	7511	504	211	89	1126	1054	251	1179	1668
fabG	1757	1135	562	833	603	2044	299	436	683	848	5263	2411	769	3367	307	127	31	1845	1283	323	793	821
fabH	106	67	120	120	78	362	77	176	123	169	1763	569	176	683	11	57	17	1526	293	64	390	552
fabI	444	351	338	183	87	882	136	215	351	435	2517	996	408	1414	28	130	28	527	626	137	337	770
fabZ	260	131	140	152	91	248	120	119	128	171	1059	402	208	750	0	5	57	321	47	110	409	497
fadD	510	274	102	122	88	242	185	187	117	139	820	403	144	802	0	126	78	929	468	99	353	926
fadD_1	124	56	15	6	33	105	29	27	28	22	73	50	19	62	0	19	5	149	33	74	684	138
fadR	189	92	51	71	26	88	34	48	58	57	424	171	70	254	0	4	22	90	164	99	295	359
fba	2418	1557	760	983	887	3552	824	799	751	867	8288	3102	1976	6916	416	250	147	1754	1301	485	906	2841
fbp	500	336	106	430	13	20	148	95	243	303	1572	1339	298	1389	20	52	9	180	193	190	103	700
fbp_1	410	245	58	102	499	1745	43	47	231	190	292	189	381	1604	20	5	0	66	279	12	515	375
fbpA	1068	667	1674	271	654	2339	104	312	907	996	5887	907	3272	4094	3464	2089	421	13366	8028	3183	3997	25331
fbpA_1	0	0	0	0	619	3209	0	0	0	0	0	0	0	0	0	4	0	0	0	0	0	0
fbpC2	129	83	54	48	51	229	16	31	54	44	357	121	65	190	58	10	1	409	73	10	169	303
fbpC2_2	0	0	2	0	0	0	0	0	5	0	0	0	2	30	0	0	0	0	0	0	171	0
fcuA	0	0	42	0	0	0	0	0	49	45	0	0	85	157	39	0	0	0	14	0	1310	0
fdhD	136	79	65	62	94	159	49	55	76	80	365	240	102	511	28	68	136	450	40	27	1764	1044
fdhE	122	71	15	24	6	37	40	49	15	7	855	227	51	92	80	71	0	227	19	46	380	151
fdnG_1	711	450	426	354	88	896	337	405	109	109	7196	1835	1406	3205	12	157	57	987	389	204	1214	980
fdnG_2	4149	2379	562	770	334	2198	1347	1302	187	202	14111	4154	3059	8334	41	284	38	2643	1679	501	1616	1727
fdnI	897	499	94	170	97	395	272	262	58	52	2163	616	605	1528	0	102	43	682	320	93	751	303
fdoH	625	312	25	0	0	0	0	0	13	9	12	0	142	498	17	0	0	0	201	4	0	7
fdx	67	42	70	49	32	118	19	44	38	51	371	122	34	170	67	102	92	338	202	44	409	430
ffh	206	178	196	195	206	666	125	182	168	230	1982	946	353	1206	75	159	89	625	321	126	969	998
fhuA	16	6	3	0	0	0	0	0	6	8	0	0	9	25	23	0	0	0	0	0	32	0
fhuB	0	0	33	0	0	0	0	0	43	51	0	0	143	154	143	0	0	0	18	0	669	0
fhuC_2	0	0	35	0	0	0	0	0	37	40	0	0	74	67	79	0	0	0	25	0	622	0
fhuD	0	0	16	0	0	0	0	0	52	40	0	0	49	93	160	0	0	0	49	0	732	0
fis	21	20	31	11	9	19	11	14	9	20	130	32	8	54	0	0	0	57	75	18	62	197
fldA	182	119	144	118	56	351	78	106	104	118	1384	641	550	1686	42	89	43	596	175	84	472	584
fmt	625	312	374	694	108	361	145	293	390	406	6736	3021	114	470	389	65	23	1601	750	145	238	301
fnr	57	37	32	129	115	371	30	36	33	30	898	582	121	539	0	3	19	161	10	24	372	504
focA	876	392	205	367	355	864	392	274	342	430	2803	1062	717	3183	8	26	3	366	108	9	241	156
folA	114	57	28	35	50	162	28	31	7	19	342	221	52	197	16	16	8	129	5	15	35	25
folB	19	6	11	23	10	64	7	22	18	14	138	60	22	112	0	4	20	33	0	0	555	190
folC	20	12	30	21	19	74	18	26	54	37	274	95	45	139	22	32	30	600	454	59	409	307
folC_1	2	2	6	7	1	7	4	12	7	8	54	36	3	60	0	0	0	28	9	0	0	39
folC_2	40	19	14	0	0	3	0	0	24	9	0	0	24	36	17	0	0	0	86	0	268	1
folD	122	59	45	87	43	91	57	54	74	62	533	203	27	137	73	38	64	217	245	157	332	644
folE	33	17	31	22	5	32	6	9	19	26	367	119	33	63	0	3	0	81	127	35	67	102
folK	6	2	20	11	17	29	3	3	15	20	129	34	10	13	37	12	14	122	27	25	152	123
folP	33	30	34	34	26	91	31	44	34	32	444	360	155	904	24	14	22	74	12	39	77	228
folP_2	33	30	34	34	26	91	31	44	34	32	444	360	155	904	24	14	22	74	12	39	77	228
frdA	666	335	336	715	256	1058	840	719	564	528	6821	2623	20	38	110	183	35	1379	451	327	0	1621
frdB	2943	1605	232	612	834	3081	769	619	845	707	5222	2233	2303	9435	0	120	63	628	545	157	904	1119
frdC	643	381	43	184	165	604	201	167	155	160	1450	572	477	2165	0	27	5	298	213	28	29	184
frdD	445	240	6	28	37	202	27	21	37	56	183	76	91	471	0	0	0	177	25	8	23	77
frmA	28	13	1	23	34	130	11	29	0	0	134	63	52	130	0	3	0	5	1	11	122	11
frr	99	82	181	97	102	254	97	102	78	94	1342	390	112	462	23	7	64	495	541	473	105	2126
fruA	502	302	258	320	203	502	201	226	296	263	3047	1263	296	958	245	197	179	1951	207	289	1261	3091
fruB	747	435	474	430	317	1003	224	315	401	429	3573	1584	627	1802	29	397	158	1229	348	243	1153	2087
fruK	341	220	193	128	64	285	85	106	200	218	1669	621	267	720	131	112	5	612	208	48	485	420
ftnA	116	113	118	118	40	282	125	85	167	178	860	447	126	1875	18	59	4	93	192	40	116	275
ftnB	75	51	55	74	18	144	71	48	107	116	479	240	74	877	0	12	8	26	120	64	27	311
ftsA	1100	751	399	375	232	930	157	227	596	652	3499	1867	384	1519	237	109	46	935	927	319	508	1288
ftsA_2	257	136	120	81	84	325	0	0	163	128	934	404	203	760	0	69	1	0	507	37	68	474
ftsB	41	17	16	9	13	25	7	15	14	14	234	81	12	28	0	0	0	53	1	3	0	32
ftsE	120	85	69	70	37	232	38	67	71	54	994	336	87	223	0	2	7	47	228	112	36	356
ftsH	877	366	153	667	289	605	281	457	212	200	12552	7359	508	2566	130	24	89	2607	1077	610	1353	3404
ftsH_2	260	140	630	33	111	359	13	17	717	709	492	249	157	769	526	322	142	193	2092	93	4085	1134
ftsH3	39	39	25	49	40	114	29	21	90	94	504	77	34	342	99	63	125	640	79	93	1874	1434
ftsI	719	350	270	351	314	726	217	262	472	433	2523	1403	410	2457	115	231	163	986	799	263	1530	2536
ftsK_1	9	1	3	1	1	16	0	0	21	20	27	1	6	71	0	0	0	0	4	0	8	0
ftsK_2	480	247	210	238	160	458	143	213	316	327	1691	851	238	1108	165	117	150	469	775	137	1671	1420
ftsL	39	23	13	17	12	68	14	16	28	24	117	75	22	167	0	0	0	4	16	0	79	64
ftsP	12	3	1	3	2	11	5	3	5	4	36	7	1	7	4	0	0	34	0	28	0	41
ftsP_2	132	68	34	93	54	217	29	47	24	71	631	286	78	263	0	102	49	140	178	104	283	588
ftsQ	139	95	45	61	24	146	41	37	103	89	522	285	79	345	24	5	23	74	172	88	434	392
ftsW	167	99	34	43	18	86	57	86	23	38	478	223	54	154	0	56	46	165	80	56	137	543
ftsX	130	65	33	58	19	75	35	55	50	38	575	275	70	168	0	80	30	426	92	109	1340	560
ftsY	59	30	11	36	9	97	17	29	13	8	549	202	40	105	0	49	14	116	25	29	80	240
ftsZ	2851	1656	1211	1416	1477	4606	923	1070	1446	1550	10103	5039	2481	11736	609	523	230	3472	2773	507	1079	4099
fucA	19	14	6	29	19	110	12	16	22	12	116	81	18	61	0	29	25	174	15	125	95	210
fucI	299	135	44	280	597	1027	206	129	436	391	840	887	218	985	287	875	516	3643	463	1129	8128	14565
fucK	71	44	8	62	70	130	23	25	72	46	163	154	24	122	0	133	37	258	8	170	981	776
fucK_2	0	0	1	0	0	0	0	0	0	0	15	0	0	20	0	6	2	0	0	0	6	0
fucP	31	16	12	68	68	178	41	34	21	40	342	165	11	64	0	54	54	154	21	100	397	480
fucP_1	23	14	4	13	5	19	0	7	5	4	64	25	1	42	0	0	0	17	6	2	0	9
fucR	220	107	9	74	111	259	51	46	61	75	326	135	133	413	0	39	7	39	9	58	500	441
fucU	6	8	3	9	14	47	6	6	7	12	48	52	2	42	0	20	14	114	5	74	215	263
fumC	1700	1103	244	642	2253	11703	598	584	646	646	5776	2168	2792	8755	65	105	50	1093	542	270	2310	2279
fur	90	55	58	43	36	96	37	45	37	56	411	164	112	497	106	6	5	166	189	28	30	132
fusA	4077	2610	6656	1965	841	5187	1539	3033	3445	4039	31555	8694	7031	12801	3876	1569	494	14770	14804	1909	5193	17661
galE	594	321	160	213	213	590	147	131	187	223	1355	626	299	1034	46	59	46	355	489	104	3470	2714
galK	1284	711	24	248	178	311	504	339	115	79	561	270	264	1471	46	9	54	605	180	58	457	537
galM	1389	712	54	308	226	514	613	445	132	105	742	351	244	1513	0	44	18	638	182	80	259	742
galR	186	93	10	38	58	168	35	18	33	33	117	58	56	169	0	25	14	119	148	92	525	975
galS_2	6	1	6	5	3	22	10	2	7	7	34	11	13	48	0	2	0	2	0	25	81	17
galT	2209	1028	81	416	333	545	829	545	269	226	845	550	544	2663	29	170	63	612	278	226	1414	1537
galU	1078	533	184	289	161	488	184	162	245	294	1354	614	327	2144	195	100	10	704	460	145	596	936
gapA	9767	5580	1621	2514	1847	11436	1921	1752	2385	2585	25052	8861	5343	22897	719	454	228	3371	2639	868	1078	5216
garK	668	411	0	596	835	5013	650	278	0	0	1113	1194	0	0	0	183	0	835	0	159	0	0
gcvA	1032	565	33	154	32	81	126	57	79	77	317	249	102	459	13	74	6	119	230	156	344	450
gdhA	120	63	44	77	94	243	33	42	208	311	269	134	180	829	25	82	0	138	333	60	400	543
glgA	143	115	27	932	704	3126	676	369	690	676	864	2143	251	6102	45	50	6	262	139	133	590	626
glgB	140	126	39	1695	1555	6142	1013	463	968	793	3570	4026	1468	10075	13	137	69	501	200	183	667	1346
glgC	105	98	64	865	1124	4739	578	234	756	631	1049	2067	457	8081	47	95	59	209	250	195	858	917
glgP	1496	732	353	539	371	994	466	345	1069	906	2035	1582	1059	7040	93	117	56	634	461	235	1027	1617
glgX	54	28	1	388	210	590	230	112	21	18	528	845	0	0	0	52	23	54	0	27	0	363
glmM	0	3	22	1	4	20	3	2	25	11	16	12	17	89	27	19	4	1	27	34	10	65
glmM_1	21	27	10	25	0	0	26	31	15	33	282	125	35	73	0	3	0	92	28	36	320	238
glmM_2	0	3	22	1	4	20	3	2	25	11	16	12	17	89	27	19	4	1	27	34	10	65
glmS	407	327	229	133	139	513	117	152	309	244	1808	607	218	929	80	416	217	883	269	325	1785	1885
glmS_2	3	0	0	0	0	2	2	1	0	2	18	6	3	1	0	0	0	1	0	0	0	0
glmU	226	147	112	138	133	346	98	76	69	94	1048	490	199	769	15	16	14	153	312	64	1058	616
glnA	250	169	93	54	80	310	104	111	64	82	620	186	281	850	52	77	8	281	17	12	982	843
glnB	59	39	106	63	27	145	69	123	131	156	722	407	192	517	32	86	33	280	353	45	140	383
glnD	179	98	100	70	74	232	74	89	110	106	564	324	180	735	0	176	106	261	141	80	296	941
glnD_2	43	27	48	9	7	42	26	26	42	46	97	56	66	319	0	18	13	70	14	99	24	482
glnE	60	49	23	0	61	204	76	118	44	33	0	0	29	110	66	200	111	445	53	0	1927	794
glnE_1	7	4	0	0	23	115	0	3	1	0	0	0	110	384	0	3	14	188	14	0	422	183
glnS	365	269	395	186	124	686	290	323	402	390	2731	1095	435	1495	177	321	7	1565	978	215	1120	1321
gloA	750	463	511	480	105	628	253	305	719	784	2699	1465	764	3551	357	29	16	846	326	54	328	751
gloB_2	24	23	16	40	13	102	29	19	41	23	171	97	94	382	0	0	0	119	157	43	13	85
gloC	77	39	37	40	23	159	19	20	44	33	499	214	88	237	0	11	108	77	9	48	158	391
glpA	2925	1691	674	959	1516	637	322	153	605	459	1624	1098	1660	8905	234	429	105	908	210	166	2766	2619
glpB	760	352	299	218	359	160	75	34	235	169	204	225	700	4258	0	17	1	247	191	28	206	225
glpC	135	54	0	42	30	14	24	5	0	0	66	18	0	0	0	60	22	78	0	49	0	424
glpE_2	44	17	8	5	0	0	4	4	4	3	48	23	8	29	0	12	6	70	11	0	48	48
glpF_1	639	496	3	0	1074	2920	0	0	8	7	0	0	25	256	0	0	0	0	32	0	5	0
glpG	21	13	10	10	11	40	10	8	13	8	151	64	11	65	2	38	31	92	7	25	593	533
glpK	1227	959	0	0	2925	7372	0	0	4	5	0	0	1	3	0	104	0	0	0	0	0	0
glpQ	1368	911	794	1286	341	1121	599	1012	1046	1084	7479	7261	2583	10346	169	406	101	982	3598	456	1407	3113
glpQ_1	8	5	3	0	7	22	8	20	1	6	0	0	0	9	0	0	0	2	22	0	0	0
glpR	69	55	41	59	40	172	48	65	41	80	476	276	78	340	6	108	10	173	18	61	369	413
glpR_3	0	0	0	0	42	148	0	0	0	0	0	0	0	0	0	0	0	0	0	0	0	0
glpT	1	0	1343	2747	2	5	1313	1672	1391	1511	13637	11440	3090	12474	300	0	260	3910	2674	714	1098	4396
glpX	61	38	15	14	30	60	21	23	28	21	132	56	28	79	42	22	13	294	255	108	417	1022
gltS	627	299	175	216	139	465	118	127	177	216	1335	656	355	1432	55	116	14	264	379	118	196	461
gltX	1856	959	478	1028	684	2271	555	468	681	777	5473	2426	1149	4935	248	363	101	1198	664	499	2356	1669
glyA	2044	1178	354	393	246	692	338	324	532	682	3014	1428	1019	3214	233	371	26	1310	1639	352	657	3655
glyQ	378	277	353	385	202	819	289	358	382	428	3610	1685	648	2315	86	15	32	392	352	99	174	528
glyS	446	324	340	0	321	1232	67	111	412	432	0	0	499	2086	479	154	0	435	1001	0	228	0
gmhA	201	116	111	66	388	1686	39	53	134	137	651	226	206	992	116	278	48	38	304	159	373	1132
gmhB	20	12	76	83	76	132	37	67	76	97	520	204	105	351	154	0	45	931	82	389	3339	2037
gmk	1242	685	216	653	472	1228	121	59	421	360	2958	1770	713	3764	134	278	267	372	634	428	4805	3700
gnd	1852	725	362	726	765	1629	242	306	629	639	4241	1549	1076	4345	148	80	73	630	1181	324	462	1827
gntP	255	142	0	234	411	2535	247	147	0	0	515	602	0	0	0	80	0	277	0	81	0	0
gntT	0	0	0	0	121	347	0	0	0	0	0	0	0	0	0	0	0	0	0	0	0	0
gor	1752	881	182	209	167	734	179	193	285	269	2104	990	356	1548	245	267	59	607	594	289	1012	2829
gph	180	112	50	66	83	209	49	59	46	43	421	173	138	461	29	35	55	79	41	66	372	367
gpmA	893	612	159	290	289	1735	209	177	298	397	2039	574	1247	4416	67	81	56	371	1115	156	223	1097
gpsA	320	169	121	289	133	359	170	206	180	161	1091	487	223	827	19	143	89	754	276	126	1446	1761
gpt_1	48	36	105	3	6	34	27	96	70	87	51	18	121	419	0	61	7	345	22	8	309	165
gpt_2	2	1	0	0	6	36	0	0	0	0	0	0	0	0	0	0	7	0	0	2	0	0
grcA	829	346	147	346	458	1142	314	178	374	450	4508	1086	649	3216	217	156	16	148	441	239	102	695
greA	11	8	70	20	4	26	20	30	47	31	443	144	46	127	73	58	23	300	209	49	170	280
greB	164	103	45	137	106	242	53	36	102	90	788	426	103	244	34	566	389	1958	356	109	5778	4442
groL	2131	1375	726	1637	724	2645	1009	746	1512	1220	16080	7784	609	7395	1574	1208	397	1206	10524	5103	3954	9833
groS	188	137	106	164	60	261	104	74	183	186	1780	942	71	877	154	67	19	188	1945	843	387	1831
group_1	74	26	32	34	92	356	29	18	59	62	9	12	19	35	0	0	0	180	13	0	0	139
group_10	228	114	2	1	29	136	33	47	5	1	9	4	164	203	26	32	0	539	5	0	206	333
group_100	0	3	0	0	0	0	0	0	0	0	0	0	0	0	0	72	0	0	0	0	0	0
group_1004	73	50	23	26	31	129	38	47	93	78	242	161	108	466	0	40	23	175	177	77	290	351
group_1007	27	26	19	45	13	79	7	8	35	45	260	109	10	44	0	0	0	11	85	47	63	14
group_101	13	6	0	14	0	0	8	9	0	0	63	14	0	0	0	206	112	348	0	113	0	934
group_1015	113	53	37	199	31	179	51	35	116	121	1638	331	30	331	76	200	195	508	1201	600	613	1460
group_1018	29	7	97	31	0	0	26	29	269	131	190	149	322	2049	99	1	0	24	56	28	218	75
group_1023	2	5	6	1	5	10	4	9	13	5	36	18	12	25	19	0	9	47	10	14	283	260
group_103	18	1	3	11	196	188	16	10	8	2	153	50	16	59	0	8	0	65	107	0	91	0
group_1038	87	27	0	19	11	64	12	20	0	0	161	70	0	0	0	19	6	21	0	14	0	139
group_1039	10	0	0	2	3	11	5	1	0	0	11	1	0	0	0	0	0	14	0	58	0	130
group_104	0	0	0	0	4	4	0	0	0	0	1	1	0	0	0	0	0	0	0	0	0	0
group_1041	4	0	17	16	0	26	0	0	11	16	128	147	2	30	0	0	0	24	146	0	0	65
group_1042	727	520	0	501	138	511	221	229	0	0	7992	3719	187	1142	0	84	295	1504	0	1043	5301	3763
group_1049	77	31	18	116	109	147	21	28	35	28	583	234	36	146	29	292	230	237	116	1211	7677	5795
group_1050	0	0	0	0	0	0	0	0	1	0	0	0	0	5	0	0	0	0	0	0	128	20
group_1055	0	0	0	25	0	0	16	7	0	0	95	56	0	0	0	0	74	109	0	98	0	797
group_1056	14	11	0	176	12	10	114	140	0	0	53	30	0	0	0	39	6	214	0	123	0	596
group_1057	1	0	0	2	6	25	0	1	0	0	0	1	0	0	0	0	0	0	0	6	0	2
group_1062	0	0	1	0	0	0	0	0	1	12	0	0	7	24	0	0	0	0	24	0	1263	0
group_1064	101	88	52	26	58	173	16	37	156	188	331	86	74	331	0	11	1	0	283	33	81	252
group_1067	6	0	0	0	0	1	0	0	0	0	6	0	0	0	0	0	0	0	0	0	0	0
group_1069	0	0	0	0	3	13	0	0	0	0	0	0	0	0	0	0	0	0	0	0	0	0
group_1071	71	21	15	28	11	12	9	5	26	26	150	111	25	113	31	11	0	35	12	1	6	17
group_1072	129	87	70	33	35	78	26	24	54	52	242	90	149	473	68	209	47	424	345	244	1690	2095
group_1077	118	88	118	59	28	136	42	34	115	112	1138	379	166	436	110	43	31	319	205	86	330	766
group_1082	0	1	1	3	2	8	2	5	0	0	35	9	0	8	0	0	0	6	0	0	13	58
group_1088	2017	1121	983	1036	98	273	852	862	1245	1235	8420	3701	1183	3855	599	545	138	2684	4463	805	1873	4721
group_1092	13	10	7	3	3	3	2	5	0	8	33	25	5	12	0	0	0	31	50	5	0	3
group_1093	16	9	21	0	5	1	0	1	42	27	19	4	50	220	44	9	1	181	19	27	1768	93
group_1094	101	85	34	17	55	252	29	24	10	24	254	55	32	123	0	62	25	218	18	119	329	444
group_1098	0	0	80	80	0	0	47	56	110	144	521	325	99	523	0	0	4	74	72	5	331	260
group_1099	0	0	0	13	0	0	0	0	0	0	130	80	0	3	0	0	0	0	0	44	0	166
group_1102	1188	682	456	218	0	0	632	768	692	904	6849	4276	1135	5173	419	343	8	1579	1044	528	2090	6038
group_1103	947	691	425	650	0	0	248	277	898	751	0	13	958	4331	189	9	338	356	596	368	6803	137
group_1105	0	0	0	0	0	0	0	0	1	0	0	0	0	2	0	2	0	0	0	0	192	0
group_1106	1	0	0	0	3	7	0	0	0	0	0	0	0	0	0	2	0	0	0	0	0	0
group_1108	61	36	20	13	19	59	7	8	23	51	114	52	50	201	78	7	0	19	61	65	590	199
group_111	49	31	46	195	56	87	9	19	66	76	1970	815	94	241	0	4	0	18	36	141	1092	372
group_1110	0	0	0	3	3	5	9	6	0	0	0	0	0	0	0	0	4	16	0	0	0	0
group_1111	0	0	0	0	3	34	11	9	0	0	0	0	0	0	0	0	0	2	0	0	0	0
group_1114	0	0	141	0	0	0	0	0	223	207	0	0	225	637	212	0	0	0	655	0	356	0
group_1117	160	54	8	11	23	67	11	6	14	18	52	23	30	193	0	7	17	17	7	17	31	1
group_1118	49	7	9	6	6	19	3	9	14	8	66	27	6	20	0	0	0	64	0	0	0	6
group_1120	52	25	4	0	42	64	0	0	22	13	0	0	12	69	12	12	0	0	34	0	6341	0
group_1121	0	0	0	0	0	0	0	0	0	2	0	0	0	9	0	0	0	0	0	0	119	0
group_1122	0	0	0	0	0	0	0	0	0	2	0	0	0	9	0	0	0	0	0	0	119	0
group_1123	72	24	27	15	3	24	2	9	20	29	82	47	51	138	23	1	4	15	66	16	72	28
group_1124	34	18	21	0	0	0	0	0	4	10	0	0	11	30	14	16	0	0	25	0	129	0
group_1128	175	106	68	93	94	198	49	61	102	121	514	320	7	10	35	38	93	199	66	62	0	744
group_1129	0	0	0	0	0	0	0	0	3	1	6	3	3	3	10	0	0	53	38	2	23	0
group_1131	8	1	0	0	0	0	0	0	0	0	0	0	0	0	0	8	0	0	0	0	0	0
group_1132	0	0	0	7	0	0	0	1	0	0	22	4	0	0	0	0	32	0	0	49	0	393
group_1133	0	0	0	2	0	0	0	0	0	0	6	4	0	0	0	0	20	0	0	27	0	40
group_1134	9	6	0	0	0	0	0	0	0	0	0	0	0	0	0	0	0	0	0	0	0	0
group_1135	20	2	0	0	7	14	0	0	0	0	0	0	0	0	0	0	0	0	0	0	0	0
group_1139	0	0	2	0	0	0	11	15	0	0	27	19	4	6	0	0	0	8	0	2	0	0
group_1141	0	0	0	0	0	0	0	0	0	0	0	0	0	0	0	0	44	0	0	0	0	376
group_1142	0	0	0	2	4	9	6	11	0	0	1	0	0	0	0	0	0	9	0	0	0	35
group_1150	4	1	1	5	3	10	11	7	4	6	11	5	0	0	0	21	0	20	13	38	0	105
group_1152	0	0	0	93	0	0	119	126	0	0	1253	602	0	0	0	0	21	92	0	157	0	615
group_1156	10	7	1	1	1	3	7	7	1	0	7	4	0	4	0	3	7	34	15	15	53	91
group_1157	0	0	0	7	0	4	19	8	0	0	0	0	0	0	0	0	47	15	0	0	0	60
group_1158	3	3	0	2	0	4	10	5	0	0	0	0	0	0	0	37	0	19	0	0	0	0
group_1162	0	0	0	0	0	1	0	0	0	0	3	1	0	6	0	0	0	0	0	0	0	1
group_1163	0	0	23	2	0	0	106	106	13	3	2	5	8	28	0	0	0	248	43	7	23	0
group_1175	2	5	10	6	2	2	2	12	8	2	86	17	2	19	0	0	0	35	0	0	17	67
group_1178	0	0	0	15	0	0	0	0	0	0	266	112	18	74	0	5	40	8	0	13	1	0
group_1184	310	205	134	128	73	434	115	131	176	155	1056	424	262	991	0	68	34	372	303	120	423	526
group_1189	0	1	0	16	13	43	10	11	0	0	40	66	0	0	0	2	0	11	0	0	0	0
group_119	179	111	106	59	75	210	56	58	121	85	614	382	100	505	65	0	28	148	97	5	43	90
group_1197	84	17	5	11	11	55	15	12	17	29	270	80	104	274	0	33	7	16	10	21	46	9
group_12	41	21	70	3	12	43	29	94	26	27	49	17	62	49	8	10	21	779	125	184	31	201
group_120	34	17	9	18	11	12	8	30	8	5	163	75	8	30	0	1	0	49	4	15	24	127
group_1201	0	0	0	0	0	0	0	0	0	0	3	0	0	1	0	0	0	0	63	0	0	0
group_1204	31	14	0	0	78	190	0	0	0	2	0	3	59	181	25	0	0	3	0	15	97	0
group_1208	22	6	6	3	5	27	0	6	1	1	37	4	5	8	0	0	0	7	132	32	179	341
group_1212	20	11	7	11	17	78	3	17	4	8	135	62	9	47	0	0	0	30	5	29	86	62
group_1213	20	10	18	9	5	29	3	5	17	28	91	46	16	47	0	0	4	31	23	11	71	91
group_1216	495	250	61	44	13	30	97	95	89	63	245	81	145	752	0	43	6	564	153	24	263	385
group_1218	5	0	7	101	108	331	0	0	3	10	674	465	126	639	0	11	0	0	18	80	145	100
group_1219	0	0	0	0	0	0	4	0	0	0	8	1	0	0	0	0	0	0	0	8	0	15
group_1226	0	0	4	15	11	54	4	1	0	0	67	17	1	14	1	0	19	154	15	7	17	155
group_1232	147	45	127	26	107	223	0	0	126	107	90	23	49	38	89	25	0	0	390	42	90	63
group_1245	11	11	66	59	6	29	8	12	39	35	334	94	75	162	219	0	0	64	573	31	256	9
group_1252	215	120	14	35	36	105	22	13	8	7	178	77	19	83	0	9	6	65	12	21	79	146
group_126	53	34	64	47	37	86	47	56	51	53	471	217	144	280	68	73	21	176	67	104	593	170
group_1263	570	348	768	140	198	1473	518	489	864	1004	1428	813	864	2922	289	113	12	575	747	63	439	302
group_1273	122	67	218	37	66	476	64	61	51	95	913	186	252	389	121	123	70	1322	516	33	312	385
group_1274	0	0	0	0	27	44	0	0	0	0	0	0	0	0	0	0	0	0	0	0	0	0
group_1281	13	11	6	10	36	44	7	10	3	5	56	33	5	52	0	25	11	67	12	0	88	72
group_1285	120	68	97	47	30	14	6	10	81	55	38	60	207	1280	7	4	0	22	200	0	734	20
group_1291	23	10	2	17	7	21	2	7	11	16	65	31	14	55	208	0	0	1	30	0	5	42
group_1294	159	79	91	73	0	0	55	90	46	68	894	344	69	230	14	60	91	532	31	210	311	755
group_130	7	1	0	0	1	3	0	0	1	0	11	0	26	167	0	0	0	1	0	0	0	0
group_1311	6575	3697	1009	951	2065	9075	950	768	2283	2410	7689	3226	8739	36289	101	271	141	1255	1714	303	1579	2082
group_1313	13	1	3	10	11	111	18	14	15	21	141	92	21	54	0	11	11	94	11	43	287	229
group_1330	88	35	7	40	9	19	8	1	11	13	312	116	10	55	0	56	44	77	4	35	97	384
group_1331	2	2	0	0	1	7	0	0	0	0	0	0	0	4	0	0	1	0	0	0	46	10
group_1332	80	43	36	37	26	126	32	26	55	80	271	119	92	309	6	0	0	33	172	23	5	100
group_1345	10	10	10	2	4	7	19	20	8	15	103	28	9	7	22	41	16	176	2	15	315	194
group_1346	0	0	0	0	52	211	0	0	0	0	0	0	0	0	0	0	0	0	0	0	0	0
group_1348	10	14	0	6	9	11	3	8	4	0	65	14	5	1	0	22	12	329	122	40	173	201
group_1352	0	0	0	0	117	372	0	0	0	0	0	0	0	0	0	1	0	0	0	0	0	38
group_1355	175	60	81	118	76	312	103	64	176	199	741	402	300	1142	0	5	57	131	83	26	661	723
group_1362	105	76	15	21	0	6	0	0	100	70	74	66	5	46	39	84	6	0	4	0	30	60
group_1367	10	5	7	25	19	45	11	9	9	4	93	17	2	16	0	46	42	135	0	44	371	410
group_1369	0	0	0	0	1	4	1	0	0	1	1	0	1	1	0	14	17	0	6	5	41	15
group_1371	0	0	8	0	32	52	0	0	30	18	0	0	14	84	0	0	0	0	971	0	2126	0
group_1373	31	53	13	35	127	279	30	31	58	32	1006	1044	65	210	177	127	203	1696	21	77	1401	2070
group_1381	474	244	157	100	62	268	75	69	161	146	710	311	277	773	326	110	6	112	544	2	106	402
group_1383	23	21	0	0	8	20	0	0	0	0	0	0	0	0	0	1	8	0	0	0	0	43
group_1393	776	510	1594	43	956	3755	301	316	1585	1906	421	175	2135	10358	489	70	38	787	2962	0	487	907
group_1396	20	7	2	16	13	149	2	2	9	3	68	43	13	34	10	5	5	3	79	4	1	45
group_14	151	120	29	1	103	275	21	40	100	111	20	0	955	3072	24	257	126	861	457	0	1190	158
group_1411	75	46	27	42	49	129	37	26	29	42	2	0	39	176	10	11	24	70	54	0	253	343
group_1415	12	1	9	0	0	0	240	327	10	3	0	0	17	29	8	0	0	2046	81	0	38	0
group_1418	415	241	329	160	84	317	126	150	291	284	1451	858	341	1377	421	165	18	1751	1929	273	465	2307
group_1420	0	0	0	0	2	13	0	0	0	0	1	1	0	0	0	0	0	0	0	0	0	43
group_1421	0	1	2	14	0	0	0	0	10	2	117	23	2	12	1	0	0	0	9	0	29	67
group_1422	59	57	84	31	46	209	40	67	42	58	329	105	11	52	73	67	6	210	561	15	11	175
group_1423	8	4	9	17	9	30	7	12	3	5	145	49	34	71	0	0	0	42	10	14	39	117
group_1426	0	0	0	32	9	35	0	0	0	0	194	82	0	0	0	0	0	0	0	71	0	0
group_1428	0	0	0	0	0	0	0	0	0	0	0	0	0	0	0	0	34	0	0	0	0	0
group_143	20	19	14	17	6	21	6	5	12	12	128	46	23	73	0	4	36	59	15	68	79	122
group_1430	7	1	0	39	0	0	1	0	0	1	311	103	0	0	0	0	5	1	0	3	0	35
group_1431	0	0	4	0	0	0	0	0	7	9	0	0	16	91	22	0	0	0	128	0	331	0
group_1442	0	0	0	0	12	31	0	0	0	0	183	55	0	0	0	5	0	0	0	63	0	0
group_1443	1	0	0	25	10	3	8	8	0	0	23	28	0	0	0	0	72	148	0	80	0	221
group_1444	0	0	3	0	0	20	0	0	15	11	33	14	11	32	0	0	0	0	29	2	491	0
group_1447	234	150	76	66	39	71	38	44	110	99	554	212	115	543	0	104	29	185	170	34	299	540
group_1448	39	21	44	14	46	80	18	21	33	44	153	95	32	89	0	4	0	73	35	12	124	39
group_1449	179	108	16	84	0	3	62	31	19	30	350	109	19	169	58	80	10	17	1437	744	66	3613
group_1457	92	45	30	71	26	161	47	51	50	39	442	244	79	380	0	0	0	51	12	36	75	58
group_146	29	23	74	150	247	735	121	88	360	388	626	662	720	3337	4	40	81	49	81	69	579	477
group_1460	236	173	22	0	18	183	0	2	7	28	2	0	0	0	30	57	0	0	6	0	0	0
group_1462	12	12	97	56	74	220	71	51	99	133	401	204	18	132	12	4	28	126	176	223	151	366
group_1465	0	0	1	0	0	0	0	0	1	1	0	0	0	0	0	0	6	0	0	202	0	0
group_1478	56	31	0	0	0	0	0	0	0	0	0	0	0	0	0	24	0	148	0	52	0	0
group_1485	15	4	11	10	5	10	1	14	6	6	72	21	10	28	0	0	0	39	0	6	0	24
group_1489	77	43	34	30	21	47	16	16	10	20	198	57	46	109	0	95	36	21	110	22	289	295
group_1491	81	37	9	0	0	0	3	9	16	17	0	0	22	88	0	21	0	74	55	0	226	0
group_1492	306	190	0	0	0	0	1	2	0	0	0	0	0	0	0	92	0	0	0	0	0	0
group_1494	0	0	44	0	0	0	0	0	38	40	0	0	47	182	0	0	0	0	43	0	269	0
group_1495	3	0	5	1	12	20	0	13	4	0	1	3	49	20	34	0	0	248	67	0	628	96
group_1497	16	21	21	35	20	53	15	42	15	19	603	260	19	51	9	48	18	72	30	108	1	185
group_1498	0	0	35	32	0	0	27	28	50	50	420	245	32	183	0	0	0	18	22	34	57	203
group_150	12	4	0	3	4	6	0	0	1	3	17	4	3	10	0	0	0	49	0	0	0	0
group_1501	2	2	2	23	36	127	10	12	18	17	112	41	91	70	0	36	73	172	48	114	796	804
group_1507	77	62	6	0	45	115	0	0	2	11	0	0	11	38	9	138	0	0	41	0	798	0
group_1508	0	0	33	0	0	0	0	0	89	91	0	0	77	481	0	0	0	0	131	0	115	0
group_1510	3	7	5	6	0	2	0	1	0	2	15	19	6	26	0	0	0	0	28	0	0	0
group_1512	0	0	37	0	0	0	0	0	50	46	0	0	57	231	13	0	0	0	114	0	1266	0
group_1513	24	8	8	19	0	0	6	13	4	8	75	44	8	60	0	8	12	16	71	11	18	8
group_1515	20	15	5	5	7	57	13	8	12	17	59	52	30	64	0	5	0	0	0	22	5	82
group_1516	1	0	221	0	0	0	0	0	149	151	1	0	65	128	35	0	0	6	111	0	31	0
group_1517	7	4	4	0	0	0	0	0	4	0	0	0	4	19	0	5	0	0	0	0	57	0
group_1521	6	3	10	9	0	0	6	3	13	10	77	36	24	51	0	0	0	18	116	0	0	10
group_1523	12	5	15	18	10	54	8	14	13	16	116	41	3	10	0	0	0	26	60	40	149	23
group_1524	0	0	80	0	0	0	0	0	186	187	0	0	0	0	0	0	0	0	120	0	0	0
group_1526	0	0	0	10	7	33	6	6	0	0	136	52	0	0	0	0	0	36	0	19	0	72
group_1527	0	0	0	80	69	334	71	141	0	0	1414	776	0	0	0	0	151	391	0	200	0	1305
group_1528	4	0	0	0	0	0	0	0	0	0	0	0	0	0	0	10	0	0	0	0	0	0
group_1529	9	2	0	0	0	0	0	0	0	0	0	0	0	0	0	1	0	0	0	0	0	0
group_1531	0	0	0	4	0	0	0	0	0	0	46	14	0	0	0	0	0	0	0	8	0	11
group_1532	0	0	0	61	0	0	0	0	0	0	547	324	0	0	0	0	41	0	0	100	0	1192
group_1534	169	139	38	85	3	2	12	16	49	32	603	258	5	11	19	178	0	283	285	85	0	26
group_1535	0	0	58	0	0	0	0	0	65	59	0	0	124	427	12	0	0	0	51	0	83	0
group_1536	1651	956	363	313	510	1538	274	344	476	381	2127	1237	553	2473	67	357	79	499	512	97	2925	2222
group_1538	0	0	0	0	0	0	0	0	0	0	0	0	0	0	0	0	58	0	0	0	0	239
group_1539	0	0	0	0	0	0	0	0	0	0	0	0	0	0	0	0	5	0	0	0	0	34
group_1540	0	0	0	0	0	0	0	0	0	0	0	0	0	0	0	0	0	0	0	0	0	82
group_1544	0	0	0	0	3	0	0	0	0	0	4	4	0	0	0	0	8	19	0	1	0	112
group_1545	0	0	0	12	0	0	0	0	0	0	23	12	0	0	0	0	0	4	0	19	0	98
group_1546	0	0	0	0	0	0	0	0	0	0	0	0	0	0	0	0	33	0	0	0	0	60
group_1547	0	0	0	0	0	0	0	0	0	0	0	0	0	0	0	0	0	0	0	0	0	39
group_1548	0	0	0	0	0	0	9	4	0	0	0	0	0	0	0	0	5	79	0	0	0	46
group_1549	0	0	0	0	0	0	2	6	0	0	0	0	0	0	0	0	22	45	0	0	0	275
group_155	0	0	1	0	0	0	4	6	1	0	0	0	8	24	0	0	0	29	4	0	75	0
group_1550	0	0	0	26	0	0	15	21	0	0	25	21	0	0	0	0	0	54	0	60	0	1
group_1551	0	0	0	29	0	0	12	25	0	0	9	11	0	0	0	0	0	61	0	33	0	305
group_1557	0	0	0	3	0	0	0	0	0	0	50	26	0	0	0	0	0	0	0	0	0	4
group_1558	0	0	0	51	0	0	65	56	0	0	191	105	0	0	0	0	0	472	0	302	0	0
group_1559	5	7	0	202	0	0	195	205	0	0	526	282	0	0	0	6	0	736	61	327	0	152
group_1560	0	0	0	15	56	157	0	0	0	0	56	40	0	0	0	0	162	0	0	227	0	4904
group_1562	0	0	0	0	17	24	0	0	0	0	0	0	0	0	0	0	0	0	0	0	0	734
group_1563	0	0	0	10	2	1	12	7	0	0	49	12	0	0	0	0	49	3	0	29	0	244
group_1565	0	0	0	1	6	2	1	0	0	0	7	4	0	0	0	0	5	34	0	0	0	21
group_1566	0	0	0	7	16	0	7	3	0	0	35	18	0	0	0	0	38	73	0	59	0	272
group_1568	0	0	0	0	4	5	5	1	0	0	16	10	0	0	0	0	9	51	0	10	0	334
group_1569	0	0	0	0	0	0	1	0	0	0	0	0	0	0	0	0	5	2	0	0	0	2
group_157	2	0	0	1	2	0	0	2	0	0	0	0	0	0	0	1	2	102	0	0	0	31
group_1571	0	0	0	2	2	2	6	0	0	0	13	4	0	0	0	0	9	26	0	0	0	134
group_1572	0	0	0	15	22	22	10	2	0	0	58	24	0	0	0	0	0	156	0	26	0	294
group_1573	0	0	0	16	14	19	12	9	0	0	123	30	0	0	0	0	15	85	0	31	0	234
group_1574	0	0	0	0	41	137	0	0	0	0	0	0	0	0	0	0	0	0	0	0	0	0
group_1575	0	0	0	0	26	70	0	0	0	0	0	0	0	0	0	0	0	0	0	0	0	0
group_1578	0	0	0	0	1	0	4	1	0	0	0	0	0	0	0	0	0	30	0	0	0	23
group_158	0	0	0	15	0	0	10	16	0	0	10	5	0	0	0	0	0	3	0	7	0	129
group_1582	0	0	0	0	0	0	1	1	0	0	0	0	0	0	0	0	0	11	0	0	0	0
group_1583	0	0	0	0	0	0	37	12	0	0	0	0	0	0	0	0	0	530	0	0	0	0
group_1584	0	0	0	0	0	0	8	15	0	0	0	0	0	0	0	0	0	162	0	0	0	0
group_1588	254	142	115	64	32	107	55	134	62	98	1736	581	124	356	230	102	18	2322	359	31	597	318
group_159	2	0	0	0	7	9	0	0	0	0	0	0	0	0	0	0	0	0	0	0	0	17
group_1591	210	148	720	304	129	576	228	302	379	476	4140	1352	958	1959	171	10	82	1006	1370	157	1034	1959
group_1593	3	2	0	0	0	0	0	0	0	0	0	0	0	0	0	26	0	0	0	0	0	0
group_160	0	0	0	26	0	0	14	24	0	0	25	8	0	0	0	0	4	6	0	19	0	342
group_1600	0	0	0	0	5	46	0	0	0	0	50	5	0	0	0	0	0	0	0	0	0	0
group_1603	5	1	0	0	13	57	0	0	0	0	0	0	0	0	0	6	0	0	0	0	0	0
group_1604	4	0	0	0	14	19	0	0	0	0	0	0	0	0	0	7	0	0	0	0	0	0
group_1605	8	4	15	0	0	0	0	0	11	6	0	0	6	43	11	4	247	6	3	0	411	181
group_1606	0	0	0	0	31	59	0	0	0	0	109	44	0	0	0	0	0	0	0	97	0	0
group_1607	0	0	0	10	0	0	18	13	0	0	0	0	0	0	0	2	0	277	0	0	0	2290
group_1608	1	3	0	0	37	15	0	4	0	0	0	0	0	0	0	20	0	0	0	0	0	35
group_1609	0	0	0	0	13	24	0	0	0	0	51	26	0	0	0	0	0	0	0	9	0	0
group_1610	0	0	0	0	31	64	0	0	0	0	225	66	0	0	0	0	0	0	0	146	0	0
group_1611	0	0	0	0	25	11	0	0	0	0	57	19	0	0	0	0	0	28	0	74	0	0
group_1613	0	0	0	813	0	0	373	532	0	0	477	211	0	0	0	0	0	501	0	277	0	3079
group_1614	0	0	0	37	0	0	27	45	0	0	15	5	0	0	0	0	0	186	0	10	0	535
group_1615	70	40	0	33	0	0	0	0	0	0	167	71	0	0	0	0	0	0	0	0	0	0
group_1616	121	74	0	74	0	0	0	0	0	0	393	206	0	0	0	6	0	0	0	27	0	0
group_162	0	0	1	0	2	0	0	0	0	0	0	0	0	13	0	17	8	0	42	0	311	189
group_1626	57	33	24	36	11	58	0	0	61	48	761	474	20	174	11	31	5	0	550	242	472	643
group_1632	0	0	17	35	53	111	26	20	22	26	257	114	52	184	0	0	112	905	64	264	548	2768
group_1633	26	22	4	0	6	20	1	2	0	0	23	6	2	3	0	62	0	0	0	0	0	0
group_1636	190	108	0	21	71	144	7	21	0	0	180	82	0	0	0	5	0	120	0	92	0	0
group_1639	44	29	0	8	4	16	2	3	0	0	62	14	0	0	0	24	0	80	0	49	0	0
group_164	12	11	0	15	7	28	4	0	0	0	77	35	8	29	0	63	15	64	0	24	192	0
group_1646	0	0	3	0	0	1	0	0	4	0	18	17	4	9	0	0	0	0	0	0	1	0
group_165	1	0	16	1	0	0	0	3	39	16	0	0	19	52	0	0	0	3	84	14	0	45
group_166	33	23	28	20	16	57	9	6	116	73	77	14	52	194	8	40	40	134	27	30	770	156
group_169	665	246	166	305	87	438	467	439	42	70	5567	1410	1032	1968	9	215	38	1598	164	139	631	438
group_1698	0	0	0	0	0	0	0	0	0	0	0	0	0	0	0	0	0	0	0	0	0	60
group_170	0	0	0	34	13	119	40	40	0	0	810	248	116	358	0	0	0	448	0	295	2312	0
group_1704	23	11	0	0	14	17	4	0	0	0	132	149	3	6	0	143	1	1	0	7	0	78
group_1713	125	64	0	68	0	0	58	55	0	0	549	292	0	0	0	1	0	167	0	90	0	7
group_1725	125	70	41	53	18	20	38	23	38	28	318	143	43	158	27	50	50	274	124	79	600	647
group_1726	202	69	0	0	46	65	0	0	0	0	0	0	0	0	0	4	0	0	0	0	0	0
group_1730	0	0	0	0	227	443	0	0	0	0	0	0	0	0	0	0	0	0	0	0	0	0
group_1732	0	0	0	0	240	1410	0	0	0	0	0	0	0	0	0	0	0	0	0	0	0	0
group_1745	8	5	6	6	4	6	0	0	10	3	74	52	5	56	0	0	0	0	14	0	0	15
group_1746	0	0	0	0	4	5	3	2	2	0	0	0	2	6	0	0	0	74	19	0	386	0
group_1747	6	4	1	0	6	19	2	1	0	2	0	0	1	17	0	14	0	83	0	0	162	0
group_1756	644	515	4	0	3802	9910	0	0	18	7	0	0	94	896	109	271	0	0	72	0	1243	0
group_1758	127	68	33	41	48	150	48	24	20	10	250	134	17	111	214	34	88	394	173	25	379	293
group_1759	0	0	36	42	41	171	0	0	15	31	294	114	72	170	47	0	33	0	32	76	327	338
group_1765	8	0	0	0	3	15	0	0	0	0	7	0	0	0	0	0	0	0	0	0	0	0
group_177	4	9	2	14	2	18	0	1	0	5	66	18	3	19	0	0	0	0	22	0	23	70
group_178	54	32	11	32	22	114	27	33	29	20	331	163	20	83	0	4	6	79	23	61	137	74
group_179	10	0	1	1	1	6	1	0	3	1	27	4	2	0	0	22	0	51	0	48	834	444
group_1790	361	214	83	130	64	187	334	654	73	76	1388	498	154	473	219	87	0	855	2734	1386	493	4894
group_1801	0	0	0	3	0	11	0	0	0	0	25	5	0	0	0	0	0	15	0	8	0	0
group_181	0	0	0	0	0	0	0	0	0	1	0	0	0	0	0	1	0	0	22	5	0	1
group_1811	77	67	0	41	38	88	29	30	0	0	345	160	0	0	0	24	0	20	0	9	0	77
group_1820	0	0	0	0	23	58	0	0	0	0	0	0	0	0	0	0	0	0	0	0	0	0
group_1830	997	364	86	190	315	912	46	49	144	123	8184	1074	562	2165	110	198	64	282	492	414	959	2444
group_184	0	0	1	3	10	36	2	2	0	1	313	302	17	100	0	0	0	0	0	0	48	34
group_185	25	12	6	12	5	32	16	14	2	0	105	49	3	13	0	0	5	10	1	10	0	86
group_186	16	11	2	9	2	4	3	12	3	1	57	22	3	5	0	0	0	24	0	2	54	2
group_187	5	1	69	8	5	16	1	1	79	88	40	21	85	334	15	1	0	72	166	21	2142	35
group_1876	55	20	21	15	9	54	5	20	19	24	148	84	79	163	0	35	7	40	55	115	303	122
group_1879	0	0	0	0	47	110	0	0	0	0	0	0	0	0	0	0	0	0	0	0	0	0
group_1880	0	0	0	0	19	63	0	0	0	0	0	0	0	0	0	0	0	0	0	0	0	0
group_1881	0	0	0	1	7	12	0	0	0	0	10	9	0	0	0	0	0	0	0	25	0	62
group_1882	1	0	1	2	0	2	4	1	4	4	12	12	1	13	0	0	0	0	113	0	19	3
group_1889	0	0	17	0	0	0	0	0	45	36	0	0	68	234	102	0	0	0	96	0	874	0
group_189	2	0	0	0	1	2	0	0	18	14	4	0	0	58	0	4	0	1	12	0	2	13
group_1892	0	0	5	0	7	9	8	5	2	5	0	0	0	0	0	0	5	22	0	0	0	171
group_1893	0	0	6	0	8	25	9	4	9	10	0	0	0	0	0	0	10	51	73	4	1	8
group_19	10	15	0	3	0	1	3	2	0	0	13	7	0	0	0	0	8	0	1	1	0	74
group_1907	4	1	5	3	1	4	2	1	2	1	28	19	6	21	0	0	0	4	0	0	2	2
group_1916	33	42	12	0	0	0	0	0	20	5	0	0	18	15	0	14	0	0	5	0	1	0
group_1917	0	0	9	0	24	84	0	0	15	5	0	0	2	49	0	14	0	0	2	0	313	0
group_1918	0	0	0	0	0	0	0	0	0	0	0	0	0	0	0	14	0	0	2	0	313	0
group_192	39	11	7	32	25	34	3	9	8	21	93	37	0	0	0	5	0	45	1	20	0	16
group_1926	0	0	93	0	0	0	0	0	200	192	0	0	81	485	0	0	0	0	35	0	6	0
group_1927	0	0	56	0	0	0	0	0	127	70	0	0	0	0	66	0	0	0	158	0	0	0
group_1928	0	0	0	26	0	0	0	0	0	0	123	63	0	0	0	0	0	0	0	439	0	0
group_1930	0	0	289	184	0	0	186	205	391	384	1404	961	313	1297	146	0	151	663	554	337	2658	630
group_1935	0	0	46	0	0	0	0	0	79	114	0	0	91	191	0	0	0	0	20	0	39	0
group_1937	0	0	7	0	0	0	0	0	4	3	0	0	2	87	0	0	0	0	13	0	91	0
group_1938	0	0	3	25	0	0	0	0	15	24	180	86	34	230	35	0	111	0	174	69	704	1245
group_1939	0	0	0	0	0	0	0	0	0	0	2	0	0	0	35	0	0	0	167	69	13	438
group_1940	0	0	0	0	0	0	0	0	0	0	0	0	0	0	0	0	0	0	0	0	0	908
group_1941	25	24	1	0	22	116	0	0	11	13	0	0	13	64	0	0	0	0	1	0	21	0
group_1942	0	0	0	0	0	0	0	0	0	0	0	0	6	22	0	0	0	0	0	0	6	12
group_1943	174	97	30	108	61	218	51	43	72	78	555	311	78	421	0	54	0	134	146	209	381	546
group_1944	13	5	5	10	7	33	5	7	6	3	52	27	4	28	0	1	0	35	14	9	37	64
group_1945	0	0	79	76	55	164	28	25	161	142	303	114	120	771	11	0	36	77	226	49	124	262
group_1947	0	0	11	0	0	0	0	0	43	40	0	0	43	203	32	0	0	0	41	0	45	0
group_1949	55	36	10	14	15	49	12	15	22	43	207	106	30	194	0	9	8	44	26	51	375	210
group_1950	0	0	0	8	0	0	17	10	0	0	49	14	0	0	0	0	0	46	0	0	0	0
group_1952	0	0	151	0	0	0	0	0	125	170	5	4	0	0	50	0	0	0	1061	6	0	0
group_1953	0	0	107	0	0	0	0	0	96	167	0	0	173	669	25	0	0	0	219	0	207	0
group_1957	939	541	297	0	0	0	0	0	288	332	0	0	562	1572	102	96	0	0	372	0	1267	0
group_196	68	31	10	7	36	67	3	1	31	33	69	24	61	157	0	29	17	96	18	115	548	603
group_1961	0	0	92	0	0	0	0	0	122	107	0	0	172	519	82	0	0	0	241	0	1070	0
group_1964	44	26	69	49	15	127	29	37	60	49	268	70	57	165	0	25	30	151	71	122	335	513
group_1965	4	4	1	0	0	0	0	0	4	1	2	1	0	5	0	3	0	0	0	0	48	8
group_1966	49	38	0	14	12	52	17	14	0	0	113	43	0	0	0	0	1	14	0	5	0	282
group_1968	0	0	0	5	0	0	0	0	0	0	54	18	0	0	0	0	11	0	0	20	0	86
group_1971	0	0	0	3	0	0	2	6	0	0	0	0	0	0	0	15	0	16	0	3	0	36
group_1974	0	0	0	0	0	0	0	0	0	0	0	0	0	0	0	0	0	0	5	0	0	33
group_1976	0	0	18	0	4	12	0	0	22	33	0	0	25	106	0	0	0	0	17	0	253	0
group_198	0	0	40	8	18	41	2	0	37	39	93	53	15	50	46	0	0	47	111	16	73	78
group_1982	65	53	0	0	28	92	0	0	0	0	0	0	0	0	0	16	0	0	0	0	0	0
group_1983	0	0	0	792	0	0	248	265	0	0	907	565	0	0	0	0	0	1895	0	955	0	11030
group_1984	0	0	0	0	0	0	0	0	0	0	0	0	0	0	0	0	56	0	0	0	0	626
group_1985	0	0	0	0	0	0	0	0	0	0	0	0	0	0	0	0	39	0	0	0	0	346
group_1986	0	0	0	0	0	0	0	0	0	0	0	0	0	0	0	0	108	0	0	0	0	996
group_1987	0	0	0	0	0	0	0	0	0	0	0	0	0	0	0	0	221	0	0	0	0	1413
group_1988	0	0	0	0	0	0	0	0	0	0	0	0	0	0	0	0	10	0	0	0	0	238
group_1989	0	0	0	0	0	0	0	0	0	0	0	0	0	0	0	0	10	0	0	0	0	172
group_199	0	0	4	1	0	0	0	0	5	2	0	0	0	0	0	0	0	0	0	0	0	0
group_1990	0	0	0	0	0	0	0	0	0	0	0	0	0	0	0	0	58	0	0	0	0	365
group_1991	0	0	0	0	0	0	0	0	0	0	0	0	0	0	0	0	93	0	0	0	0	1113
group_1994	0	0	0	0	2	12	5	0	0	0	0	0	0	0	0	0	0	0	0	0	0	41
group_1995	0	0	0	0	0	0	4	5	0	0	0	0	0	0	0	0	0	31	0	0	0	1
group_1996	0	0	0	24	12	11	28	26	0	0	21	4	0	0	0	0	8	6	0	11	0	182
group_1997	1	0	1	0	0	0	0	0	6	0	0	3	6	8	0	0	8	0	16	0	846	9
group_1998	0	0	0	0	0	0	4	12	0	0	3	0	0	0	0	0	0	65	0	16	2	53
group_1999	0	1	0	0	0	0	1	3	0	0	0	0	96	183	0	0	0	11	0	0	7	4
group_20	10	15	0	3	0	1	3	2	0	0	13	7	0	0	0	0	8	0	1	1	0	74
group_2000	0	0	0	0	0	0	0	0	0	0	0	0	16	71	0	0	0	0	0	0	421	0
group_2004	8	7	0	0	0	0	8	12	0	0	0	0	2	0	4	0	0	3	1	0	0	0
group_2005	0	0	0	0	0	0	40	30	0	0	0	0	0	0	0	0	0	551	0	0	0	0
group_2006	0	0	0	0	0	0	34	41	0	0	0	0	0	0	0	0	0	178	0	0	0	0
group_2007	135	68	2	91	0	0	75	99	2	1	592	441	2	1	0	44	25	141	0	115	124	123
group_2009	5	1	35	1	1	3	0	0	13	12	14	7	0	0	30	15	0	0	470	21	0	6
group_2010	346	214	0	0	0	0	0	0	0	0	0	0	0	0	0	20	0	0	0	0	0	0
group_2012	0	0	0	43	0	0	39	48	0	0	446	175	0	0	0	0	15	141	0	24	0	158
group_2013	0	0	0	1	3	0	0	1	0	0	8	0	0	0	0	0	0	7	0	0	0	5
group_2014	1	0	2	1	1	7	0	0	0	1	20	5	3	4	0	0	0	21	0	1	0	13
group_2015	0	0	0	36	30	65	20	27	0	0	329	111	0	0	0	0	70	379	0	130	0	506
group_2016	5	7	12	56	15	42	12	19	3	19	547	398	30	146	0	9	0	120	0	11	3	46
group_2018	0	0	0	30	0	0	0	0	0	0	495	313	0	0	0	2	0	0	0	160	0	0
group_2019	14	8	1	83	4	2	1	0	0	0	6553	4286	1	7	0	0	0	41	0	38	7	0
group_2020	0	0	0	0	4	10	4	1	0	0	0	0	0	0	0	0	0	15	0	0	0	131
group_2021	0	0	0	0	0	3	2	0	0	0	2	2	0	0	0	0	44	4	0	0	0	590
group_2022	21	27	0	0	2	8	0	0	0	0	0	0	0	0	0	2	24	0	0	0	0	0
group_2023	15	5	0	81	2	6	76	119	0	0	876	424	0	0	0	0	150	626	0	202	0	1147
group_2025	0	0	0	41	0	0	0	0	0	0	392	198	0	0	0	0	0	0	0	28	0	0
group_2026	0	0	0	17	20	77	0	0	0	0	64	47	0	0	0	0	56	0	0	79	0	800
group_2027	0	0	0	4	0	0	0	0	0	0	6	3	0	0	0	0	16	1	0	27	0	142
group_2028	0	0	0	8	0	0	0	0	0	0	8	6	0	0	0	0	0	1	0	14	0	7
group_2029	0	0	0	1	0	0	0	0	0	0	10	2	0	0	0	0	0	0	0	0	0	62
group_2030	0	0	0	0	0	0	2	1	0	0	4	4	0	0	0	0	0	0	0	0	0	4
group_2031	0	0	0	1	0	0	0	0	0	0	6	11	0	0	0	0	0	0	0	53	0	0
group_2032	0	0	0	10	12	23	7	1	0	0	28	5	0	0	0	0	33	290	0	54	0	472
group_2036	38	31	1	3	0	0	4	2	6	1	16	7	3	1	0	5	0	0	0	0	71	54
group_2037	0	0	0	0	139	683	0	0	0	0	0	0	0	0	0	0	0	0	0	0	0	0
group_2038	0	0	0	0	5	20	0	0	0	0	0	0	0	0	0	0	0	0	0	0	0	0
group_2039	0	0	0	0	73	137	0	0	0	0	0	0	0	0	0	0	0	0	0	0	0	0
group_2040	0	0	0	0	19	45	0	0	0	0	0	0	0	0	0	0	0	0	0	0	0	0
group_2041	0	0	0	0	58	202	0	0	0	0	0	0	0	0	0	0	0	0	0	0	0	0
group_2042	0	0	0	0	5	31	0	0	0	0	0	0	0	0	0	0	0	0	0	0	0	0
group_2043	0	0	0	0	9	23	0	0	0	0	0	0	0	0	0	0	0	0	0	0	0	0
group_2044	0	0	0	0	8	48	0	0	0	0	0	0	0	0	0	0	0	0	0	0	0	0
group_205	24	28	0	0	3	76	0	0	0	0	0	0	44	85	0	30	0	1	0	0	53	36
group_2050	2	0	0	0	14	51	0	0	0	0	0	0	2	0	0	18	0	0	0	0	12	0
group_2051	3	0	1	1	4	6	0	0	0	1	4	2	0	5	0	0	0	2	9	0	0	0
group_2052	0	0	0	0	0	0	22	24	0	0	0	0	0	0	0	0	0	86	0	0	0	0
group_2053	0	0	0	0	0	0	65	111	0	0	0	0	0	0	0	0	0	125	0	0	0	0
group_2055	0	0	0	0	0	0	4	12	0	0	0	0	0	0	0	0	0	4	0	0	0	0
group_2056	0	0	0	0	47	153	0	0	0	0	0	0	0	0	0	0	0	0	0	0	0	0
group_2057	0	0	0	0	37	60	0	0	0	0	0	0	0	0	0	0	0	0	0	0	0	0
group_2058	0	0	0	0	2	10	0	1	0	0	0	0	0	0	0	0	0	11	0	0	0	0
group_2059	0	0	0	0	17	3	0	2	0	0	0	0	0	0	0	0	0	75	0	0	0	0
group_2061	0	0	0	0	0	0	0	0	0	0	1	0	0	0	0	0	0	0	0	0	0	37
group_2062	0	0	0	0	251	1028	0	0	0	0	0	0	0	0	0	0	32	0	0	0	0	511
group_2063	10	6	118	0	38	188	0	0	114	92	0	0	216	817	18	24	18	0	267	0	325	0
group_2067	311	173	0	114	0	0	61	71	0	0	0	0	0	0	0	39	0	112	0	0	0	0
group_2069	7	0	248	1	0	0	26	19	14	19	79	5	203	64	100	0	44	325	67	7	23	1019
group_207	48	52	17	3	23	164	1	10	9	16	128	34	26	38	0	25	7	10	124	7	5	184
group_2073	0	0	0	81	7	31	0	12	0	0	178	67	0	0	0	0	0	5	0	46	0	491
group_2074	0	0	0	1	0	0	0	2	0	0	0	0	0	0	0	0	1	53	0	0	0	35
group_2075	18	22	0	0	15	44	0	0	0	0	0	0	0	0	0	126	66	0	0	0	0	19
group_2079	0	0	0	0	10	61	0	0	0	0	0	0	0	0	0	0	0	0	0	0	0	0
group_2081	0	0	0	0	90	226	0	0	0	0	0	0	0	0	0	0	0	0	0	0	0	0
group_2082	38	21	0	0	0	0	0	0	0	0	0	0	0	0	0	155	0	0	0	0	0	0
group_209	130	96	57	60	77	244	54	66	105	143	369	178	232	1224	0	47	19	404	152	32	340	385
group_2102	0	0	0	0	0	0	4	15	0	0	5	5	0	0	0	0	0	20	0	0	0	78
group_2106	0	0	0	0	0	0	0	0	0	0	0	0	0	0	37	57	60	5	24	70	22	47
group_2107	0	0	0	0	18	96	0	0	0	0	157	40	0	0	0	0	0	3	0	0	0	0
group_2108	0	0	0	0	8	100	0	0	0	0	175	27	0	0	0	0	0	0	0	8	0	0
group_2109	0	0	0	0	10	47	0	0	0	0	234	45	0	0	0	0	0	0	0	12	0	0
group_2111	19	9	0	0	1	2	0	0	0	0	0	0	0	0	0	0	0	0	0	0	0	0
group_2112	0	0	0	0	2	14	0	0	0	0	66	35	0	0	0	0	0	0	0	5	0	0
group_2113	0	0	0	0	18	106	0	0	0	0	61	18	0	0	0	0	0	0	0	0	0	0
group_2114	0	0	0	0	38	226	0	0	0	0	150	79	0	0	0	0	0	0	0	2	0	0
group_2115	3	3	0	0	3	44	0	0	0	0	4	1	0	0	0	3	3	0	0	0	0	0
group_2116	0	4	0	0	10	10	0	0	3	0	0	0	0	0	0	16	0	0	0	0	12	0
group_2117	0	0	0	2	0	0	0	0	0	0	18	21	215	856	0	109	5	3	0	17	153	478
group_2118	0	0	2	10	0	8	4	7	1	1	51	20	94	312	0	0	0	1	0	2	374	5
group_2121	156	47	0	0	0	0	0	0	0	0	0	0	0	0	0	10	0	0	0	0	0	0
group_2124	64	37	8	1	6	2	2	0	16	9	10	4	15	50	12	37	2	31	9	4	59	18
group_2126	79	42	0	0	0	0	0	0	0	0	0	0	0	0	0	0	0	0	0	0	0	35
group_2127	0	0	0	0	58	434	0	0	0	0	0	0	0	0	0	0	0	0	0	0	0	0
group_2128	0	0	0	0	0	0	0	0	0	0	6	5	0	0	0	0	0	0	0	0	0	0
group_2129	0	0	0	19	0	0	0	0	0	0	85	33	0	0	0	0	0	0	0	2	0	0
group_2131	0	0	0	2145	0	0	1212	1700	0	0	67	19	0	0	0	0	0	752	0	19	0	4282
group_2132	0	0	0	832	0	0	491	783	0	0	100	55	0	0	0	0	0	1011	0	101	0	2734
group_2133	0	0	0	228	0	0	118	201	0	0	31	16	0	0	0	0	0	208	0	24	0	929
group_2134	0	0	0	0	0	0	0	2	0	0	0	0	0	0	0	0	0	0	0	0	0	20
group_2135	0	0	0	0	0	0	1	1	0	0	0	0	0	0	0	0	18	5	0	0	0	49
group_2148	0	0	0	0	15	42	0	0	0	0	144	37	0	0	0	0	0	0	0	28	0	0
group_2149	0	0	0	0	60	226	0	0	0	0	470	78	0	0	0	0	0	0	0	15	0	0
group_2150	0	0	0	0	9	68	0	0	0	0	194	49	0	0	0	0	0	0	0	1	0	0
group_2151	0	0	0	0	25	79	0	0	0	0	173	53	0	0	0	0	0	0	0	29	0	0
group_2152	0	0	0	0	50	64	0	0	0	0	200	70	0	0	0	0	0	0	0	37	0	0
group_2155	0	0	21	0	0	0	0	0	43	29	0	0	35	99	0	0	0	0	15	0	504	0
group_2156	0	0	0	0	21	56	0	0	0	0	164	37	0	0	0	0	0	2	0	16	0	0
group_2157	0	0	0	0	117	208	0	0	0	0	653	153	0	0	0	0	0	0	0	100	0	0
group_2160	2	1	0	0	2	15	0	0	0	0	0	0	0	2	0	0	0	0	0	0	0	0
group_2161	0	0	1	0	0	0	0	0	0	0	1	1	0	0	0	0	0	0	0	1	3	21
group_2163	0	0	0	0	0	0	8	3	0	1	2	0	3	36	0	4	0	0	18	0	93	0
group_2164	0	0	0	0	0	0	46	52	0	3	3	2	2	5	0	5	0	63	131	8	15	7
group_2166	0	0	0	0	0	0	0	0	0	0	2	0	0	0	0	0	0	0	0	0	0	25
group_2167	0	0	0	0	0	0	0	0	0	0	0	0	0	0	0	2	0	0	0	0	23	0
group_2168	0	0	0	0	0	0	0	0	0	0	0	0	0	0	0	0	8	0	0	0	0	180
group_2171	0	0	0	0	18	30	0	0	0	0	39	13	0	0	0	0	0	0	0	2	0	0
group_2174	0	0	0	16	0	0	17	34	0	0	352	96	0	0	0	0	10	76	0	54	0	186
group_2179	0	0	0	4	9	49	4	0	0	0	0	0	0	0	0	0	0	0	0	0	0	0
group_2187	184	111	4	11	1	0	4	0	2	3	36	27	140	422	1	176	21	22	0	0	98	8
group_2188	0	0	1	1	0	0	2	3	1	5	13	3	2	2	0	0	0	0	0	0	0	0
group_2189	38	17	1	2	19	61	1	1	3	0	165	252	0	0	0	2	2	0	0	0	0	0
group_220	65	28	30	57	29	78	16	26	26	14	338	89	59	259	0	0	1	111	115	36	94	74
group_2202	11594	3574	905	3318	5825	7380	2303	664	2861	3465	3687	1397	1601	11324	2438	2703	382	4318	8309	1120	2676	10819
group_2206	47	26	0	0	0	0	0	0	0	0	0	0	4	4	0	43	0	0	0	0	0	0
group_2207	11	5	7	2	10	36	0	0	4	8	44	18	2	1	0	0	0	0	0	6	0	0
group_2208	15	6	4	20	7	5	0	0	11	14	73	78	12	39	0	0	0	0	5	0	46	91
group_221	0	0	3	0	0	0	0	0	2	14	0	0	0	0	0	0	0	0	7	0	0	0
group_2221	0	0	0	0	0	0	0	0	0	0	0	0	0	0	16	0	0	0	0	0	0	0
group_2223	16	3	18	0	7	27	11	35	18	23	0	0	0	1	0	0	8	134	6	0	0	37
group_2226	8	8	0	84	0	0	5	5	0	0	570	300	17	60	1	0	0	6	0	0	31	291
group_223	0	0	0	4	0	0	0	0	0	0	1	8	0	0	0	0	0	0	0	0	0	11
group_2230	27	14	1	9	20	79	6	12	0	2	169	27	0	0	0	5	9	129	10	23	0	187
group_2231	0	0	3	0	0	0	0	0	6	2	5	4	1	1	21	0	0	1	62	0	1	17
group_2234	0	0	0	0	81	297	0	0	0	0	0	0	0	0	0	0	0	0	0	0	0	0
group_2246	12	8	0	3	0	0	7	7	0	0	4	2	0	0	0	41	0	29	0	0	30	173
group_2249	53	25	12	14	10	51	8	13	20	22	127	68	32	161	0	4	0	7	12	15	0	0
group_225	15	7	8	6	0	7	3	12	16	12	100	30	13	25	6	30	0	89	5	57	513	61
group_2255	3	2	5	6	3	11	0	3	8	15	32	11	4	21	0	0	0	0	0	13	34	21
group_2256	19	9	0	0	0	13	0	0	0	0	0	0	0	0	0	0	4	0	0	0	0	0
group_2257	0	0	0	0	0	0	0	0	0	0	0	0	0	0	0	0	8	0	0	0	0	203
group_2258	0	0	5	7	5	27	4	7	14	20	114	29	14	101	0	0	0	27	57	11	6	28
group_2262	0	0	0	0	2	28	0	0	0	0	0	0	0	0	0	0	0	0	0	0	0	0
group_2263	15	18	11	13	5	29	11	13	30	44	208	101	26	79	5	10	0	29	25	73	40	68
group_2264	0	0	0	0	16	27	0	0	0	0	0	0	0	0	0	0	0	0	0	0	0	0
group_2269	6	8	0	0	0	8	0	0	0	0	0	0	0	0	0	0	0	0	0	4	0	0
group_2270	0	0	0	53	4	0	30	47	0	0	8	7	0	0	0	0	6	0	0	4	0	128
group_228	3	0	1	0	0	0	0	0	0	0	2	2	0	1	0	0	0	0	0	0	0	11
group_2297	7	1	0	0	0	0	0	0	0	0	0	0	0	0	0	8	0	0	0	0	0	0
group_23	8	6	0	0	2	3	0	0	0	0	0	0	0	0	0	13	0	6	0	0	0	8
group_2321	0	0	55	0	0	0	0	0	119	91	0	0	237	1047	41	0	0	0	476	0	2456	0
group_2323	204	101	0	0	0	0	0	0	0	0	0	0	0	0	0	29	0	0	0	0	0	0
group_2324	0	0	0	3	1	10	2	6	0	0	7	1	0	0	0	0	0	0	0	0	0	0
group_2325	127	104	0	0	50	194	70	98	0	1	0	0	64	308	0	105	58	27	0	0	302	852
group_2326	42	26	3	49	1	13	5	3	3	0	144	64	48	90	0	0	0	17	0	0	22	18
group_2331	0	0	17	0	0	1	38	23	21	30	6	2	44	118	0	0	0	67	54	1	389	51
group_2332	124	47	45	17	12	64	176	61	113	103	89	45	197	848	26	12	0	133	313	8	499	45
group_2333	0	0	21	0	30	68	0	0	32	32	0	0	69	118	0	0	0	0	122	0	20	0
group_2334	0	0	0	1	0	0	0	0	0	0	28	23	2	1	0	0	0	0	0	0	0	0
group_2335	205	105	54	844	0	0	11	15	50	49	10431	4422	152	339	113	97	10	56	219	862	213	1894
group_2336	0	0	194	0	0	0	0	0	266	255	0	0	255	1081	30	0	0	0	251	0	189	0
group_2337	0	0	115	0	0	0	0	0	121	147	0	0	172	746	110	0	0	0	82	0	37	0
group_2338	0	0	685	0	0	0	0	0	797	721	0	0	940	3489	208	0	0	0	1486	0	1408	0
group_2339	0	0	10	0	0	0	1	0	23	26	0	0	30	38	0	0	0	14	36	0	73	0
group_2340	2	0	50	0	1	7	0	0	31	42	1	0	34	143	21	0	1	1	20	0	315	4
group_2343	640	358	30	0	0	0	39	55	44	50	0	0	43	251	69	673	0	620	31	0	2071	0
group_2345	62	35	9	0	7	25	0	0	8	10	0	0	13	27	79	40	92	0	13	0	1068	0
group_2346	10	5	0	0	5	22	6	8	0	0	73	13	3	3	0	3	0	142	4	9	90	6
group_2347	0	0	5	0	0	0	0	0	3	3	0	0	7	16	0	0	0	2	32	0	3	0
group_2348	0	2	2	0	0	0	0	0	3	4	0	0	0	29	0	0	0	0	28	0	53	0
group_2349	0	0	25	32	0	0	16	20	19	33	309	187	44	142	0	0	20	113	2	26	147	232
group_235	5	1	0	0	6	35	2	2	0	0	14	3	0	0	0	0	0	12	0	0	0	96
group_2350	54	21	6	10	30	62	5	13	20	24	104	51	26	110	0	0	0	1	7	12	0	2
group_2351	2	3	2	0	0	0	0	0	4	2	0	0	6	16	0	0	0	0	0	0	4	0
group_2353	4951	2447	3038	0	0	0	0	0	4108	4132	0	0	4739	22717	790	858	0	0	6856	0	5325	0
group_2354	0	0	12934	0	55	302	0	1	9801	12231	5	3	15812	53437	3833	0	0	15	25009	1	2660	449
group_2356	0	0	22	1	2	1	4	1	30	32	15	1	39	186	0	0	3	0	49	28	87	48
group_2357	545	316	35	135	0	0	0	0	0	0	485	161	39	30	0	179	0	0	252	240	104	212
group_2358	28	21	0	0	9	68	0	0	0	0	0	0	0	0	0	0	0	0	0	0	0	0
group_2359	0	0	94	0	0	0	0	0	139	112	0	0	12	49	0	0	5	0	40	0	440	157
group_236	0	0	0	0	0	0	16	22	0	0	0	0	0	0	0	0	0	539	0	0	0	0
group_2360	6	0	187	0	1	2	0	1	293	248	0	0	0	9	0	0	0	0	56	0	1355	0
group_2361	0	0	0	0	0	0	0	2	0	0	0	0	0	3	0	0	0	2	0	0	46	0
group_2362	0	0	0	0	0	0	16	19	0	0	0	0	0	0	0	0	0	7	0	0	0	0
group_2363	0	0	0	0	0	0	3	5	0	0	0	0	0	0	22	0	0	14	0	0	0	0
group_2365	0	0	36	0	0	0	0	0	51	38	0	0	44	192	67	0	0	0	83	0	44	0
group_2366	0	0	540	0	0	0	0	0	876	1580	0	0	1283	3285	1849	0	0	0	12548	0	13025	0
group_2367	13	7	0	0	7	9	0	0	0	9	0	0	1	13	0	0	0	0	1	0	0	0
group_2368	0	0	75	0	0	0	0	0	97	124	0	0	145	448	10	0	0	0	339	0	556	0
group_2369	0	0	0	8	0	0	0	0	13	10	65	29	6	38	36	0	0	0	119	33	6	65
group_237	12	10	0	2	0	0	0	2	0	0	5	5	0	1	0	0	0	36	0	0	0	41
group_2371	0	0	7	0	0	0	0	0	6	7	0	0	18	28	0	0	0	0	14	0	33	0
group_2372	0	0	34	0	0	0	0	0	65	49	0	0	43	188	0	0	0	0	209	0	40	0
group_2373	0	0	215	0	9	35	0	0	255	293	0	0	242	988	51	0	0	0	823	0	1202	0
group_2375	0	0	205	0	0	0	0	0	203	355	0	0	343	1323	0	0	0	0	120	0	236	0
group_2376	0	0	0	0	0	0	0	0	1	3	0	0	5	0	0	0	0	0	0	0	51	0
group_2377	0	0	8	0	0	0	0	0	10	14	0	0	4	35	0	0	0	0	9	0	34	0
group_2378	0	0	0	0	0	4	0	0	0	1	0	0	0	7	0	0	0	0	0	0	1	0
group_2379	5	1	917	48	0	0	207	535	1408	1519	199	39	1759	7583	1099	0	10	2172	4917	16	552	12
group_238	18	29	0	11	0	0	0	0	0	0	108	34	0	0	0	0	16	0	0	0	0	26
group_2380	63	33	16	21	0	0	15	13	27	45	215	87	23	141	0	17	5	18	83	0	61	56
group_2381	26	22	8	3	0	0	7	7	6	7	48	13	10	21	0	15	0	116	0	12	0	9
group_2384	32	28	24	16	13	54	18	35	16	29	154	46	56	105	0	17	0	53	64	34	23	139
group_2386	10	5	1	0	3	6	0	0	2	0	12	7	4	11	0	0	0	0	0	0	0	0
group_2388	4	8	2	2	3	4	3	1	1	3	24	9	2	9	0	0	6	0	54	0	29	17
group_2389	0	0	103	0	0	0	0	0	123	96	0	0	97	412	27	0	0	0	24	0	263	0
group_239	106	42	26	0	18	51	0	0	30	34	0	0	125	412	0	27	4	0	46	1	292	95
group_2390	0	0	0	0	0	0	143	65	0	0	0	0	0	0	0	0	47	195	0	0	0	0
group_2391	0	0	279	0	0	0	0	0	1114	1311	0	0	2077	6799	69	0	0	0	489	0	254	0
group_2392	3	1	7	1	0	8	0	0	1	7	5	1	8	16	0	0	0	0	0	0	97	20
group_2393	1	2	4	0	0	0	0	0	2	1	1	0	2	1	0	0	1	34	165	0	5	56
group_2395	0	0	52	0	0	0	0	0	29	17	0	0	48	176	0	0	0	0	57	0	75	0
group_2396	0	5	56	2	71	218	0	2	109	91	34	13	82	301	0	0	0	0	88	0	1100	13
group_2397	2	0	1	0	0	0	0	0	2	0	0	0	3	2	12	0	0	0	0	0	38	0
group_2398	0	0	0	0	0	0	0	0	0	1	0	0	1	0	0	0	0	0	125	0	4	0
group_24	34	7	0	0	4	28	0	0	0	0	0	0	0	0	0	0	0	15	0	0	0	0
group_2400	7	0	0	0	1	6	0	0	2	3	0	0	2	0	0	4	0	0	0	0	0	0
group_2402	143	68	78	0	0	0	0	0	41	49	0	0	82	197	44	49	0	0	154	0	675	0
group_241	0	0	18	47	67	262	26	33	27	57	373	194	50	224	76	0	0	89	30	36	31	80
group_2410	114	113	2	0	1	14	0	0	14	8	0	0	23	97	0	19	2	0	30	1	0	0
group_2411	95	65	26	4	10	28	0	1	100	98	61	17	235	926	19	32	23	1	329	11	1353	0
group_2417	0	0	6	14	0	0	11	10	2	9	35	13	7	17	10	0	0	20	0	38	185	0
group_2418	0	0	41	0	0	0	0	0	76	79	0	0	0	0	13	0	0	0	149	0	0	0
group_242	0	0	45	62	133	385	59	60	103	105	416	275	95	522	6	0	41	268	75	87	639	552
group_2424	0	0	0	0	0	0	5	3	0	2	1	0	1	0	0	0	1	16	4	0	50	5
group_2426	0	0	9	0	0	8	0	0	11	7	0	0	0	0	0	0	0	0	3	0	0	0
group_2427	0	0	0	0	7	24	0	0	0	0	0	0	0	0	0	0	0	0	0	0	0	0
group_2429	0	0	0	9	0	0	5	12	1	0	122	54	2	7	0	0	0	16	73	30	5	106
group_243	0	0	29	44	0	0	13	18	38	36	258	165	36	193	0	0	0	48	42	28	133	37
group_2430	23	9	1	0	13	17	0	0	6	13	0	0	3	15	0	206	139	9	7	0	1379	2159
group_2449	0	0	0	1	0	0	2	5	0	0	2	0	0	0	0	0	0	3	0	0	0	57
group_2450	3	3	0	6	0	9	0	0	0	0	18	4	0	0	0	18	13	0	0	18	0	315
group_2452	0	0	0	361	0	0	0	0	0	0	1099	752	0	0	0	0	0	0	0	192	0	0
group_2454	0	0	0	0	0	0	0	0	0	0	14	3	0	0	0	0	5	0	0	0	0	14
group_2458	0	1	0	48	0	4	45	67	5	0	34	4	3	3	0	0	0	15	0	0	0	3
group_2459	0	0	0	416	217	650	0	0	0	0	2557	1154	0	0	0	0	0	0	0	161	0	710
group_2463	18	11	0	0	4	55	0	0	0	1	0	0	0	1	0	20	0	0	0	0	0	0
group_2464	40	11	8	9	16	26	8	6	17	9	125	18	9	20	0	0	30	0	65	27	0	77
group_2474	15	9	12	15	0	7	16	11	13	12	330	186	32	89	14	0	28	174	205	126	894	611
group_2484	14	8	19	0	25	93	0	0	30	18	0	0	29	125	13	15	0	0	12	0	44	103
group_2487	72	43	3	0	1	0	0	0	0	0	1	1	0	2	0	0	0	0	3	0	0	41
group_2488	0	0	0	0	2	15	0	0	0	1	3	3	0	0	0	0	0	0	0	1	0	312
group_2489	215	158	0	0	164	529	0	0	0	0	1	0	0	0	0	30	0	0	0	0	1	4
group_2490	0	0	0	0	152	499	0	0	3	0	27	0	0	0	0	0	0	0	29	0	0	0
group_252	12	9	0	0	0	0	3	4	2	0	1	0	0	0	0	0	0	0	7	0	0	99
group_2521	4	1	12	4	0	5	8	13	3	6	83	14	21	24	12	20	37	78	181	14	146	1606
group_2522	0	0	0	5	2	5	1	5	0	0	3	6	0	0	0	0	0	53	0	1	0	49
group_2524	0	0	0	0	0	0	0	0	0	0	0	0	0	0	0	0	48	0	0	0	0	440
group_2525	0	0	0	0	0	0	0	0	0	0	0	0	0	0	0	0	17	0	0	0	0	63
group_2526	0	0	0	0	0	0	0	0	0	0	0	0	0	0	0	0	13	0	0	0	0	308
group_2527	0	0	0	0	0	0	0	0	0	0	0	0	0	0	0	0	101	0	0	0	0	617
group_2529	0	0	0	0	0	0	0	0	0	0	0	0	0	0	0	0	113	0	0	0	0	626
group_253	4	17	7	36	0	0	0	0	23	4	59	51	73	526	0	24	58	1	10	23	1731	178
group_2530	0	0	0	0	0	0	0	0	0	0	0	0	0	0	0	0	4	0	0	0	0	64
group_2531	0	0	0	0	0	0	0	0	0	0	0	0	0	0	0	0	4	0	0	0	0	175
group_2532	0	0	0	0	0	0	0	0	0	0	0	0	0	0	0	0	193	0	0	0	0	4472
group_2533	0	0	0	0	0	0	0	0	0	0	0	0	0	0	0	0	1	0	0	0	0	609
group_254	44	32	15	7	37	127	5	3	13	20	42	32	13	98	7	0	0	9	174	21	173	254
group_2540	2	0	0	0	0	0	0	1	0	0	0	0	0	0	0	0	47	15	0	0	0	245
group_2543	0	0	0	0	0	0	0	0	0	0	0	0	0	0	0	0	0	0	0	0	0	29
group_2547	0	0	0	0	10	19	0	0	0	0	0	0	0	0	0	0	0	0	0	0	0	0
group_2548	0	0	0	31	0	5	36	38	0	0	1	3	0	0	0	0	23	159	0	0	0	581
group_2550	0	0	0	3	0	0	4	12	0	0	1	4	0	0	0	0	17	19	0	2	0	336
group_2551	0	0	0	5	0	0	0	0	0	0	37	6	0	0	0	0	0	0	0	18	0	106
group_2552	0	0	0	0	0	0	16	6	0	0	0	0	0	0	0	0	0	30	0	0	0	0
group_2553	0	0	0	20	0	0	15	38	0	0	0	0	0	0	0	0	0	0	0	0	0	0
group_2556	109	61	0	0	0	0	169	252	0	2	0	0	57	171	0	24	0	1199	0	0	55	68
group_2559	0	0	0	162	0	0	251	469	0	0	11520	4043	0	0	0	0	0	1252	0	783	0	0
group_2560	1	1	2	3	0	7	0	1	7	4	8	3	1	25	0	0	0	0	3	0	0	5
group_2561	6	7	3	4	2	7	2	3	3	4	21	15	6	6	0	54	0	1	1	11	65	42
group_2563	0	0	18	0	0	0	17	11	15	22	0	0	41	161	23	0	0	111	24	0	1046	0
group_2564	17	4	0	0	5	27	11	0	17	7	0	0	23	27	1	0	0	21	14	0	119	17
group_2566	1287	841	460	651	140	748	0	5	132	223	9088	2477	515	1005	20	822	84	2	1040	463	702	2839
group_2567	1503	969	887	0	205	1119	0	0	729	1093	8	0	2350	7489	1544	956	96	2	2288	68	723	2348
group_2568	0	0	0	0	0	0	0	0	0	0	0	0	0	0	7	0	0	0	13	0	0	0
group_2569	9	7	0	1	4	5	1	0	0	0	6	1	52	226	0	0	0	0	0	10	6	0
group_2575	4	8	0	7	3	10	2	2	3	0	10	2	1	1	0	0	0	63	68	67	191	91
group_2576	0	0	0	3	0	1	0	1	0	1	9	5	0	3	0	1	0	4	11	0	8	20
group_2577	102	68	59	0	0	0	0	0	51	60	0	0	106	209	20	10	0	0	52	0	384	0
group_2581	8	0	0	2	4	8	0	0	3	0	32	17	1	3	0	0	0	26	0	0	0	26
group_2582	0	0	0	5	0	0	0	0	0	0	94	3	0	0	0	0	0	0	0	6	0	38
group_2583	5	2	0	4	1	10	0	0	2	1	19	13	0	0	0	0	0	36	0	22	0	217
group_2584	0	0	5	0	0	0	6	13	11	0	0	0	0	0	0	0	0	35	14	0	0	0
group_2586	0	0	0	0	3	1	0	0	0	0	3	2	8	0	0	0	0	0	0	2	7	0
group_2593	37	11	0	0	23	119	0	0	1	3	0	0	2	20	0	42	0	0	14	0	36	0
group_2595	261	111	74	263	51	337	174	212	76	99	2714	898	166	575	13	14	0	593	110	123	94	521
group_2596	9	9	0	0	0	2	0	0	1	0	8	14	3	21	0	0	0	0	0	0	12	42
group_2597	20	13	1	18	29	87	20	40	0	1	448	173	55	106	0	5	0	196	41	23	130	27
group_26	20	2	0	0	0	4	8	9	0	0	17	5	0	1	0	2	24	142	0	40	0	250
group_2602	8	12	7	31	8	56	20	17	8	8	225	103	34	193	23	0	0	496	0	166	2546	43
group_2605	0	0	0	0	0	0	7	14	0	0	0	0	0	0	0	0	0	102	0	0	0	0
group_2606	0	0	0	0	0	0	7	9	0	0	0	0	0	0	0	0	0	52	0	0	0	0
group_2607	0	0	0	0	0	0	4	7	0	0	0	0	0	0	0	0	0	24	0	0	0	0
group_2609	0	0	0	0	0	0	9	3	0	0	0	0	0	0	0	0	0	81	0	0	0	0
group_2610	0	0	0	0	0	0	10	5	0	0	0	0	0	0	0	0	0	168	0	0	0	0
group_2611	0	0	0	0	0	0	39	29	0	0	0	0	0	0	0	0	0	641	0	0	0	0
group_2612	0	0	0	0	0	0	17	22	0	0	0	0	0	0	0	0	0	45	0	0	0	0
group_2613	0	0	0	0	0	0	9	9	0	0	0	0	0	0	0	0	0	52	0	0	0	0
group_2615	0	0	0	0	0	0	12	27	0	0	0	0	0	0	0	0	0	437	0	0	0	0
group_2616	0	0	0	0	0	0	17	14	0	0	0	0	0	0	0	0	0	193	0	0	0	0
group_2617	0	0	0	0	0	0	12	15	0	0	0	0	0	0	0	0	0	90	0	0	0	0
group_2618	0	0	0	0	0	0	64	63	0	0	0	0	0	0	0	0	0	170	0	0	0	0
group_2619	0	0	0	0	0	0	9	3	0	0	0	0	0	0	0	0	0	37	0	0	0	0
group_262	8	4	6	12	9	42	3	16	5	8	71	40	10	45	0	0	0	0	18	27	35	57
group_2620	0	0	0	0	0	0	6	3	0	0	0	0	0	0	0	0	0	158	0	0	0	0
group_2621	0	0	0	0	0	0	4	5	0	0	0	0	0	0	0	0	0	24	0	0	0	0
group_2622	0	0	0	0	0	0	6	9	0	0	0	0	0	0	0	0	0	27	0	0	0	0
group_2623	0	0	0	0	0	0	1	6	0	0	0	0	0	0	0	0	0	52	0	0	0	0
group_2624	0	0	0	0	0	0	67	15	0	0	0	0	0	0	2	0	0	934	0	0	0	0
group_2625	0	0	0	0	0	0	6	3	0	0	0	0	0	0	0	0	0	2	0	0	0	0
group_2626	0	0	0	0	0	0	11	4	0	0	0	0	0	0	0	0	0	14	0	0	0	0
group_2627	0	0	0	0	0	0	19	8	0	0	0	0	0	0	0	0	0	11	0	0	0	0
group_2628	0	0	0	0	0	0	2	0	0	0	0	0	0	0	0	0	0	45	0	0	0	0
group_2629	0	0	0	0	0	0	9	13	0	0	0	0	0	0	0	0	0	55	0	0	0	0
group_2630	0	0	0	0	0	0	0	2	0	0	0	0	0	0	0	0	0	65	0	0	0	0
group_2631	0	0	0	0	0	0	2	2	0	0	0	0	0	0	0	0	0	106	0	0	0	0
group_2632	0	0	0	0	0	0	10	14	0	0	0	0	0	0	0	0	0	161	0	0	0	0
group_2633	0	0	0	0	0	0	17	20	0	0	0	0	0	0	0	0	0	161	0	0	0	0
group_2634	0	0	0	0	0	0	3	0	0	0	0	0	0	0	0	0	0	172	0	0	0	0
group_2635	0	0	0	0	0	0	92	65	0	0	0	0	0	0	0	0	0	773	0	0	0	0
group_2636	0	0	0	0	0	0	8	7	0	0	0	0	0	0	0	0	0	0	0	0	0	0
group_2638	0	0	0	0	0	0	60	30	0	0	0	0	0	0	0	0	0	452	0	0	0	0
group_2639	0	0	0	0	0	0	86	87	0	0	0	0	0	0	0	0	0	303	0	0	0	0
group_2640	0	0	0	0	0	0	161	92	0	0	0	0	0	0	0	0	0	1513	27	0	0	0
group_2643	0	0	0	0	0	0	9	7	0	0	0	0	0	0	0	0	0	86	0	0	0	0
group_2644	0	0	0	0	0	0	33	43	0	0	0	0	0	0	0	0	0	243	0	0	0	0
group_2645	0	0	0	0	0	0	53	49	0	0	0	0	0	0	0	0	0	277	0	0	0	0
group_2646	0	0	0	0	0	0	4	3	0	0	0	0	0	0	0	0	0	10	0	0	0	0
group_2647	0	0	0	0	0	0	13	12	0	0	0	0	0	0	0	0	0	225	0	0	0	0
group_2648	0	0	0	0	0	0	10	19	0	0	0	0	0	0	0	0	0	124	0	0	0	0
group_2649	0	0	0	0	0	0	7	15	0	0	0	0	0	0	0	0	0	26	0	0	0	0
group_265	86	46	50	58	22	84	62	45	43	50	477	302	80	268	0	15	95	314	2	247	329	992
group_2650	0	0	0	0	0	0	11	13	0	0	0	0	0	0	0	0	0	119	0	0	0	0
group_266	0	4	0	3	0	5	0	2	0	0	4	1	0	0	0	0	0	0	0	0	0	13
group_2667	0	0	0	0	0	0	5	6	0	0	0	0	0	0	5	0	0	64	0	0	0	0
group_2669	0	0	0	6663	0	0	5	12	1	1	63403	24560	2	3	0	0	0	60	4	4093	0	98
group_2670	7	6	13	174	2	1	101	97	14	8	1049	588	3	19	13	1	26	394	48	161	18	1226
group_2671	0	0	53	0	0	0	0	0	79	56	1	0	78	344	123	0	0	0	105	0	175	3
group_2675	14	6	0	0	0	0	0	0	0	0	0	0	0	0	0	0	0	0	0	0	0	0
group_2676	56	19	0	0	0	0	0	0	0	0	0	0	0	0	0	1	0	0	0	0	0	0
group_2677	5	6	0	0	0	0	0	0	0	0	0	0	0	0	0	0	0	0	0	0	0	0
group_2678	3	8	0	0	0	0	0	0	0	0	0	0	0	0	0	0	0	0	0	0	0	0
group_2679	317	175	0	123	0	0	0	0	0	0	671	438	0	0	0	50	0	0	0	232	0	0
group_2680	0	0	0	0	33	118	26	43	0	0	11	0	36	185	0	0	0	629	0	0	23	0
group_2681	0	0	35	36	0	7	7	6	28	29	681	243	0	0	0	0	0	11	45	33	0	0
group_2682	0	0	0	25	23	58	8	13	0	0	428	208	0	0	0	0	1	31	0	61	0	459
group_2683	105	49	305	20	61	165	3	9	77	74	369	65	5	8	183	52	0	255	294	123	0	380
group_2684	888	667	119	1054	85	277	399	373	135	127	8280	3656	153	807	35	279	165	2016	364	491	279	3302
group_2685	135	74	0	66	0	0	0	0	0	0	631	276	0	0	0	13	2	0	0	15	0	229
group_2687	1	0	0	0	0	0	168	249	0	0	6	2	2	1	0	17	0	606	0	3	0	69
group_2688	3	0	0	2	0	0	0	0	0	0	1	4	1	0	0	10	0	1	0	19	24	3
group_2691	0	0	0	12	0	0	13	7	0	0	15	0	0	0	0	0	0	5	0	0	0	0
group_2693	16	8	0	42	0	0	3	0	1	3	581	223	191	371	0	106	61	137	0	1	106	1107
group_2695	0	0	0	6	0	0	6	9	0	0	53	23	0	0	0	0	0	35	0	61	0	260
group_2696	0	0	0	27	0	0	16	28	0	0	110	73	0	0	0	0	0	30	0	86	0	611
group_2697	0	0	0	2	0	0	11	5	0	0	6	7	0	0	0	0	0	27	0	2	0	272
group_2698	0	0	0	25	0	0	0	5	0	0	28	22	0	0	0	0	0	10	0	81	0	204
group_27	0	0	2	0	1	0	4	0	1	2	2	10	0	12	0	50	65	261	22	80	24	780
group_2700	0	0	0	0	0	0	0	0	0	0	0	0	0	0	0	0	0	0	0	0	0	22
group_2701	0	0	0	0	212	494	0	0	0	0	0	0	0	0	0	0	0	0	0	0	0	0
group_2702	0	0	0	0	10	48	0	0	0	0	0	0	0	0	0	0	0	0	0	0	0	0
group_2704	0	0	0	0	0	0	0	0	0	0	0	0	0	0	0	0	13	0	0	0	0	137
group_2706	13	5	0	0	3	22	0	0	0	0	0	0	0	0	0	10	11	0	0	0	0	0
group_2709	0	0	0	32	52	51	18	12	0	0	120	42	0	0	0	0	44	299	0	86	0	772
group_2710	0	0	0	22	15	14	13	8	0	0	31	20	0	0	0	0	37	233	0	47	0	733
group_2711	0	0	0	10	0	0	2	0	0	0	18	11	0	0	0	0	0	42	0	3	0	153
group_2713	0	0	0	26	0	0	20	21	0	0	241	87	0	0	0	0	14	68	0	4	0	290
group_2714	95	61	15	44	0	0	6	14	13	23	142	65	0	19	0	4	0	36	0	32	0	0
group_2715	2	1	0	1	0	0	0	0	0	0	6	4	0	0	0	13	0	0	0	0	0	0
group_2716	0	0	0	79	0	0	0	0	0	0	348	151	0	0	0	0	25	0	0	39	0	195
group_2717	0	0	0	37	0	0	0	0	0	0	238	110	0	0	0	0	0	0	0	11	0	56
group_2718	0	0	0	182	0	0	0	0	0	0	1563	868	0	0	0	0	67	0	0	457	0	1489
group_2719	0	0	0	52	7	5	27	37	0	0	22	7	0	0	0	0	1	257	0	68	0	893
group_2720	0	0	0	87	0	0	0	0	0	0	626	231	0	0	0	0	55	0	0	166	0	909
group_2721	0	0	0	16	0	0	0	0	0	0	69	34	0	0	0	0	75	0	0	187	0	753
group_2722	10	4	0	12	4	4	3	0	0	0	27	13	0	0	0	43	5	7	0	15	0	72
group_2724	56	35	15	0	0	0	0	0	10	21	0	0	47	160	0	14	2	0	32	0	210	79
group_2725	4	3	0	0	4	26	0	2	0	0	0	0	7	29	0	15	12	0	0	0	838	1674
group_2726	0	0	0	98	0	0	0	0	0	0	999	560	0	0	0	0	0	0	0	294	0	0
group_2727	0	0	0	26	0	0	0	0	0	0	297	120	0	0	0	0	0	0	0	0	0	5
group_2728	0	0	0	51	46	73	0	0	0	0	303	147	0	0	0	0	54	0	0	51	0	466
group_2729	0	0	0	9	24	63	0	0	0	0	31	24	0	0	0	0	9	0	0	14	0	76
group_2730	0	0	0	3	13	18	0	0	0	0	17	7	0	0	0	0	2	0	0	0	0	94
group_2731	0	0	0	4	3	8	3	1	0	0	6	6	0	0	0	0	0	73	0	0	0	101
group_2732	0	0	0	15	8	31	2	6	0	0	30	12	0	0	0	0	23	156	0	82	0	398
group_2733	0	0	0	71	55	149	37	51	0	0	289	151	0	0	0	0	0	122	0	91	0	497
group_2734	0	0	0	211	63	360	84	87	0	0	1025	413	0	0	0	0	0	116	0	154	0	341
group_2735	0	0	0	68	0	0	44	54	0	0	439	240	0	0	0	0	1	119	0	16	0	245
group_2736	0	0	0	18	0	0	9	13	0	0	116	61	0	0	0	0	0	135	0	0	0	35
group_2737	0	0	0	41	0	0	16	17	0	0	245	95	0	0	0	0	0	38	0	0	0	0
group_2738	0	0	0	0	0	0	0	0	0	0	12	3	0	0	0	0	0	0	0	0	0	28
group_2739	0	0	0	16	0	0	7	21	0	0	137	74	0	0	0	0	0	7	0	32	0	94
group_2740	0	0	0	0	15	2	1	0	0	0	0	1	0	0	0	0	0	99	0	0	0	18
group_2741	0	0	0	1	3	2	0	0	0	0	20	5	0	0	0	0	6	12	0	3	0	34
group_2742	64	51	22	42	0	0	34	35	29	25	377	150	30	142	2	21	10	108	13	8	80	188
group_2743	170	172	127	8	0	0	0	0	95	131	33	9	593	1662	234	45	1	0	631	25	86	12
group_2744	0	0	0	0	0	0	3	0	0	0	0	0	0	0	0	0	0	58	0	0	0	0
group_2745	0	0	7	0	0	0	0	0	0	7	0	0	137	793	0	0	0	0	0	0	310	0
group_2746	0	0	0	0	10	30	1	0	0	0	0	0	0	0	0	0	0	64	0	0	0	0
group_2748	0	0	0	16	0	0	135	133	0	0	213	58	0	0	0	0	0	250	0	13	0	0
group_2750	4	9	260	0	134	536	2	9	341	319	0	0	35	147	245	0	3	38	500	0	0	90
group_2751	332	234	0	0	18	61	0	0	0	0	1	0	928	3631	0	75	0	0	0	0	1904	343
group_2753	0	0	10	1	0	0	0	1	6	4	12	4	16	63	0	0	0	0	88	0	26	19
group_2754	11	2	0	0	35	144	0	0	0	0	0	0	0	0	0	0	0	0	0	0	0	0
group_2755	6	0	12	0	23	95	0	0	9	6	0	0	13	41	0	0	0	0	10	0	1	20
group_2760	0	0	0	0	10	72	0	0	0	0	0	0	0	0	0	0	0	0	0	0	0	0
group_2765	0	0	0	0	44	67	0	0	0	0	0	0	0	0	0	0	0	0	0	0	0	0
group_2766	0	0	0	0	21	5	0	0	0	0	0	0	0	0	0	0	0	0	0	0	0	0
group_2767	0	0	0	0	48	270	0	0	0	0	0	0	0	0	0	0	0	0	0	0	0	0
group_2768	0	0	0	0	40	50	0	0	0	0	0	0	0	0	0	0	0	0	0	0	0	0
group_2769	0	0	0	0	32	139	0	0	0	0	0	0	0	0	0	0	0	0	0	0	0	0
group_277	3	0	3	9	2	15	3	1	1	2	32	8	3	9	0	0	0	28	2	0	25	70
group_2770	0	0	0	0	38	123	0	0	0	0	0	0	0	0	0	0	0	0	0	0	0	0
group_2771	0	0	0	0	4	40	0	0	0	0	0	0	0	0	0	0	0	0	0	0	0	0
group_2772	0	0	0	0	17	103	0	0	0	0	0	0	0	0	0	0	0	0	0	0	0	0
group_2774	0	0	0	0	12	67	0	0	0	0	0	0	0	0	0	0	0	0	0	0	0	0
group_2775	0	0	0	0	5	52	0	0	0	0	0	0	0	0	0	0	0	0	0	0	0	0
group_2776	0	0	0	0	24	97	0	0	0	0	0	0	0	0	0	0	0	0	0	0	0	0
group_2777	0	0	0	0	43	170	0	0	0	0	0	0	0	0	0	0	0	0	0	0	0	0
group_2778	0	0	0	0	10	13	0	0	0	0	0	0	0	0	0	0	0	0	0	0	0	0
group_2779	0	0	0	0	63	184	0	0	0	0	0	0	0	0	0	0	0	0	0	0	0	0
group_2780	0	0	0	35	21	46	30	31	0	0	0	0	0	0	0	0	0	4	0	0	0	0
group_2781	0	0	0	0	17	25	0	0	0	0	0	0	0	0	0	0	0	0	0	0	0	0
group_2782	0	0	0	0	26	80	0	0	0	0	0	0	0	0	0	0	0	0	0	0	0	0
group_2783	0	0	0	0	77	203	0	0	0	0	0	0	0	0	0	0	0	0	0	0	0	0
group_2784	0	0	0	0	0	0	16	19	0	0	0	0	0	0	0	0	0	158	0	0	0	0
group_2786	0	0	0	0	0	0	17	15	0	0	0	0	0	0	0	0	0	83	0	0	0	0
group_2790	0	0	0	0	0	0	5	1	0	0	0	0	0	0	0	0	0	99	0	0	0	0
group_2791	0	0	0	0	0	0	592	664	0	0	0	0	0	0	0	0	0	82	0	0	0	0
group_2795	0	0	0	0	183	827	0	0	0	0	0	0	0	0	0	0	0	0	0	0	0	0
group_2798	16	19	2	4	5	9	2	4	11	0	46	7	13	11	1	34	35	65	32	5	204	200
group_2799	0	1	0	0	23	154	0	0	0	0	0	0	0	0	0	0	0	0	0	0	0	0
group_2802	0	0	0	0	0	0	0	0	1	2	0	0	2	27	0	0	0	0	1	0	24	0
group_2804	36	24	0	0	0	0	0	0	0	0	0	0	0	0	0	68	0	0	0	0	0	0
group_2806	2	6	0	0	1	1	0	0	4	1	0	0	0	1	0	0	0	0	50	0	9	0
group_2807	0	0	0	2	0	0	0	0	0	1	0	0	0	0	1	1	13	5	18	38	0	9
group_2808	1	0	4	0	2	25	0	0	2	10	5	0	6	37	115	0	5	5	99	0	113	123
group_2820	0	0	7	0	14	58	0	0	4	3	0	0	2	1	0	0	0	8	0	0	14	80
group_2821	3	1	21	20	9	44	63	97	35	24	321	91	85	160	17	2	0	274	199	4	1565	278
group_2823	41	12	41	0	0	0	0	0	32	41	0	0	74	203	4	16	0	0	205	0	428	0
group_2825	0	0	0	0	0	0	78	71	0	0	0	0	0	0	0	0	0	518	0	0	0	0
group_2826	310	158	103	44	79	343	19	37	134	158	325	131	224	816	18	17	26	41	119	4	37	54
group_2827	4	3	6	2	4	26	0	0	8	6	2	4	15	88	7	0	0	1	10	0	63	0
group_2828	47	25	33	22	7	29	5	2	49	41	274	144	31	53	0	7	0	76	119	6	100	0
group_2831	4	0	0	0	4	16	0	0	0	0	0	0	0	0	0	0	0	0	0	0	0	0
group_2832	0	0	0	0	3	35	0	0	0	0	0	0	0	0	0	0	0	0	0	0	0	0
group_2833	0	0	0	0	26	26	9	10	0	0	0	0	0	0	0	0	0	101	0	0	0	0
group_2834	0	0	0	0	5	9	3	1	0	0	0	0	0	0	0	0	0	55	0	0	0	0
group_2835	0	0	0	0	7	3	2	0	0	0	0	0	0	0	0	0	0	77	0	0	0	0
group_2837	0	0	0	0	4	10	0	0	0	0	0	0	0	0	0	0	0	0	0	0	0	0
group_2838	0	0	0	0	30	38	0	0	0	0	0	0	0	0	0	0	0	0	0	0	0	0
group_284	32	21	30	25	20	69	10	19	35	34	195	91	35	192	0	5	35	150	7	41	297	370
group_2840	0	0	0	0	360	984	0	0	0	0	0	0	0	0	0	0	0	0	0	0	0	0
group_2842	0	0	0	0	1	17	0	0	0	0	0	0	0	0	0	0	0	2	0	0	0	0
group_2845	0	0	0	0	2	0	0	0	0	0	0	0	0	0	0	0	0	13	0	0	0	0
group_2846	0	0	0	0	2	12	2	1	0	0	0	0	0	0	0	0	0	7	0	0	0	0
group_2849	0	0	0	0	0	0	6	7	0	0	0	0	0	0	0	0	0	19	0	0	0	0
group_2860	0	0	0	0	0	0	0	0	0	0	0	0	0	0	0	1	0	0	9	0	0	0
group_2861	0	0	0	0	340	1316	0	0	0	0	0	0	0	0	0	0	0	0	0	0	0	0
group_2862	8	7	11	0	0	2	3	4	4	12	0	0	0	3	2	3	0	20	167	0	53	34
group_287	349	208	210	257	148	647	138	235	284	366	3415	1448	460	1524	0	60	33	193	163	174	633	207
group_2879	0	0	2	0	0	0	0	0	1	1	0	0	1	13	0	0	0	0	18	0	42	0
group_2880	0	0	0	0	18	51	0	0	0	0	0	0	0	0	0	0	0	0	0	0	0	0
group_2881	21	5	0	18	7	26	3	8	0	3	183	83	6	10	0	2	0	0	4	1	13	39
group_2882	0	1	0	59	270	1576	43	140	0	0	815	317	0	0	0	0	292	1322	1	250	0	3053
group_2883	0	0	0	0	0	0	0	0	0	0	0	0	0	0	0	0	0	17	0	0	0	8
group_2884	9	4	2	1	53	156	0	0	0	1	17	3	0	3	0	74	0	0	9	8	0	0
group_2885	16	8	1	2	0	0	13	9	9	3	6	4	1	12	176	29	12	77	0	8	6	27
group_2886	616	381	214	0	0	0	0	0	383	482	204	140	0	4084	154	0	0	0	32	23	100	0
group_2888	32	8	0	114	0	0	46	38	0	0	0	0	0	0	0	0	0	27	0	0	0	0
group_2889	53	38	0	13	0	0	5	4	0	0	0	0	0	0	0	21	1	13	0	0	0	0
group_2892	0	0	0	1	4	9	0	0	2	1	0	1	0	3	5	0	0	0	0	0	0	0
group_2893	5	10	26	0	20	89	0	0	69	51	0	0	69	195	19	0	0	0	120	0	126	0
group_2894	0	0	4	0	0	3	0	0	5	20	0	0	15	60	0	0	0	0	0	0	362	17
group_2896	1	1	5	0	0	0	34	30	2	2	0	0	0	0	0	0	0	243	4	0	0	0
group_2897	11	1	2	0	0	0	0	0	6	3	0	0	11	27	0	0	0	0	5	0	0	0
group_2898	0	0	690	0	2	1	0	0	753	686	0	0	3	0	17	0	0	0	900	0	0	0
group_2899	63	23	8	41	54	127	25	42	14	23	165	94	14	39	2	8	0	21	11	43	5	100
group_2900	1307	873	3121	1	0	0	337	607	5986	6177	92	30	8956	44712	1874	882	21	2723	14070	0	2623	64
group_2904	1	0	0	0	37	81	0	0	0	0	0	0	4	3	0	12	16	0	0	1	8	1
group_2905	36	29	3	6	0	0	10	15	4	0	26	10	0	0	0	17	0	159	46	60	0	32
group_2907	0	0	0	0	0	0	43	64	0	0	0	0	0	0	0	0	0	481	0	0	0	0
group_2908	8840	4573	605	5	1093	2429	0	6	638	705	35	13	470	1986	334	1250	0	1	1663	0	61	8
group_2909	8	7	1	1	4	1	1	1	1	0	3	6	5	32	1	1	10	15	12	2	443	155
group_291	59	30	21	9	25	15	3	6	13	19	67	48	22	172	0	1	0	0	45	6	59	87
group_2914	1	1	16	7	1	6	2	8	27	14	107	51	33	83	0	13	60	5	118	16	272	195
group_2915	7	7	0	0	0	0	2	3	0	0	4	1	4	10	0	19	0	72	0	1	1	71
group_2920	0	0	0	0	36	140	0	0	0	0	0	0	0	0	0	0	0	0	0	0	0	4
group_2921	0	0	0	0	12	43	0	0	0	0	0	0	0	0	0	0	0	0	0	0	0	0
group_2929	0	0	0	0	5	35	0	0	0	0	0	0	0	0	0	0	0	0	0	0	0	0
group_293	0	0	154	1	181	1288	0	0	153	199	1	1	320	716	157	0	0	3	357	0	76	0
group_2937	0	0	0	0	2	14	0	0	0	0	0	0	0	0	0	0	0	0	0	0	0	0
group_2938	0	0	0	0	24	107	0	0	0	0	0	0	0	0	0	0	0	0	0	0	0	0
group_2939	0	0	0	0	38	74	0	0	0	0	0	0	0	0	0	0	0	0	0	0	0	0
group_2943	0	0	0	0	142	513	0	0	0	0	0	0	0	0	0	0	0	0	0	0	0	0
group_295	0	0	0	0	0	0	0	0	2	0	0	0	1	5	0	0	0	0	10	0	419	0
group_2957	0	0	0	0	0	0	0	0	0	0	0	0	0	0	0	0	0	0	0	0	0	343
group_2959	0	0	0	0	1	0	2	1	0	0	0	0	0	0	0	0	81	0	0	0	0	435
group_2960	0	0	0	0	6	7	0	0	0	0	0	0	0	0	0	0	0	0	0	0	0	0
group_2963	1	2	0	0	42	157	0	0	0	0	0	0	0	0	0	5	0	0	0	0	0	0
group_2964	3	1	0	0	2	5	0	0	0	0	0	0	0	0	0	0	2	0	0	0	0	0
group_2966	11	3	0	0	0	0	0	0	0	0	0	0	0	0	0	37	6	0	0	0	0	0
group_2967	10	3	0	0	0	0	0	0	0	0	0	0	0	0	0	12	0	0	0	0	0	0
group_2968	15	13	0	0	0	0	0	0	0	0	0	0	0	0	0	56	37	0	0	0	0	0
group_2969	6	6	0	0	0	0	0	0	0	0	0	0	0	0	0	23	43	0	0	0	0	0
group_2970	22	10	0	0	0	0	0	0	0	0	0	0	0	0	0	5	22	0	0	0	0	0
group_2971	45	43	0	0	0	0	0	0	0	0	0	0	0	0	0	45	23	0	0	0	0	0
group_2973	25	13	0	0	0	0	0	0	0	0	0	0	0	0	0	37	12	0	0	0	0	0
group_2974	10	8	0	0	0	0	0	0	0	0	0	0	0	0	0	1	33	0	0	0	0	0
group_2978	17	8	0	0	0	0	0	0	0	0	0	0	0	0	0	14	9	0	0	0	0	0
group_2979	50	35	0	0	0	0	0	0	0	0	0	0	0	0	0	207	99	0	0	0	0	0
group_2980	44	16	0	0	0	0	0	0	0	0	0	0	0	0	0	14	9	0	0	0	0	0
group_2981	11	7	0	0	0	0	0	0	0	0	0	0	0	0	0	0	0	0	0	0	0	0
group_2982	8	3	0	0	0	0	0	0	0	0	0	0	0	0	0	50	16	0	0	0	0	0
group_2983	21	9	0	0	0	0	0	0	0	0	0	0	0	0	0	56	34	0	0	0	0	0
group_2984	19	9	0	0	0	0	0	0	0	0	0	0	0	0	0	195	38	0	0	0	0	0
group_2985	7	4	0	0	0	0	0	0	0	0	0	0	0	0	0	60	26	0	0	0	0	0
group_2986	20	6	0	0	0	0	0	0	0	0	0	0	0	0	0	28	0	0	0	0	0	0
group_2987	3	1	0	0	0	0	0	0	0	0	0	0	0	0	0	13	11	0	0	0	0	0
group_2988	49	29	0	0	0	0	0	0	0	0	0	0	0	0	0	102	115	0	0	0	0	0
group_2989	30	17	0	0	0	0	0	0	0	0	0	0	0	0	0	103	28	0	0	0	0	0
group_299	138	79	66	88	53	281	66	136	83	120	1256	860	562	3222	26	14	45	99	21	60	521	521
group_2990	27	13	0	0	0	0	0	0	0	0	0	0	0	0	0	128	78	0	0	0	0	0
group_2991	6	6	0	0	0	0	0	0	0	0	0	0	0	0	0	20	18	0	0	0	0	0
group_2993	2	2	0	0	0	0	0	0	0	0	0	0	0	0	0	0	18	0	0	0	0	0
group_2994	7	1	0	0	0	0	0	0	0	0	0	0	0	0	0	36	46	0	0	0	0	0
group_2998	1	5	0	0	0	0	0	0	0	0	0	0	0	0	0	0	13	0	0	0	0	0
group_2999	81	60	0	0	0	0	0	0	0	0	0	0	0	0	0	0	6	0	0	0	0	0
group_3000	2	6	0	0	0	0	0	0	0	0	0	0	0	0	0	20	7	0	0	0	0	0
group_3001	23	9	0	0	0	0	0	0	0	0	0	0	0	0	0	16	66	0	0	0	0	0
group_3002	0	0	0	0	11	28	0	0	0	0	0	0	0	0	0	0	0	0	0	0	0	0
group_3003	0	0	0	0	17	94	0	0	0	0	0	0	0	0	0	0	0	0	0	0	0	0
group_3004	14	18	0	0	0	0	0	0	0	0	0	0	0	0	0	17	0	0	0	0	0	0
group_3005	13	9	0	0	0	0	0	0	0	0	0	0	0	0	0	3	0	0	0	0	0	0
group_3006	6	6	0	0	0	0	0	0	0	0	0	0	0	0	0	0	0	0	0	0	0	0
group_3007	492	384	0	0	0	0	0	0	0	0	0	0	0	0	0	56	0	0	0	0	0	0
group_3008	13	5	0	0	0	0	0	0	0	0	0	0	0	0	0	4	10	0	0	0	0	0
group_3009	16	6	0	0	0	0	0	0	0	0	0	0	0	0	0	26	32	0	0	0	0	0
group_301	0	0	0	0	0	0	0	0	0	1	4	6	0	0	0	6	0	0	0	0	0	0
group_3010	7	4	0	0	0	0	0	0	0	0	0	0	0	0	0	0	8	0	0	0	0	0
group_3011	59	29	0	0	0	0	0	0	0	0	0	0	0	0	0	361	242	0	0	0	0	0
group_3013	132	100	0	0	0	0	0	0	0	0	0	0	0	0	0	18	10	0	0	0	0	0
group_3015	1	1	1	0	2	6	0	0	0	0	2	1	2	3	0	0	0	0	0	0	0	0
group_3029	30	17	0	3	10	31	4	4	0	0	19	5	11	13	0	4	0	0	1	0	152	20
group_3033	24	18	0	0	0	0	0	0	0	0	0	0	0	0	0	0	0	0	0	0	0	0
group_304	0	0	7	1	0	0	0	0	10	13	0	0	12	22	3	26	0	9	2	0	24	46
group_3049	0	0	0	0	0	0	0	0	0	0	0	0	0	0	5550	2054	5038	1431	5993	12434	4620	4443
group_305	0	0	7	1	0	0	0	0	10	13	0	0	12	22	3	26	0	9	2	0	24	46
group_3059	479	253	31	63	34	130	43	31	18	27	329	210	61	288	55	55	71	256	173	165	820	755
group_3061	0	0	0	0	25	105	0	0	0	0	0	0	0	0	0	0	0	0	0	0	0	0
group_3062	0	2	0	0	8	8	0	1	0	0	0	0	0	0	0	0	0	0	0	0	0	0
group_3063	0	0	0	0	6	21	0	0	0	0	0	0	0	0	0	0	0	0	0	0	0	0
group_3066	5	8	0	0	2	0	1	3	0	0	0	0	0	0	0	4	0	26	0	1	0	1
group_307	46	17	22	9	15	53	4	19	24	26	120	42	39	76	0	14	0	144	36	1	21	174
group_3073	1	0	0	3	2	6	3	0	0	0	2	0	0	0	0	4	0	3	0	0	0	119
group_308	0	0	2	0	1	0	1	7	12	6	0	0	13	49	47	0	0	16	27	0	47	0
group_3092	176	105	48	27	24	104	3	32	52	43	824	316	20	22	105	34	0	177	320	154	200	235
group_3093	14	7	8	4	2	6	5	3	5	12	20	8	8	60	0	6	0	49	10	1	215	0
group_3094	29	6	3	0	0	0	0	0	2	1	0	0	1	0	0	33	0	0	0	0	0	0
group_3095	6	6	0	0	0	0	0	0	1	0	2	0	0	1	0	4	13	1	0	0	5	2165
group_3097	0	0	0	0	0	0	1	1	0	0	4	5	0	0	0	0	0	4	23	0	0	15
group_310	0	0	4	0	0	0	0	1	0	1	0	0	8	18	107	0	0	4	7	0	16	0
group_3101	0	0	0	0	67	147	0	0	0	0	491	128	0	0	0	0	0	0	0	58	0	0
group_3107	29	34	0	0	0	0	0	0	0	0	0	0	0	0	0	29	0	0	0	0	0	0
group_311	44	29	8	20	0	0	0	0	7	6	198	79	65	283	0	19	20	0	26	33	120	320
group_3111	0	0	0	0	7	48	0	0	0	0	0	0	0	0	0	0	0	0	0	0	0	0
group_3112	8	12	0	0	4	25	0	0	0	0	0	0	0	0	0	0	0	0	0	0	0	0
group_3113	0	0	0	0	31	195	0	0	0	0	925	209	0	0	0	0	0	0	0	17	0	0
group_3114	0	0	0	0	2	31	0	0	0	0	201	69	0	0	0	0	0	0	0	0	0	0
group_3117	0	0	0	0	7	17	0	0	0	0	0	0	0	0	0	0	0	0	0	0	0	0
group_3118	0	0	0	0	18	94	0	0	0	0	0	0	0	0	0	0	0	0	0	0	0	0
group_3119	0	0	0	0	70	294	0	0	0	0	0	0	0	0	0	0	0	0	0	0	0	0
group_3126	99	66	0	0	0	0	0	0	0	0	0	0	0	0	0	26	0	0	0	0	0	0
group_3127	7	2	0	0	1	4	15	13	0	0	120	13	0	0	0	0	0	0	0	4	0	0
group_3128	0	0	0	0	0	0	1	1	0	0	0	0	0	0	0	0	1	95	0	0	0	41
group_3141	10	8	2	13	3	11	7	4	22	9	66	18	10	26	0	0	0	113	0	1	131	73
group_3142	0	0	0	0	0	0	39	48	0	0	0	0	0	0	0	0	0	274	0	0	0	0
group_3144	0	0	0	0	7	20	0	0	0	0	0	1	0	0	0	0	0	0	0	0	0	0
group_3147	5	3	47	1	9	9	11	9	26	56	10	5	6	14	0	10	45	31	19	0	49	600
group_3148	16	14	198	0	0	0	6	10	315	266	0	0	1	0	374	0	0	56	1457	13	0	0
group_3151	0	0	1	0	4	1	0	0	0	0	1	0	0	5	0	0	0	0	0	0	0	0
group_3155	1	3	18	4	1	3	0	0	11	11	11	9	16	74	0	0	0	0	71	0	24	109
group_3156	16	2	0	0	0	0	0	0	0	0	0	1	0	0	0	0	0	0	0	0	1	6
group_3157	43	13	5	9	1	5	13	9	14	19	91	37	9	86	0	21	4	79	127	15	35	69
group_3159	0	0	0	0	0	6	0	2	0	0	0	0	2	4	0	0	0	7	0	0	22	130
group_3160	23	13	0	0	0	5	6	10	0	0	26	3	9	4	0	10	1	8	0	2	1	56
group_3161	5	2	0	0	17	37	0	0	1	0	36	33	1	11	0	0	0	0	0	7	47	0
group_3165	8	2	4	4	0	3	0	0	3	1	7	2	1	15	0	0	0	12	0	16	0	68
group_3168	0	0	0	0	0	0	0	0	0	0	0	0	0	0	0	10	0	0	0	0	0	0
group_317	49	17	26	14	12	39	9	21	34	32	200	89	48	219	0	8	17	27	92	2	176	8
group_3171	0	0	0	0	23	25	0	0	0	0	0	0	0	0	0	0	0	0	0	0	0	0
group_3175	0	0	0	0	10	11	0	0	0	0	0	0	0	0	0	0	0	0	0	0	0	0
group_3176	0	0	0	0	21	38	0	0	0	0	0	0	0	0	0	0	0	0	0	0	0	0
group_3178	3	2	3	8	3	32	9	62	16	15	852	111	51	11	0	2	19	367	8	86	309	149
group_3179	0	0	0	0	0	0	125	163	0	0	0	0	0	0	0	0	0	1542	0	0	0	0
group_318	12	1	6	3	7	14	6	5	5	6	65	31	19	55	0	45	0	21	22	7	175	0
group_3180	0	0	6	6	0	0	5	1	7	9	12	17	4	22	0	0	45	56	3	96	591	359
group_3181	4	2	2	0	0	0	0	0	5	6	0	0	33	100	22	0	0	1	36	0	0	2
group_3188	0	0	1	3	0	0	0	0	0	2	1	1	5	9	0	2	0	0	0	0	0	0
group_3190	4	2	4	1	0	0	2	3	10	6	30	8	5	6	11	0	18	0	0	0	1	1
group_3191	2	0	0	0	0	0	0	0	0	0	2	0	0	0	3	0	13	0	58	1	0	173
group_3192	677	591	20	137	495	2709	0	0	89	95	244	312	122	749	3	68	0	0	89	40	56	173
group_32	116	88	15	2	20	85	11	16	9	4	9	9	0	6	38	0	23	0	18	15	8	301
group_320	3	3	4	4	0	1	4	1	9	1	18	6	10	6	0	20	1	83	0	100	112	4
group_3214	0	0	0	0	9	21	0	0	0	0	0	0	0	0	0	0	0	0	0	0	0	0
group_3215	0	0	0	0	1	3	0	0	0	0	0	0	0	0	0	0	0	0	0	0	0	23
group_3216	0	0	0	0	4	16	0	0	0	0	0	0	0	0	0	0	0	0	0	0	0	0
group_3217	0	0	0	0	11	28	0	0	0	0	0	0	0	0	0	0	0	0	0	0	0	0
group_3223	0	0	10	0	11	39	0	0	23	17	0	0	21	133	43	0	16	0	33	0	198	136
group_3224	0	0	0	26	22	71	27	47	0	0	0	0	0	0	0	0	0	53	0	0	0	410
group_323	17	5	4	6	2	20	0	3	2	7	37	13	0	10	0	10	7	0	3	38	140	48
group_3230	0	0	0	3	1	0	3	5	0	0	0	0	0	0	0	0	13	0	0	0	0	821
group_3231	0	0	0	0	0	0	0	0	0	0	0	0	0	0	0	0	0	0	0	0	0	421
group_3237	0	0	0	0	38	58	0	0	0	0	0	0	0	0	0	0	0	0	0	0	0	0
group_3238	4	4	0	0	13	9	0	0	0	0	0	0	0	0	0	0	0	0	0	0	0	0
group_324	0	0	0	2	0	0	0	2	0	0	2	0	1	1	0	0	0	0	0	3	0	0
group_3241	0	0	0	0	29	58	0	0	0	0	0	0	0	0	0	0	0	0	0	0	0	0
group_3242	0	0	0	0	67	103	0	0	0	0	0	0	0	0	0	0	0	0	0	0	0	0
group_3243	0	0	0	0	403	443	0	0	0	0	0	0	0	0	0	0	0	0	0	0	0	0
group_3244	0	0	0	0	6	16	0	0	0	0	0	0	0	0	0	0	0	0	0	0	0	0
group_3245	0	0	0	0	81	123	0	0	0	0	0	0	0	0	0	0	0	0	0	0	0	0
group_3246	0	0	0	0	18	98	0	0	0	0	0	0	0	0	0	0	0	0	0	0	0	0
group_3247	0	0	0	0	5	16	0	0	0	0	0	0	0	0	0	0	0	0	0	0	0	0
group_3249	0	0	0	0	33	60	0	0	0	0	0	0	0	0	0	0	0	0	0	0	0	0
group_325	58	21	26	0	0	0	0	0	24	25	0	0	16	72	0	0	0	0	1	0	1	0
group_3250	0	0	0	0	0	0	0	0	0	0	0	0	0	0	0	0	17	0	0	0	0	94
group_3251	1	0	0	0	0	0	0	0	3	0	5	0	0	2	0	0	0	0	0	0	0	0
group_3254	0	0	0	0	1	3	0	2	0	0	0	0	0	0	0	0	0	14	0	0	0	0
group_326	0	1	0	0	0	0	0	0	0	0	0	0	1	13	0	0	0	0	1	0	156	0
group_3262	0	0	0	2	0	4	1	3	0	0	0	0	0	0	0	0	0	0	0	0	0	41
group_3265	0	0	0	0	0	0	9	10	0	0	0	0	0	0	0	0	0	9	0	0	0	0
group_3266	23	25	37	0	19	34	5	14	31	31	140	36	24	89	72	25	54	5	14	144	1288	1008
group_327	13	0	0	0	0	0	0	0	1	2	0	0	5	15	0	0	0	0	0	0	2	0
group_3273	4	1	2	8	0	0	14	20	2	1	15	2	0	3	25	3	6	193	4	49	72	40
group_3275	0	0	0	0	0	9	0	0	0	0	0	1	0	0	0	0	0	0	0	0	0	0
group_3277	0	0	0	0	24	140	0	0	0	0	2	0	0	0	0	0	0	0	0	0	0	0
group_328	64	24	12	0	0	0	0	0	16	10	0	0	36	85	0	0	0	0	134	0	216	0
group_3282	0	0	0	0	12	46	0	1	0	0	0	0	0	0	0	0	0	5	0	0	0	0
group_3284	1	0	0	1	2	0	0	0	0	0	18	7	0	0	0	7	0	0	0	0	0	0
group_3286	1	0	1	0	22	87	0	0	0	1	2	1	0	7	0	0	20	0	2	1	0	55
group_33	21	9	6	3	0	0	0	0	9	8	30	29	13	83	0	0	0	0	227	104	0	905
group_3301	0	0	0	5	0	0	0	0	0	0	18	10	0	0	0	0	0	0	0	0	0	0
group_3303	0	0	0	325	0	0	0	0	0	0	2672	1190	0	0	0	0	0	0	1	136	0	0
group_3304	0	0	0	0	0	0	0	0	0	0	25	11	0	0	0	0	0	0	0	41	0	0
group_3307	0	0	0	8	0	0	0	0	0	0	13	5	0	0	0	0	0	0	0	21	0	0
group_3308	0	0	0	10	0	0	0	0	0	0	34	4	0	0	0	0	0	0	0	60	0	0
group_3309	0	0	0	7	0	0	1	1	0	0	4	4	0	0	0	0	0	4	0	72	0	0
group_3310	0	0	0	15	0	0	17	12	0	0	0	0	0	0	0	0	0	72	0	0	0	0
group_3315	0	0	0	0	0	0	0	0	0	0	15	6	0	0	0	0	0	0	0	0	0	0
group_3322	0	0	0	0	0	0	1	3	0	0	0	0	0	0	0	0	0	22	0	0	0	0
group_333	0	0	1	6	11	4	3	4	1	4	51	23	0	1	0	0	2	5	0	18	0	111
group_3333	8	6	7	0	7	6	0	0	5	2	0	0	2	15	0	0	0	0	4	0	63	0
group_3334	112	84	1	0	0	0	4	12	2	6	1	1	4	7	0	12	0	288	2	0	0	435
group_3335	21	22	0	0	0	0	0	0	0	0	0	0	0	0	0	15	0	0	0	0	0	0
group_3336	94	90	0	0	0	0	0	0	0	0	0	0	0	0	0	202	0	0	0	0	0	0
group_3339	3	1	0	0	0	0	0	0	0	0	0	0	0	0	0	12	0	0	0	0	0	0
group_3342	0	0	0	0	0	0	0	0	0	0	0	0	0	0	0	13	0	0	0	0	0	0
group_3344	19	19	0	0	0	0	0	0	0	0	0	0	0	0	0	0	0	0	0	0	0	0
group_3345	0	0	0	0	0	0	0	0	0	0	0	0	0	0	0	0	0	23	0	0	0	0
group_3353	7	10	0	0	0	0	0	0	0	0	0	0	0	0	0	52	0	0	0	0	0	0
group_3355	0	0	2	1	0	0	4	1	3	1	19	8	0	4	0	0	0	0	0	9	6	0
group_3356	42	17	99	2	6	20	3	32	85	106	98	6	3	6	196	12	45	191	114	65	2	6
group_3357	0	0	0	0	5	14	0	0	0	0	0	0	0	0	0	12	6	0	0	0	48	32
group_3358	1	0	2	0	1	11	0	0	2	0	0	0	0	5	34	0	0	0	0	0	34	0
group_3360	67	33	12	27	0	0	49	75	11	7	341	87	39	37	41	0	0	165	93	15	36	256
group_337	0	0	13	0	32	164	0	0	9	15	0	0	14	89	86	0	25	0	125	9	47	0
group_3385	0	0	0	0	0	1	0	0	0	0	0	0	1	1	0	0	0	0	18	0	0	52
group_3386	45	27	0	0	0	5	0	0	4	0	0	0	2	2	0	17	0	0	0	0	14	1
group_3387	37	24	227	210	23	224	36	47	246	293	1561	945	109	429	68	9	11	0	369	153	178	396
group_3391	10	6	2	0	19	81	0	0	6	3	0	0	0	18	0	0	0	0	0	0	58	0
group_3394	0	0	0	0	0	0	233	201	0	0	0	0	0	0	0	0	4	489	0	0	0	67
group_3403	0	0	0	0	0	0	0	0	0	0	0	0	0	0	0	0	113	0	0	20	0	1349
group_3404	0	0	0	16	0	0	12	24	0	0	0	0	0	0	0	0	0	4	0	0	0	0
group_3405	0	0	0	16	0	0	12	24	0	0	0	0	0	0	0	0	0	4	0	0	0	0
group_3408	8	6	0	0	0	0	0	0	0	0	0	0	0	0	0	0	0	0	0	0	0	0
group_3409	8	6	0	0	0	0	0	0	0	0	0	0	0	0	0	0	0	0	0	0	0	0
group_3410	18	6	0	0	0	0	0	0	0	0	0	0	0	0	0	1	0	0	0	0	0	0
group_3411	18	6	0	0	0	0	0	0	0	0	0	0	0	0	0	1	0	0	0	0	0	0
group_3415	12	4	6	0	0	0	0	0	3	4	0	0	8	23	0	0	0	0	16	0	730	0
group_3416	0	0	0	10	15	19	1	1	0	0	8	8	0	0	0	1	28	0	0	0	0	345
group_3417	0	0	0	0	1	9	0	0	0	0	3	0	0	0	0	0	0	0	0	0	0	0
group_343	1	0	0	0	0	1	0	0	0	0	3	3	0	0	0	0	0	1	8	0	5	0
group_3430	360	216	168	0	3	7	0	0	239	251	0	0	40	107	0	308	0	0	0	0	145	5
group_3431	0	0	0	0	0	0	0	0	0	0	0	0	8	34	0	0	0	0	0	0	780	0
group_3434	390	217	0	0	1	4	0	0	2	1	0	1	6	12	3	63	0	0	0	0	81	0
group_3435	26	20	11	32	0	1	116	156	11	23	195	94	14	57	172	453	5	198	163	95	1302	29
group_3437	3	0	0	2	22	26	0	1	1	0	2	1	1	3	0	0	0	0	0	0	1	4
group_3438	0	1	6	1	0	0	0	1	17	12	8	5	24	92	0	0	0	54	8	3	51	4
group_3439	0	0	0	0	0	0	0	0	0	0	0	0	0	0	0	0	4	0	0	0	0	146
group_3443	0	0	0	0	0	0	0	0	0	0	2	0	0	2	0	0	0	4	0	0	2	207
group_3445	0	0	0	0	0	0	0	0	0	0	0	0	13	15	0	0	0	0	0	0	246	0
group_3447	0	0	0	2	0	0	0	0	1	1	0	0	0	1	0	0	0	74	0	30	5	2
group_3448	4	1	5	2	12	26	2	3	0	1	20	22	5	13	0	0	0	0	0	0	19	1
group_3449	0	0	0	0	0	0	5	3	0	0	0	0	0	0	0	0	0	36	0	0	0	0
group_345	239	144	122	154	419	2126	202	194	115	129	1489	855	194	675	0	125	143	234	284	381	2630	1240
group_3453	0	0	0	0	0	0	7	2	0	0	0	0	3	18	0	0	2	23	0	0	1	32
group_3454	0	0	0	0	0	0	8	9	0	0	0	0	0	0	0	12	0	290	0	0	0	0
group_3456	78	43	0	1	0	0	1	2	0	2	17	1	4	0	0	0	0	9	0	7	4	0
group_3459	51	26	3	9	18	58	0	1	53	50	73	21	189	615	0	14	0	390	28	50	15	0
group_3460	0	0	4	1	3	2	0	0	0	0	10	6	16	7	0	0	0	0	36	0	163	0
group_3464	0	0	0	0	0	0	69	94	0	0	0	0	0	0	0	0	29	317	0	1	0	553
group_3465	22	21	1	0	0	0	0	0	0	0	0	0	0	2	0	5	0	0	5	0	0	0
group_3466	1	0	0	1	0	0	0	0	0	0	23	11	1	0	0	0	0	0	0	0	1	0
group_3468	0	0	0	38	0	0	0	0	0	0	297	170	0	0	0	0	0	1	0	13	0	0
group_3469	0	0	0	0	4	12	1	2	0	2	0	0	0	0	80	0	0	82	0	0	16	0
group_3470	0	0	0	0	0	0	0	0	0	0	89	40	0	0	0	0	68	0	0	402	0	0
group_3473	1	0	0	0	0	0	0	3	0	0	2	2	0	0	0	0	0	0	0	0	0	17
group_348	1	1	13	0	18	45	8	17	8	11	0	0	19	51	100	13	0	42	172	0	169	0
group_3482	0	0	0	0	0	0	0	0	0	0	0	0	0	0	42	0	0	0	0	0	0	0
group_3497	0	0	0	0	35	131	0	0	0	0	524	66	0	0	0	0	0	17	0	6	0	0
group_3498	0	0	0	0	67	442	0	0	0	0	1240	224	0	0	0	0	0	0	0	28	0	0
group_3499	0	0	0	0	0	0	0	0	0	0	96	28	0	0	0	0	0	0	0	0	0	0
group_3500	0	0	0	0	25	280	0	0	0	0	489	139	0	0	0	0	0	0	0	0	0	0
group_3501	0	0	0	0	0	0	0	0	0	0	69	32	0	0	0	0	0	0	0	75	0	0
group_3502	0	0	0	0	2	4	0	0	0	0	0	0	0	0	0	0	0	0	0	0	0	180
group_3505	16	13	10	6	1	3	3	3	7	7	33	16	0	5	0	8	0	26	51	1	49	4
group_3513	0	0	0	0	0	0	0	0	5	8	0	0	3	27	14	0	0	0	0	0	101	0
group_3514	0	0	0	0	0	0	31	37	0	0	0	0	0	0	0	0	0	13	0	0	0	0
group_3525	0	0	0	0	0	0	45	27	0	0	0	0	0	0	0	0	0	205	0	0	0	0
group_3526	0	0	0	0	0	0	51	62	0	0	0	0	0	0	0	0	0	99	0	0	0	0
group_3529	0	0	0	0	0	0	1	0	0	0	0	0	0	0	0	0	0	157	0	0	0	0
group_3530	0	0	0	0	0	0	3	4	0	0	0	0	0	0	0	0	0	181	0	0	0	0
group_3535	0	0	0	0	14	49	17	26	0	0	0	0	0	0	0	0	0	20	0	0	0	0
group_3536	0	0	0	0	8	29	10	8	0	0	0	0	0	0	0	0	0	2	0	0	0	0
group_3542	0	0	0	0	10	23	0	0	0	0	1	0	0	0	0	0	0	0	0	0	0	0
group_3545	0	0	1	0	0	0	0	0	0	0	0	0	7	8	0	0	0	0	0	0	123	0
group_3547	7	0	4	0	0	0	3	0	0	0	16	3	2	10	0	0	0	0	3	0	0	0
group_3549	79	41	0	0	0	0	27	18	0	0	10	9	2	0	0	9	0	79	0	8	0	0
group_3553	2	4	0	13	17	33	12	5	0	0	11	23	0	0	0	3	0	20	0	0	0	4
group_3555	0	0	0	0	0	0	0	0	0	0	2	2	1	1	0	2	0	0	0	2	1	2
group_3566	0	0	0	0	0	0	0	0	0	0	0	0	0	0	0	0	0	0	0	0	0	172
group_3567	0	0	0	0	0	0	34	19	0	1	5	2	2	1	0	0	0	157	0	2	0	12
group_3568	3	1	0	1	1	3	3	0	0	0	10	1	0	0	0	32	0	0	0	0	0	8
group_3572	35	31	3	86	7	12	0	0	1	0	445	238	46	199	0	74	28	0	0	49	641	131
group_3574	9	10	4	0	3	9	2	0	1	1	9	4	9	21	0	3	0	0	6	0	2	0
group_3577	0	0	0	0	7	8	0	0	0	0	18	9	0	0	0	0	6	28	0	0	0	170
group_3578	0	0	0	11	0	0	0	0	0	0	10	1	0	0	0	0	30	0	0	5	0	557
group_358	21	10	7	16	10	37	9	19	8	21	236	90	19	78	0	5	0	164	7	12	14	65
group_3581	0	0	0	0	0	0	0	0	0	0	0	0	0	0	0	0	25	0	1	0	0	183
group_3582	0	0	0	0	2	17	0	0	0	0	0	0	0	0	0	0	0	0	0	0	0	0
group_3583	0	0	0	0	81	388	0	0	0	0	0	0	0	0	0	0	0	0	0	0	0	0
group_3585	8	1	3	0	1	4	4	0	2	9	0	0	8	8	0	0	0	1	5	0	2	15
group_3586	6	1	3	48	0	1	23	17	5	11	354	173	17	31	0	0	0	117	0	92	36	53
group_3587	0	0	0	9	1	0	0	0	0	1	29	9	0	0	0	0	0	0	0	11	71	0
group_3588	0	0	0	0	0	0	0	0	0	0	0	0	0	0	284	26	373	25	269	443	182	163
group_3589	4	2	5	1	11	32	2	0	5	4	43	33	5	19	0	0	0	0	10	4	0	0
group_359	0	2	0	3	28	114	9	12	7	0	16	2	0	11	0	0	23	35	0	30	0	16
group_3591	4	0	0	1	0	0	0	0	0	0	5	2	0	0	0	0	0	0	4	0	0	0
group_3592	0	0	0	0	0	0	0	0	0	0	0	0	11	46	0	0	0	0	0	0	17	14
group_3595	11	6	0	3	0	0	0	0	0	0	20	3	0	3	0	0	0	0	0	0	0	22
group_3596	10	0	0	0	0	0	41	31	0	0	0	0	0	0	0	7	0	277	0	0	0	0
group_3597	71	39	0	0	89	516	0	0	0	0	0	0	0	0	0	16	0	0	0	0	0	0
group_3598	13	7	0	0	12	18	0	0	0	0	0	0	0	0	0	8	0	0	0	0	0	0
group_3599	11	1	0	0	5	12	0	0	0	0	0	0	0	0	0	0	0	0	0	0	0	0
group_3602	9	3	6	2	16	32	3	0	3	6	28	15	5	24	0	0	4	29	14	7	54	38
group_3605	4	0	1	0	0	0	0	0	1	1	2	0	3	8	18	4	3	0	18	0	13	6
group_3606	0	0	0	0	0	10	0	0	0	0	0	0	0	0	0	0	0	0	0	0	0	0
group_3607	1	2	2	0	0	1	0	0	0	2	0	0	0	4	0	8	0	0	0	0	12	0
group_3611	7	2	4	0	0	2	0	0	10	5	12	5	11	53	0	41	38	5	13	1	475	638
group_3612	9	1	2	2	12	19	0	3	1	1	38	15	5	12	0	0	0	0	0	0	0	0
group_3616	0	0	2	0	2	0	0	0	1	2	0	0	5	6	0	0	0	0	0	0	30	0
group_3617	0	0	1	0	17	34	0	0	1	0	0	0	9	16	0	0	0	0	0	0	10	0
group_3618	332	114	0	0	0	0	0	0	0	0	0	0	0	0	0	18	0	0	0	0	0	0
group_3619	7	5	0	0	0	0	0	0	0	0	0	0	0	0	0	0	0	0	0	0	0	0
group_362	13	13	18	6	10	40	4	14	9	7	161	54	17	22	0	16	30	107	5	50	208	345
group_3620	35	13	0	0	0	0	0	0	0	0	0	0	0	0	0	22	0	0	0	0	0	0
group_3622	5	8	10	4	13	61	1	1	11	10	34	11	24	92	0	0	13	3	0	0	18	5
group_3624	94	28	129	59	61	254	8	12	90	59	474	209	133	423	25	34	144	85	412	65	1043	565
group_3625	0	0	0	1	1523	7715	1	0	0	0	4	2	0	0	0	0	0	0	1	0	0	0
group_3626	272	123	72	0	8	36	5	9	64	98	3	0	42	197	147	38	2	38	502	0	169	0
group_3627	191	111	0	0	0	0	0	0	0	0	1	1	1	0	0	31	0	1	0	0	0	0
group_3628	0	0	0	0	0	2	0	0	0	0	0	0	0	0	0	0	0	0	0	0	0	19
group_363	0	0	1	0	0	6	0	0	0	0	0	2	0	2	0	0	0	0	0	0	0	0
group_3630	0	0	0	0	1415	360	0	0	0	0	0	0	0	0	0	0	0	0	0	0	0	0
group_3634	0	0	0	0	0	0	13	6	0	4	0	0	0	5	0	0	0	0	0	0	0	0
group_3636	21	5	71	0	0	0	185	219	116	86	0	0	160	512	38	0	3	244	60	0	423	3
group_3637	27	17	100	41	0	6	6	0	73	76	507	218	359	312	327	0	1	254	566	560	967	169
group_3638	0	0	0	31	601	2335	2	0	0	0	417	135	0	38	0	0	0	0	0	0	6	959
group_364	190	103	113	49	65	223	91	88	196	154	657	211	156	496	114	74	32	798	180	85	1172	329
group_3644	0	0	0	0	0	19	0	0	0	0	0	0	0	0	0	0	0	0	0	0	0	0
group_3645	0	0	0	0	133	266	0	0	0	0	0	0	0	0	0	0	0	0	0	0	0	0
group_3646	0	0	0	0	15	27	0	0	0	0	0	0	0	0	0	0	0	0	0	0	0	0
group_3647	0	0	0	0	6	9	0	0	0	0	0	0	0	0	0	0	0	0	0	0	0	0
group_3648	0	0	0	0	31	96	0	0	0	0	0	0	0	0	0	0	0	0	0	0	0	0
group_3649	4	10	0	0	0	0	0	0	0	0	0	0	0	0	0	19	0	0	0	0	0	0
group_365	17	13	10	0	3	5	3	0	11	20	0	0	12	35	42	0	59	22	4	0	160	312
group_3650	0	0	0	0	0	0	0	0	0	0	0	0	0	0	0	11	0	0	0	0	0	0
group_3651	125	42	0	0	0	0	0	0	0	0	0	0	0	0	0	60	0	0	0	0	0	0
group_3652	4	7	0	0	0	0	0	0	0	0	0	0	0	0	0	12	0	0	0	0	0	0
group_3653	2	3	0	0	0	0	0	0	0	0	0	0	0	0	0	34	0	0	0	0	0	0
group_3654	6	1	0	0	0	0	0	0	0	0	0	0	0	0	0	11	0	0	0	0	0	0
group_3655	5	0	0	0	0	0	0	0	0	0	0	0	0	0	0	17	0	0	0	0	0	0
group_3656	0	0	0	0	0	0	0	0	0	0	0	0	0	0	0	19	0	0	0	0	0	0
group_3657	20	5	0	0	0	0	0	0	0	0	0	0	0	0	0	69	0	0	0	0	0	0
group_3658	49	36	0	0	0	0	0	0	0	0	0	0	0	0	0	122	0	74	0	0	0	0
group_3659	316	227	0	0	0	0	0	0	0	0	0	0	0	0	0	96	0	0	0	0	0	0
group_366	220	119	89	37	40	245	34	43	69	80	362	212	115	485	28	18	6	187	10	103	857	543
group_3660	5	0	0	0	5	17	0	0	0	0	0	0	0	0	0	0	0	0	0	0	0	0
group_3664	0	0	0	0	6	33	0	0	0	0	0	0	0	0	0	1	0	0	0	0	0	0
group_3665	73	46	0	0	0	0	0	0	0	0	0	0	0	0	0	45	0	0	0	0	0	0
group_3666	43	26	0	0	0	0	0	0	0	0	0	0	0	0	0	11	0	0	0	0	0	0
group_3667	15	9	0	0	0	4	0	0	0	0	2	2	1	0	0	0	0	0	1	0	0	5
group_3671	0	0	0	0	0	0	0	0	0	0	0	0	0	0	12	0	0	0	0	0	0	0
group_3672	13	8	0	0	0	0	0	0	0	0	0	0	0	0	0	84	0	0	0	0	0	0
group_3676	0	0	15	0	0	0	0	0	29	36	0	0	5	17	0	0	0	0	188	0	0	0
group_3677	3	0	0	0	1	0	1	0	1	1	0	0	0	2	1	0	0	0	0	0	5	40
group_3678	0	0	16	0	0	0	0	0	4	20	0	0	0	0	0	0	0	0	116	0	0	0
group_3682	25	30	16	6	11	62	0	0	10	9	50	20	56	124	81	40	20	0	42	17	449	380
group_3683	6	3	0	0	0	0	0	1	0	0	0	0	0	0	47	0	0	6	0	0	0	0
group_3684	21	10	3	19	10	38	70	50	7	17	123	39	4	6	0	0	0	314	59	0	1	0
group_3685	127	70	17	127	0	6	16	18	6	10	1210	354	0	0	1	32	4	36	12	37	0	873
group_3686	62	54	8	0	39	116	8	21	34	34	0	0	532	1698	61	85	85	246	210	0	433	0
group_3688	27	17	0	0	2	3	0	0	0	0	2	1	13	51	0	5	0	0	0	0	21	0
group_3689	0	0	0	37	0	0	59	52	0	0	0	0	0	0	0	0	5	1023	0	0	0	533
group_3695	0	0	0	0	0	0	0	0	0	0	0	0	0	0	0	0	0	1	0	0	0	18
group_3696	0	0	0	12	0	0	0	0	0	0	50	15	0	0	0	0	0	0	0	0	0	0
group_37	90	73	0	63	11	31	22	29	0	0	561	223	0	4	0	120	11	834	4	32	0	147
group_370	40	26	67	67	18	32	46	50	61	64	473	225	58	231	17	21	89	324	112	44	392	1235
group_3702	0	0	0	8	0	0	4	10	0	0	0	0	0	0	0	0	0	3	0	0	0	43
group_3703	0	0	0	80	0	2	34	44	0	0	0	0	0	0	0	0	0	0	0	0	0	0
group_3705	0	0	0	13	0	0	0	0	0	0	33	7	0	0	0	0	0	0	0	0	0	0
group_3706	0	0	0	2	0	0	0	0	0	0	1	2	0	0	0	0	0	0	0	10	0	0
group_3707	0	0	0	3	0	0	0	0	0	0	16	12	0	0	0	0	0	0	0	45	0	0
group_3708	0	0	0	5	0	0	0	0	0	0	33	10	0	0	0	0	0	0	0	7	0	0
group_3713	0	0	0	79	0	0	35	68	0	0	85	33	0	0	0	0	0	0	0	119	0	547
group_3714	0	0	0	119	0	0	54	106	0	0	17	8	0	0	0	0	0	121	0	46	0	388
group_3715	0	0	0	115	0	0	58	84	0	0	50	16	0	0	0	0	0	744	0	141	0	4551
group_3716	0	0	0	156	0	0	76	115	0	0	52	14	0	0	0	0	0	730	0	101	0	3356
group_3717	1	3	0	0	1	0	0	0	0	0	0	0	2	1	0	7	16	0	0	0	0	0
group_3718	0	1	0	319	5	3	186	167	0	1	2562	1325	0	2	0	0	0	924	0	241	1	1712
group_3719	0	0	46	1363	74	302	42	30	26	40	10947	7167	27	71	65	0	0	125	157	883	313	1606
group_3721	0	0	1	0	0	0	948	2028	0	1	0	0	0	4	1	0	0	7779	7	0	0	11
group_3722	80	42	6	168	6	1	36	54	16	26	1604	559	0	0	0	1	3	139	3	267	17	39
group_3723	11	13	51	1739	0	0	154	258	93	123	1965	735	584	2423	2	65	0	960	100	3137	383	529
group_3724	0	0	0	1	1	1	0	2	0	0	9	0	0	0	0	0	0	12	0	0	0	0
group_3725	0	0	0	30	0	0	12	12	0	0	190	95	0	0	0	0	1	0	0	7	0	91
group_3726	0	0	0	70	0	0	0	0	0	0	1050	493	0	0	0	0	0	0	0	416	0	0
group_3728	0	0	0	11	1	12	0	0	0	0	142	34	0	0	0	0	0	0	0	7	0	0
group_3730	23	24	62	183	0	0	451	824	218	105	2086	680	1011	607	87	463	0	3338	982	75	89	1663
group_3731	9	2	0	0	1	3	0	1	0	0	33	18	0	1	0	28	0	0	0	41	0	0
group_3732	6	10	5	6	0	5	4	5	3	1	36	18	17	31	0	0	0	19	2	1	67	113
group_3733	569	452	0	0	0	0	0	0	0	0	0	0	131	806	0	673	8	0	19	17	86	927
group_3734	42	36	0	0	8	69	0	0	0	0	0	0	0	0	0	35	0	0	0	0	0	1
group_3737	7	1	6	33	0	0	4	5	10	7	77	39	309	2798	181	58	50	22	25	192	82	52
group_3740	0	0	0	6	11	17	0	0	0	0	17	15	0	0	0	0	212	0	0	50	0	1078
group_3741	41	47	28	68	12	27	35	88	22	32	674	338	36	134	12	0	24	105	44	18	31	176
group_3742	717	433	446	10	0	0	188	403	428	463	134	53	131	106	232	0	158	360	1370	48	21	0
group_3743	25	13	0	7	18	34	21	30	2	0	74	23	1	5	1	13	23	217	0	0	21	218
group_3745	15	12	14	16	4	17	12	11	13	11	133	80	7	39	60	8	0	70	100	91	4	112
group_3746	0	0	1	0	0	1	0	0	0	0	0	0	0	3	0	0	0	0	0	0	13	37
group_3749	16	5	0	4	42	100	16	13	0	0	30	9	0	0	0	0	3	85	0	0	0	287
group_375	21	11	20	50	31	62	17	17	19	13	356	138	29	157	121	43	0	141	28	129	691	154
group_3750	0	8	0	0	2	2	0	0	1	4	0	0	0	0	0	0	2	0	0	0	0	78358
group_3751	0	0	0	205	2	4	0	0	0	0	1157	747	0	0	0	0	12	5	0	231	0	935
group_3752	6	9	0	1	10	26	628	689	0	0	8	4	2	10	0	1	10	1499	0	0	0	157
group_3753	2	1	1	0	2	14	1	1	6	1	26	1	0	0	0	0	0	417	149	6	0	0
group_3754	0	0	56	0	0	1	0	6	54	43	0	0	1	0	54	0	0	26	95	0	11	352
group_3756	0	0	0	0	0	0	0	0	0	0	0	0	0	0	0	0	25	0	0	0	0	191
group_3757	0	0	0	6	0	0	4	2	0	0	1	3	0	0	0	0	222	3	0	2	0	1549
group_3758	0	0	0	0	0	0	0	0	0	0	0	0	0	0	0	0	45	0	0	0	0	511
group_3759	0	0	0	0	0	0	11	22	0	0	0	0	0	0	0	0	3	218	0	0	0	27
group_3760	0	0	0	0	0	0	7	6	0	0	1	0	0	0	0	0	0	33	0	0	0	20
group_3762	0	0	0	0	0	0	41	47	0	0	0	0	0	0	0	0	18	381	0	0	0	570
group_3763	0	0	0	0	0	0	102	145	0	0	0	0	0	0	0	0	55	352	0	0	0	1086
group_3764	0	0	0	0	0	0	5	6	0	0	0	0	0	0	0	0	0	41	0	0	0	54
group_3765	0	0	0	0	5	2	0	0	0	0	0	0	0	0	0	0	8	0	0	0	0	22
group_3767	0	0	0	0	0	0	0	0	0	0	0	0	0	0	0	0	7	0	0	0	0	457
group_3769	0	0	0	0	15	88	0	0	0	0	0	0	0	0	0	0	0	0	0	0	0	222
group_3770	0	0	0	40	59	281	30	49	0	0	0	0	0	0	0	0	0	71	0	0	0	0
group_3776	0	0	0	12	0	0	17	10	0	0	0	0	0	0	0	0	4	190	0	6	0	646
group_3777	0	0	0	0	0	0	0	0	0	0	0	0	0	0	0	0	57	0	0	0	0	730
group_3778	0	0	0	0	57	202	0	0	0	0	0	0	0	0	0	0	14	0	0	0	0	203
group_3779	431	191	0	36	0	0	0	0	0	0	166	46	0	0	0	21	79	0	0	108	0	3106
group_3780	60	85	0	7	41	144	1	3	13	6	101	23	241	942	0	8	0	56	110	290	127	4175
group_3781	0	0	29	0	0	0	0	8	59	77	4	0	59	224	60	4	0	24	0	0	94	3
group_3782	0	0	0	0	0	0	0	0	0	0	0	0	0	0	0	1	0	0	9	0	0	0
group_3784	24	2	0	0	159	895	24	30	4	0	4	27	14	16	4	0	0	5	0	25	91	375
group_3785	7	4	1	5	10	27	2	0	0	0	22	1	264	124	0	106	81	282	3	68	2172	269
group_3786	4646	2234	555	0	0	0	0	0	822	893	0	0	762	3728	185	370	0	0	1058	0	551	0
group_3787	523	570	0	0	51	234	0	0	0	1	4	0	0	6	0	17	11	4	0	0	0	13834
group_3790	1064	747	0	0	0	0	0	0	0	0	0	0	107	414	2	141	21	0	315	0	1	0
group_3792	52	43	336	41	0	0	43	65	412	395	432	184	425	2455	134	757	0	133	1305	19	39	541
group_3793	0	0	0	0	3	5	0	0	0	0	69	14	0	0	0	0	0	0	0	11	0	0
group_3794	0	0	0	0	9	28	0	0	0	0	483	132	0	0	0	0	4	0	0	34	0	130
group_3795	0	0	0	1	11	34	0	0	0	0	545	141	0	0	0	0	6	0	0	54	0	281
group_3796	0	0	0	0	0	0	0	0	0	0	286	70	0	0	0	0	13	0	0	13	0	144
group_3797	0	0	0	0	0	19	0	0	0	0	390	127	0	0	0	0	25	0	0	38	0	192
group_3798	0	0	0	0	0	3	0	0	0	0	59	16	0	0	0	0	0	0	0	11	0	0
group_3799	0	0	0	0	64	140	0	0	0	0	0	0	0	0	0	0	0	0	0	0	0	0
group_380	7	0	0	0	1	1	0	0	0	4	11	4	0	0	0	0	0	0	0	0	7	0
group_3800	0	0	0	0	0	0	0	0	0	0	9	1	0	0	0	0	0	0	0	0	0	0
group_3801	0	0	0	0	0	0	0	0	0	0	27	2	0	0	0	0	0	0	0	0	0	0
group_3802	0	0	0	0	0	0	0	0	0	0	440	167	0	0	0	6	7	0	1	153	49	0
group_3803	0	0	0	0	19	14	0	0	0	0	589	184	0	0	0	0	0	0	0	255	0	0
group_3804	0	0	0	0	20	94	0	0	0	0	315	77	0	0	0	0	0	0	0	11	0	0
group_3805	0	0	0	0	0	0	0	0	0	0	46	10	0	0	0	0	0	0	0	0	0	0
group_3806	0	0	0	0	0	0	0	0	0	0	162	44	0	0	0	0	0	0	0	15	0	0
group_3807	0	0	0	0	0	0	0	0	0	0	131	36	0	0	0	0	0	0	0	27	0	0
group_3808	0	0	0	0	0	0	0	0	0	0	106	22	0	0	0	0	0	0	0	0	0	0
group_3809	0	0	0	0	0	0	0	0	0	0	210	52	0	0	0	0	0	0	0	29	0	0
group_3810	0	0	0	0	0	0	0	0	0	0	391	99	0	0	0	0	0	0	0	13	0	0
group_3811	0	0	0	0	0	6	0	0	0	0	250	76	0	0	0	0	0	0	0	120	0	0
group_3812	0	0	0	0	20	183	0	0	0	0	1575	329	0	0	0	0	0	0	0	39	0	0
group_3813	0	0	0	0	73	514	0	0	0	0	7524	1873	0	0	0	0	0	5	0	150	0	0
group_3814	0	0	0	0	0	0	0	0	0	0	447	112	0	0	0	0	0	0	0	0	0	0
group_3815	0	0	0	0	0	0	0	0	0	0	762	270	0	0	0	0	0	0	0	200	0	0
group_3816	35	21	17	0	25	51	0	0	15	9	3	1	5	38	192	36	1	37	40	1	418	35
group_3819	0	0	1	0	0	1	0	1	0	1	0	0	0	0	0	1	0	57	1	0	0	381
group_382	126	78	8	0	0	0	0	0	5	1	0	0	11	22	31	65	0	0	2	0	19	0
group_3820	22	16	1	0	0	0	36	58	3	0	0	1	1	2	0	0	0	131	0	0	19	37
group_3821	0	0	0	0	0	0	0	0	0	0	0	0	0	0	0	0	0	0	0	26	0	3
group_3822	38	31	2	0	2	29	0	0	12	18	0	0	9	49	0	65	0	0	13	0	127	0
group_3823	161	94	27	26	56	254	71	108	49	47	381	111	18	67	0	87	8	872	189	228	94	238
group_3826	54	54	367	28	0	0	0	0	202	251	411	149	747	2470	213	0	125	0	522	120	252	1129
group_3827	13	8	0	0	0	2	0	0	1	0	4	0	0	0	0	17	0	0	0	0	0	26
group_3828	0	0	0	0	0	1	12	2	1	1	0	0	2	3	0	0	0	76	8	0	0	2
group_3829	0	0	0	0	3	25	0	0	0	0	0	0	0	0	0	0	8	0	0	0	0	0
group_383	124	63	9	57	34	162	37	41	14	13	584	304	18	62	0	20	35	128	5	28	75	243
group_3830	0	0	0	0	128	434	0	0	0	0	0	0	0	0	0	0	0	0	28	0	0	0
group_3833	2	2	0	0	4	12	0	0	0	0	44	6	0	0	0	0	0	0	0	0	0	0
group_3834	0	0	0	42	0	0	0	0	0	0	208	111	0	1	0	0	0	0	0	9	0	0
group_3835	0	0	0	0	0	0	0	0	0	0	1	1	0	0	0	1	0	0	0	0	0	25
group_3836	0	0	164	0	0	0	149	170	251	238	0	0	346	1385	0	0	0	152	241	0	219	0
group_3837	19	16	24	7	0	1	5	5	5	7	93	22	1	10	0	22	5	39	141	14	13	52
group_384	0	0	0	0	15	25	5	2	7	4	15	7	9	32	0	0	35	114	2	16	548	392
group_3840	31	20	0	0	1	3	0	1	1	4	0	3	3	12	0	3	0	0	26	0	6	48
group_3842	2478	2123	0	0	413	2140	262	508	0	0	4	0	0	8	0	255	20	2270	0	0	2	0
group_3843	1028	746	1162	170	0	0	303	567	2555	2412	280	128	3810	20673	655	220	0	926	4732	424	1098	191
group_3844	0	0	0	0	3	0	0	0	0	0	0	0	0	0	0	0	0	6	0	10	0	34
group_3847	0	0	0	264	0	0	188	255	0	0	38	23	0	0	0	0	0	780	0	151	0	2894
group_3848	0	0	0	0	0	0	0	0	0	0	0	0	0	0	0	0	0	0	0	0	0	24
group_3850	0	0	0	26	0	0	9	14	0	0	0	2	0	0	0	0	0	3	0	0	0	162
group_3851	0	0	0	53	0	0	27	24	0	0	0	0	0	0	0	0	0	16	0	0	0	53
group_3852	0	0	0	636	0	0	323	435	0	0	0	0	0	0	0	0	0	228	0	0	0	1376
group_3853	0	0	0	114	0	0	96	83	0	0	0	0	0	0	0	0	0	63	0	0	0	215
group_3854	0	0	0	127	0	0	50	71	0	0	0	0	0	0	0	0	0	0	0	0	0	193
group_3855	0	0	0	210	0	0	103	170	0	0	0	0	0	0	0	0	0	223	0	0	0	867
group_3856	0	0	0	265	0	0	123	238	0	0	0	0	0	0	0	0	0	197	0	0	0	558
group_3857	0	0	0	1326	0	0	667	1056	0	0	0	0	0	0	0	0	0	1036	0	0	0	3316
group_3858	0	0	0	26	0	0	20	35	0	0	0	0	0	0	0	0	0	0	0	0	0	132
group_3859	0	0	0	205	0	0	105	213	0	0	0	0	0	0	0	0	0	189	0	0	0	513
group_386	49	16	0	77	33	63	55	48	0	0	450	226	30	84	18	61	79	285	38	97	455	592
group_3860	0	0	0	35	0	0	20	28	0	0	118	26	0	0	0	0	0	0	0	0	0	50
group_388	77	49	37	651	616	2356	387	161	1020	868	964	1494	878	13301	0	56	22	327	562	58	884	800
group_391	3	4	0	2	3	9	0	0	2	2	34	10	2	3	0	12	32	6	31	14	86	65
group_3926	0	0	5	11	6	3	0	0	6	3	201	52	6	22	0	0	7	0	16	8	3	0
group_3938	72	32	5	15	48	97	17	19	21	28	253	161	14	63	10	12	0	237	23	11	130	0
group_3939	72	32	5	15	48	97	17	19	21	28	253	161	14	63	10	12	0	237	23	11	130	0
group_395	0	0	0	14	8	13	4	6	0	0	52	19	0	0	0	0	16	114	0	16	0	207
group_3960	1039	759	6380	314	329	2282	481	976	3218	3900	4336	1364	6946	19015	2614	77	39	6302	12926	608	2440	9092
group_3962	210	209	828	249	587	3441	340	637	339	412	3820	1387	831	2247	4057	264	279	2222	7543	361	1513	5649
group_397	0	0	0	14	8	13	4	6	0	0	52	19	0	0	0	0	16	114	0	16	0	207
group_4028	4	0	0	0	1	1	17	12	0	0	0	0	0	0	2	0	21	120	1	0	0	366
group_4030	0	0	0	15	0	0	0	0	0	0	286	259	0	1	4	0	0	2	2	225	27	0
group_404	0	0	0	1	4	0	0	2	0	1	0	1	0	0	0	0	1	0	0	0	85	42
group_41	0	0	0	3	0	0	0	0	0	0	14	9	0	0	0	0	0	30	0	2	0	0
group_411	0	0	0	0	0	0	0	0	0	0	0	0	0	0	0	2	0	0	126	0	0	0
group_412	0	0	0	11	0	7	0	0	0	0	42	20	0	0	0	0	0	0	0	0	0	0
group_414	0	0	0	28	24	50	2	8	0	0	40	17	0	0	0	0	2	22	0	0	0	161
group_415	0	0	0	0	5	8	0	0	0	0	0	0	0	0	0	0	0	0	0	14	0	16
group_417	3	2	0	116	12	42	75	97	0	0	51	19	0	0	0	3	0	168	0	0	0	8
group_418	0	0	0	3	0	1	3	1	0	0	0	0	0	0	0	52	0	0	0	14	0	198
group_419	0	0	0	18	0	0	11	17	0	0	4	0	0	0	0	0	0	27	0	0	0	52
group_420	0	0	0	0	0	0	0	0	0	0	1	0	0	0	0	0	0	32	0	0	0	0
group_421	0	0	0	30	4	26	19	14	0	0	15	3	0	0	0	0	0	29	0	0	0	417
group_423	356	178	90	0	390	668	1	0	137	136	3	5	128	580	81	177	550	141	180	888	333	554
group_426	0	0	11	0	0	8	7	10	31	29	1	0	2	1	30	0	0	24	49	0	0	13
group_429	0	1	36	19	32	25	0	0	28	35	188	75	30	133	52	15	22	0	141	54	248	82
group_43	95	63	74	29	19	26	42	35	58	99	238	154	14	58	17	225	14	169	194	36	247	206
group_436	164	131	35	68	36	145	55	66	56	37	596	370	99	331	11	50	0	220	57	17	67	195
group_44	157	60	116	414	48	70	216	124	204	203	2268	1330	39	207	181	49	136	942	138	234	1434	1826
group_442	8	9	2	9	5	35	3	11	3	8	115	27	4	10	0	0	0	0	0	2	0	10
group_45	1	1	0	23	1	2	0	2	1	1	127	76	1	0	0	0	27	21	0	14	0	291
group_46	14	2	0	4	0	0	3	8	0	0	47	32	0	0	0	0	20	182	0	14	0	185
group_461	27	29	13	32	51	55	92	140	18	4	193	90	16	39	54	287	95	782	9	54	1113	1188
group_464	7	5	7	0	0	0	0	0	2	8	0	0	4	10	0	0	0	0	2	0	20	0
group_467	31	17	0	4	0	0	0	0	0	0	140	88	0	0	0	0	0	22	1	26	88	124
group_47	42	17	6	15	2	13	23	16	2	3	173	72	8	8	24	13	77	439	84	11	245	2485
group_483	0	0	0	0	0	3	0	0	0	4	0	0	8	14	0	1	0	0	0	3	249	0
group_485	45	30	15	11	265	479	4	12	28	22	47	31	63	141	0	0	30	18	194	2	174	49
group_486	24	16	2	14	59	137	5	5	0	0	63	33	0	0	0	2	0	18	0	2	0	132
group_489	41	22	29	0	0	0	0	0	19	35	0	0	23	123	0	10	0	0	38	0	423	0
group_49	9	3	0	2	30	74	1	5	0	0	32	11	0	0	0	4	0	50	0	0	0	152
group_490	828	503	269	615	477	1583	353	345	322	367	6296	2443	528	1708	151	118	52	688	667	313	381	1047
group_495	5	9	19	21	9	105	16	31	8	16	472	152	22	52	0	0	0	39	0	10	0	0
group_496	12	3	12	25	12	53	4	0	9	7	336	135	53	48	29	0	0	0	0	39	98	0
group_499	4	0	0	1	1	8	2	2	0	0	11	2	1	0	0	0	0	0	0	0	0	0
group_501	23	12	28	42	7	80	16	19	10	15	294	119	41	81	39	0	0	235	102	7	8	237
group_507	33	12	52	44	23	85	25	24	48	66	345	145	85	289	9	12	27	45	435	33	136	1021
group_509	5	4	0	2	1	12	3	5	0	0	47	6	0	0	0	1	0	4	0	8	0	0
group_51	11	3	1	1	1	0	0	3	1	0	36	5	8	12	0	0	0	26	2	53	19	0
group_514	18	6	11	66	0	5	6	9	12	18	266	123	54	245	0	0	0	1	0	23	94	64
group_526	30	11	1	9	0	0	0	0	2	0	67	42	1	9	0	2	6	0	0	40	42	277
group_527	5	12	8	5	6	35	4	11	15	19	142	42	21	47	0	4	39	240	18	78	1128	614
group_53	73	25	13	8	0	4	8	15	1	0	266	26	87	54	22	51	0	81	19	57	178	125
group_533	1	4	0	1	0	0	1	0	0	0	39	19	0	0	0	0	0	0	0	0	0	6
group_538	254	223	214	133	29	226	95	376	59	85	4620	1052	18	36	454	355	22	2607	738	321	283	2493
group_54	11	10	0	0	0	0	3	8	0	0	3	0	0	0	0	0	0	0	0	8	0	0
group_546	0	0	0	0	0	0	0	0	0	0	0	0	0	3	0	0	0	0	21	0	39	0
group_547	0	1	4	0	0	0	0	0	3	0	0	0	0	3	10	0	0	0	11	0	93	0
group_548	2	2	0	0	0	0	0	0	0	2	0	0	1	0	0	0	0	0	0	0	5	0
group_549	3	4	0	0	0	0	0	0	0	0	26	9	0	0	0	92	0	0	0	0	0	0
group_55	5	1	0	0	5	5	0	0	0	0	5	0	0	0	0	0	3	0	0	0	0	0
group_550	260	125	33	122	132	451	171	163	55	50	675	327	41	315	0	5	29	211	70	8	125	915
group_552	0	0	0	0	0	0	0	0	0	0	0	0	1	2	0	0	0	0	27	0	10	0
group_553	123	52	14	58	3	21	3	1	13	12	285	167	12	168	0	3	0	1	50	29	39	2
group_565	24	9	0	0	0	2	0	1	0	0	16	4	1	14	0	0	0	11	0	5	25	0
group_566	12	2	3	1	0	3	0	0	2	1	7	0	0	0	0	1	0	3	9	0	1	2
group_567	54	30	16	29	24	52	27	38	21	24	393	163	65	214	0	52	12	626	14	188	1757	891
group_57	0	0	1	0	0	0	2	2	0	0	0	1	13	2	2	0	17	0	0	1	8	1
group_575	0	0	5	0	0	0	0	0	22	19	0	0	10	73	0	0	0	0	0	0	253	0
group_576	6	4	7	0	2	0	0	0	4	5	0	0	3	48	0	0	0	0	150	0	18	0
group_578	0	0	55	25	39	115	9	18	46	40	184	81	83	232	68	0	2	35	401	66	353	265
group_579	1	0	0	5	9	44	2	7	0	0	67	28	0	0	0	0	2	56	0	1	0	0
group_58	30	22	0	0	0	0	0	0	1	2	48	4	0	0	0	1	3	0	0	1	0	0
group_580	0	0	0	0	1	0	0	0	2	0	0	0	0	0	3	6	9	0	0	0	51	0
group_581	1	0	0	2	12	40	0	1	0	0	98	28	2	9	0	55	34	86	0	78	489	324
group_582	0	0	0	0	106	193	0	0	0	0	315	85	0	0	0	0	0	0	0	25	0	0
group_583	5	0	0	0	3	6	0	0	0	0	0	0	0	0	0	0	0	0	0	0	0	0
group_585	0	0	0	0	0	5	0	0	0	0	72	15	0	0	0	14	0	0	0	2	0	103
group_586	5	4	0	0	0	0	0	0	0	0	0	0	0	0	0	4	0	0	0	0	0	0
group_587	0	0	0	16	0	0	12	13	0	0	64	45	0	0	0	0	127	132	0	104	0	791
group_588	23	9	0	0	0	0	0	0	0	0	0	0	0	0	0	28	0	0	0	0	0	0
group_589	1	0	0	0	0	1	1	0	1	2	13	0	0	1	0	0	0	0	0	0	0	0
group_593	0	0	0	65	1	0	19	51	0	0	22	27	0	0	0	0	12	58	0	18	0	249
group_594	0	0	0	91	41	48	37	27	0	0	177	89	0	0	0	0	79	296	0	156	0	766
group_595	0	0	0	93	34	51	42	32	0	0	1	0	0	0	0	0	0	306	0	1	0	510
group_597	0	0	0	5	0	0	1	0	0	0	28	11	0	0	0	0	36	0	0	56	0	302
group_599	0	0	0	0	0	0	1	0	0	0	0	3	0	0	0	0	0	147	0	0	0	6
group_60	1142	663	1	294	0	1	179	233	0	1	2077	854	0	5	13	88	0	306	0	170	0	0
group_603	0	0	0	0	2	2	9	1	0	0	0	0	0	0	0	0	0	31	0	0	0	0
group_605	18	20	31	2	10	30	2	2	19	12	47	22	32	110	0	38	2	2	152	0	206	182
group_608	163	111	190	69	58	92	55	10	173	152	223	358	86	249	16	34	68	461	5	76	908	210
group_612	0	0	0	0	0	0	0	0	0	0	0	0	0	0	0	0	0	0	0	21	0	1
group_619	45	37	1	56	21	60	11	11	0	0	313	97	11	35	0	19	0	19	15	10	0	301
group_62	5	1	225	62	8	42	8	10	136	162	272	90	6	11	0	6	57	88	496	74	180	129
group_621	25	8	11	0	4	6	0	0	3	0	0	2	7	7	0	19	0	120	4	0	3	0
group_623	88	36	0	0	0	0	0	0	0	0	0	0	0	0	0	0	0	0	41	0	0	0
group_625	38	18	2	6	17	21	0	0	7	11	15	7	10	31	0	9	10	0	7	0	150	275
group_633	0	0	0	3	0	3	3	0	0	0	9	8	0	0	0	0	5	17	0	0	0	17
group_635	9	3	3	18	2	7	6	13	4	6	116	37	8	16	0	3	15	146	0	23	206	179
group_636	46	24	35	16	22	49	11	20	57	33	161	71	48	204	53	31	11	183	206	48	165	347
group_647	151	64	18	1	0	1	0	2	27	25	13	5	17	109	61	3	0	0	82	0	524	0
group_649	0	0	2	0	0	0	0	0	0	2	7	0	25	129	7	0	0	0	2	0	29	0
group_651	22	4	0	0	46	37	0	0	2	0	0	0	0	0	0	8	0	0	1	0	0	0
group_657	19	17	4	0	8	27	0	0	7	9	0	0	5	33	0	21	0	0	0	0	1	0
group_663	177	36	13	33	0	0	11	16	28	28	155	63	31	88	0	0	0	1	5	0	6	6
group_666	24	12	10	13	3	15	39	32	8	19	179	42	14	65	33	40	32	201	0	202	352	792
group_668	110	50	0	59	53	100	2	0	0	0	300	130	0	0	0	111	96	11	0	122	0	550
group_67	2	1	0	0	0	0	1	2	0	0	2	0	0	0	0	0	0	3	0	0	0	0
group_677	11	11	8	8	9	15	3	0	8	2	116	82	13	36	0	0	0	89	41	0	38	0
group_678	74	43	3	48	145	599	8	5	8	6	636	360	52	221	0	17	73	82	27	185	1888	2032
group_685	108	71	85	60	115	315	18	22	86	72	430	333	77	400	14	59	42	181	128	55	242	585
group_686	145	82	43	44	7	31	65	97	28	44	435	322	41	284	6	117	83	380	23	81	729	702
group_687	82	34	0	20	61	23	29	14	0	0	156	72	0	0	0	170	4	970	0	416	0	406
group_688	21	10	40	17	35	70	7	11	92	75	71	43	71	250	4	0	134	6	62	47	6190	8
group_69	0	0	0	0	0	0	1	0	0	0	5	5	0	0	0	0	19	3	0	0	0	111
group_7	13	21	31	21	24	146	0	3	9	8	64	10	5	60	43	0	0	0	80	3	4	19
group_70	2	1	0	15	0	3	8	18	0	0	2	7	0	0	0	20	1	43	0	14	0	169
group_715	39	14	22	36	67	191	14	20	44	36	273	131	59	145	0	0	0	129	26	2	27	30
group_717	33	27	12	0	6	9	0	8	13	20	0	0	11	55	0	0	0	0	43	0	1	41
group_718	16	11	0	0	0	1	4	4	0	0	0	0	2	1	0	0	0	6	0	0	0	0
group_723	592	294	366	246	239	731	162	190	405	410	2090	712	685	2500	141	141	21	370	556	87	504	686
group_725	299	133	1	191	576	1800	56	17	35	34	809	489	104	633	26	21	14	0	18	47	421	122
group_739	250	100	62	31	17	41	20	13	90	76	529	142	58	141	0	0	0	173	22	0	41	0
group_74	365	267	35	476	552	2555	22	37	55	38	3394	1372	1190	6235	56	98	56	1043	897	274	1188	1635
group_740	0	0	0	0	5	34	0	16	0	0	0	0	27	35	0	3	0	76	8	6	24	149
group_745	12	7	0	22	0	0	10	21	0	0	163	75	7	37	0	3	1	30	0	37	110	163
group_746	12	9	24	7	43	74	6	0	33	30	33	12	15	65	0	20	0	0	26	21	179	38
group_748	0	0	0	0	25	48	0	0	0	0	0	0	0	0	0	0	0	0	0	0	0	0
group_75	1829	1051	664	895	668	3304	360	481	1019	1260	8143	3066	1268	6108	168	106	24	1310	1240	139	633	1075
group_753	25	17	17	118	7	28	59	69	12	19	572	220	14	59	0	17	21	620	6	83	91	520
group_755	367	171	9	408	274	594	168	125	70	82	1459	406	239	792	14	14	20	146	24	169	18	409
group_757	5	6	6	28	0	5	16	10	156	170	26	48	182	1620	0	0	14	25	71	11	30	134
group_759	0	1	7	3	1	7	0	0	4	7	14	8	3	13	0	44	32	1	75	32	136	496
group_76	0	0	5	16	3	1	11	29	6	11	176	60	22	66	0	0	0	41	0	29	0	75
group_763	0	2	19	72	0	0	9	6	14	13	196	105	0	0	0	26	0	24	11	21	0	27
group_765	2	2	3	4	0	1	1	0	6	6	35	22	9	74	0	0	0	0	0	0	18	50
group_767	0	0	0	0	0	0	0	0	0	0	8	4	0	0	0	0	0	0	0	0	0	2
group_768	0	0	0	5	0	4	0	0	0	0	8	2	0	0	0	0	0	0	0	1	0	0
group_770	0	0	0	3	1	0	0	0	0	0	20	11	0	0	0	0	8	0	0	0	0	0
group_773	8	6	5	4	2	14	0	0	3	10	39	9	0	0	0	0	0	0	0	12	0	8
group_779	60	28	78	48	1	0	0	0	61	81	73	17	30	143	88	5	0	1	444	21	37	140
group_780	78	37	16	0	0	0	0	0	34	12	0	0	30	103	78	0	0	0	48	21	64	156
group_784	44	31	0	0	0	0	0	0	1	0	0	0	0	5	0	46	0	1	0	0	12	0
group_79	70	28	142	55	65	334	165	192	175	187	748	425	171	866	81	42	9	308	386	21	92	467
group_794	73	41	35	4	0	10	1	0	35	37	18	7	35	115	0	11	19	1	7	12	349	258
group_795	78	38	37	42	11	32	36	36	52	60	292	151	58	288	0	14	13	82	187	15	145	142
group_796	474	260	379	484	104	445	365	399	651	648	3277	1746	500	2498	559	282	547	3307	781	877	6133	9743
group_8	129	55	24	32	16	46	32	20	42	55	16	9	22	77	22	12	25	86	209	97	34	82
group_80	0	0	12	20	11	51	0	0	18	15	129	73	28	64	103	0	93	0	8	213	1150	2097
group_802	1	0	0	0	40	117	0	0	0	0	0	0	0	0	0	6	0	0	0	0	0	0
group_803	0	0	0	0	112	441	0	0	0	0	0	0	0	0	0	0	0	0	0	0	0	0
group_807	179	147	40	0	0	0	70	61	53	37	0	0	2	5	0	2	23	96	168	0	0	404
group_809	0	0	211	0	4	11	0	0	275	298	2	0	324	1140	165	0	0	0	510	0	1494	100
group_810	0	0	160	0	22	113	0	0	260	281	0	0	259	980	125	0	0	0	1092	0	2934	36
group_813	748	487	351	334	434	1295	247	301	442	427	1864	1202	438	2543	423	275	134	952	729	171	647	969
group_814	0	0	17	9	22	125	26	34	17	27	186	72	9	25	0	0	0	48	36	1	26	414
group_816	22	7	18	6	7	27	9	7	17	32	78	51	13	41	0	89	9	809	0	51	529	4062
group_818	49	39	123	0	0	15	0	0	225	228	0	0	277	1236	31	49	0	0	209	0	1261	0
group_82	8	1	12	6	6	16	3	1	8	3	27	14	12	11	16	1	0	48	9	42	80	270
group_820	29	11	10	0	0	0	0	0	11	5	0	0	2	7	0	5	0	0	0	0	12	0
group_822	0	0	99	91	55	171	58	62	132	143	775	333	12	51	14	0	39	376	123	150	2	112
group_826	0	0	0	0	11	62	0	0	0	0	0	0	0	0	0	0	0	0	0	0	0	89
group_83	16	9	6	13	24	64	7	3	10	17	58	12	23	53	32	13	0	170	29	2	294	66
group_830	0	0	0	14	12	3	5	14	0	0	0	0	0	0	0	0	0	26	0	5	0	271
group_831	0	0	0	0	0	0	1	0	0	0	0	0	0	0	0	0	0	24	0	0	0	0
group_833	0	0	0	0	0	0	0	0	0	0	0	0	0	0	0	0	4	0	0	0	0	86
group_837	0	0	0	0	0	0	62	62	0	0	0	0	0	0	0	0	44	171	0	0	0	1091
group_839	0	0	0	0	0	0	11	10	0	0	0	0	0	0	0	0	0	4	0	0	0	197
group_84	5	0	45	112	40	14	73	59	76	72	572	335	2	14	159	200	43	223	72	113	446	401
group_840	43	29	25	0	0	0	0	0	18	32	0	0	57	102	7	0	4	0	23	0	166	262
group_841	0	0	0	5	2	4	10	3	0	0	19	10	0	0	0	0	0	7	0	0	0	61
group_842	0	0	0	15	17	9	27	10	0	0	60	38	0	0	0	0	297	463	0	265	0	2453
group_843	0	0	0	0	7	1	0	0	0	0	6	4	0	0	0	0	0	0	0	12	0	0
group_854	134	69	57	49	57	408	41	39	112	105	268	230	79	467	0	11	0	231	138	69	204	1392
group_857	278	196	61	87	122	389	147	191	188	154	761	291	181	843	101	61	34	941	78	205	499	521
group_860	78	64	50	96	110	403	49	58	33	39	721	279	56	187	0	16	27	302	227	89	181	475
group_862	13	13	15	33	4	9	16	20	9	15	236	73	14	72	13	25	10	43	7	6	92	120
group_87	1	0	0	0	3	0	0	1	15	6	29	5	4	22	0	8	0	0	18	38	40	47
group_870	108	70	158	40	46	134	23	84	87	107	416	231	99	252	46	72	15	346	37	130	819	338
group_876	62	15	15	20	21	53	10	12	26	15	144	85	27	94	25	14	44	182	12	63	310	200
group_883	29	10	4	20	12	38	5	5	1	11	64	37	8	20	17	3	0	24	7	15	61	106
group_886	7	3	0	6	1	4	0	0	0	0	147	143	0	1	0	17	0	48	0	52	0	64
group_89	70	23	3	32	4	26	0	0	6	8	176	68	2	5	0	6	0	0	0	14	12	0
group_897	421	197	109	248	121	325	128	143	133	109	1055	464	130	815	244	31	21	325	138	110	137	321
group_9	401	342	29	20	116	467	19	35	81	113	130	22	2302	9659	6	12	5	404	680	430	199	16
group_901	0	0	0	0	0	0	0	0	0	0	0	0	0	0	0	0	0	0	0	0	0	36
group_903	90	41	10	126	25	102	105	72	41	40	666	326	181	349	0	105	0	172	38	190	1442	131
group_905	0	0	0	1	13	10	1	1	0	0	47	101	4	5	13	0	19	62	0	43	29	20
group_906	22	9	0	0	3	18	0	0	0	0	168	338	1	1	0	166	1	0	5	20	3	51
group_91	2	3	0	5	2	0	4	3	0	0	12	14	0	0	0	14	0	67	0	26	0	39
group_916	33	9	14	14	5	54	17	11	25	13	150	38	63	165	0	0	0	118	36	5	151	115
group_92	17	10	23	13	19	38	20	40	30	33	43	50	53	221	0	27	3	75	136	0	528	239
group_920	0	0	1	0	1	0	0	0	7	3	2	0	8	23	0	0	0	0	5	98	60	0
group_922	451	168	0	174	106	196	40	54	0	0	917	445	0	0	0	16	14	12	0	46	0	388
group_926	177	109	0	58	3	5	0	0	0	0	939	558	112	263	0	45	9	2	0	37	238	0
group_928	196	98	234	105	176	963	64	94	231	191	1140	788	108	365	28	82	55	267	243	200	506	1289
group_93	14	8	7	12	9	34	5	6	4	6	52	43	14	16	0	0	33	94	5	65	58	129
group_930	0	0	0	2	1	3	1	1	0	0	4	3	121	334	0	0	0	47	0	0	0	12
group_931	213	128	61	65	83	251	63	57	58	48	582	320	66	341	44	0	0	102	123	6	31	194
group_933	128	66	43	85	38	97	37	67	31	53	392	213	50	221	0	3	19	131	195	72	248	252
group_943	45	21	0	0	0	0	0	0	0	0	0	0	0	0	0	0	0	0	0	0	0	0
group_945	406	293	0	0	1528	3857	0	0	5	7	0	0	34	239	0	30	0	0	1	0	381	0
group_946	186	118	13	0	555	1337	0	0	41	55	0	0	160	728	0	24	0	0	8	0	84	0
group_95	12	9	28	4	0	0	9	33	36	24	17	13	0	0	0	0	12	209	147	106	0	814
group_964	153	92	41	34	57	230	0	5	36	12	1710	405	49	209	45	36	1	0	8	52	38	36
group_965	157	103	331	235	66	233	56	40	214	256	1936	684	127	296	140	7	0	137	829	195	124	152
group_971	25	11	9	0	6	26	4	9	28	22	0	0	15	80	0	2	9	86	0	0	246	100
group_972	2	5	0	20	17	25	2	3	2	0	585	423	4	7	3	4	21	1	0	30	81	286
group_98	1	0	0	28	0	0	22	15	0	0	51	39	0	0	0	0	97	321	0	98	0	1426
group_980	51	21	9	11	11	32	9	22	26	18	118	41	10	31	0	44	0	2	0	16	350	20
group_981	55	38	17	21	6	34	13	10	26	9	323	94	15	72	0	0	0	22	4	0	146	166
group_987	14	13	0	14	65	112	21	10	0	0	74	31	0	0	0	104	15	212	0	104	0	642
group_991	89	58	5	0	159	421	0	0	54	15	0	0	15	75	100	173	0	0	99	0	3305	65
group_994	267	152	14	146	61	223	134	117	170	199	768	662	112	1592	0	0	0	145	466	17	189	12
group_995	629	262	8	71	224	1155	77	76	108	72	474	305	105	780	0	74	90	258	237	209	1198	734
group_996	74	37	19	22	14	64	20	17	18	19	225	64	14	96	33	6	7	11	31	0	0	43
grpE	151	104	74	269	57	208	63	95	93	72	2568	786	119	344	121	141	47	555	759	478	1690	1494
grxA	55	48	46	51	28	129	29	39	71	63	476	190	78	311	22	16	0	117	113	48	36	243
grxD	53	28	139	91	30	167	61	90	83	140	917	369	43	110	8	0	0	174	176	39	10	331
gshAB	0	0	0	0	0	0	0	0	0	0	0	0	0	0	0	0	0	0	17	0	0	0
gspA	64	52	95	95	27	144	11	15	76	92	882	500	186	571	39	27	35	91	109	295	441	3022
gspA_2	573	394	222	151	0	3	77	73	184	162	707	443	164	1376	442	923	3140	1005	2250	2423	2070	238
gst	321	181	135	176	66	144	97	115	238	229	1137	640	316	1116	5	53	1	101	229	95	143	623
guaA	653	438	400	425	160	752	238	242	242	215	5764	2556	576	664	246	180	67	965	166	192	629	1048
guaB	999	710	469	714	147	763	393	517	338	372	7550	3262	642	1201	287	180	153	1454	331	255	2601	2276
guaB_2	0	0	4	2	4	2	0	0	0	7	12	2	30	9	96	0	0	0	7	0	0	5
gyrA	732	466	510	604	234	1331	436	576	553	709	6221	2843	758	2872	356	173	120	3320	728	318	2141	1347
gyrA_1	153	113	132	166	3	42	98	151	157	120	1585	664	230	808	102	20	0	1426	322	17	19	174
gyrB	939	532	463	477	445	1905	339	527	559	639	5251	2129	1022	2959	140	305	148	2340	928	282	966	2236
haeIIIM	9	3	0	0	0	0	0	0	0	0	0	0	0	0	0	0	0	0	0	0	0	0
hap	176	98	2	4	7	4	0	0	3	11	0	34	0	0	17	37	25	0	133	0	0	261
hap_1	0	0	0	0	0	3	0	0	1	0	0	0	0	1	0	0	0	0	10	0	0	20
hap_3	35	33	1	0	1	4	0	0	6	3	0	0	4	28	0	23	2	0	0	0	0	26
hap_4	0	0	0	0	0	2	0	0	2	0	1	0	0	1	0	0	4	0	0	0	51	104
hbpA_2	1083	578	212	383	474	1472	171	320	289	325	9831	2418	349	1927	61	214	31	511	540	289	539	1072
hcaT	294	122	54	232	142	280	46	39	83	65	1388	662	103	380	6	63	84	476	176	368	2873	1182
hcpA	16	19	0	0	0	0	0	0	0	0	0	0	0	0	0	79	0	0	0	0	0	0
hcpC_1	0	0	0	4	0	0	3	6	0	0	54	12	0	0	0	0	24	0	0	42	0	344
hcpD	0	0	176	0	0	0	0	0	207	212	0	0	245	841	105	0	0	0	235	0	507	0
hddC	26	9	0	13	12	60	5	27	0	0	20	10	0	0	0	0	1	45	0	4	0	14
hel	2540	1348	1499	879	934	3277	933	1310	1192	1692	6201	4681	2678	8372	1139	762	47	5496	6787	637	1716	3311
hemH	45	31	8	45	28	72	34	26	33	37	201	91	20	98	1	5	26	8	114	5	44	6
hemH_2	24	10	11	23	3	20	8	9	25	19	153	60	4	23	14	7	0	86	30	4	69	63
hemN	45	43	23	29	17	58	16	13	32	34	497	521	21	82	0	24	31	47	126	38	383	286
hemX	524	259	141	187	169	636	124	137	143	182	1537	867	230	968	110	0	1	356	210	84	67	225
hemY	758	379	171	331	244	826	246	280	240	228	2136	1375	336	1494	250	91	36	1031	335	227	415	689
hflC	202	91	143	218	70	364	78	135	203	129	3946	2412	141	568	415	115	96	503	512	301	824	1166
hflD	142	69	12	24	31	79	21	13	20	30	193	133	24	194	0	0	10	56	37	53	193	118
hflK	506	344	471	744	337	1257	277	486	608	446	13222	8531	540	1990	267	557	266	2169	2797	921	3207	3785
hfq	1341	716	301	383	214	943	58	84	691	720	2536	1271	296	1277	101	78	2	221	347	97	15	265
Hgd	0	0	0	0	71	199	0	0	0	0	0	0	0	0	0	0	0	0	0	0	0	0
hgpA	0	0	4	6	19	90	33	108	10	17	267	31	344	258	0	0	15	1171	52	85	548	0
hhaIM	0	0	0	33	22	78	24	52	0	0	474	257	0	0	0	0	52	459	0	369	0	3598
hhaIM_2	0	0	0	26	0	0	0	0	0	0	477	188	0	0	0	0	0	0	0	108	0	0
HI_0002	455	298	505	452	158	888	326	299	473	541	3031	1180	90	733	39	185	122	377	891	211	1939	2335
HI_0020	868	461	352	744	511	1545	355	459	500	461	4247	3160	884	3811	277	185	61	869	317	256	667	1022
HI_0028	38	19	36	14	15	44	4	24	24	41	245	105	41	90	115	5	15	120	134	34	7	186
HI_0035	3465	1374	160	2118	2392	5911	882	615	959	890	4018	3623	1923	11595	80	112	69	448	313	230	926	1393
HI_0036	117	55	88	63	69	257	63	105	94	123	840	396	100	296	23	57	72	61	45	73	392	988
HI_0040	106	77	64	108	49	166	53	57	69	76	876	379	77	470	3	62	31	327	104	120	1044	849
HI_0044	441	189	169	188	124	541	91	97	210	284	3216	1839	212	958	64	63	15	177	907	371	292	1196
HI_0081	38	33	41	144	83	230	66	120	58	62	567	397	61	164	0	37	41	480	4	109	859	594
HI_0090	151	72	89	94	60	435	74	42	73	79	546	334	39	198	0	22	29	192	73	16	144	228
HI_0096	6	0	67	0	1	0	0	0	39	63	3	2	86	406	0	0	0	0	160	0	50	104
HI_0100	177	113	25	49	30	160	46	28	69	57	313	104	54	227	0	3	6	154	12	1	37	24
HI_0103	614	390	72	74	70	230	57	73	72	123	506	227	105	415	0	119	38	190	259	38	489	691
HI_0105	42	22	26	32	20	60	9	15	23	23	230	51	34	154	0	30	157	84	85	219	700	531
HI_0107	91	58	37	82	31	111	59	90	75	55	868	341	40	256	2	37	46	153	64	28	812	249
HI_0120	43	27	2	16	8	30	15	23	15	4	146	54	13	31	0	0	1	76	10	26	40	171
HI_0125	7	8	10	26	32	65	16	14	15	15	117	57	12	43	7	113	79	372	247	93	968	661
HI_0143	317	212	39	160	124	532	165	103	130	105	361	506	129	1154	0	63	218	704	123	91	418	237
HI_0152	63	26	8	20	40	82	16	18	32	19	230	106	42	105	0	0	13	32	11	3	125	147
HI_0162	374	174	134	134	138	460	70	74	176	160	743	357	261	1234	0	36	60	48	186	26	344	340
HI_0173	28	11	11	2	2	6	6	6	2	6	107	44	11	16	0	1	4	80	21	2	2	38
HI_0183	259	101	73	56	193	372	48	75	225	221	590	236	182	571	73	128	17	389	128	85	1379	660
HI_0184	100	72	122	50	114	266	39	77	118	97	511	195	90	299	43	132	37	118	8	1	679	695
HI_0186	187	68	21	40	28	84	12	30	10	25	197	140	92	386	16	19	0	30	12	23	90	72
HI_0195.1	1056	361	516	501	343	965	306	359	404	399	4237	2580	548	2114	116	183	201	837	695	570	4442	4563
HI_0198	712	333	38	112	101	309	88	98	89	74	982	478	97	352	100	177	27	242	23	55	177	379
HI_0205	596	265	154	245	203	587	157	140	181	204	1144	856	302	1379	63	57	5	29	294	72	79	717
HI_0206	2472	1338	977	1737	1249	4959	774	873	1140	1260	11006	6482	2201	10471	210	308	110	1975	2084	963	2082	5168
HI_0223	21	9	4	40	50	111	15	17	10	15	147	51	19	85	0	39	15	91	135	56	301	313
HI_0227	322	140	24	86	67	325	41	62	60	52	566	236	105	254	80	27	0	182	155	82	896	282
HI_0233	5	3	6	3	2	19	0	0	6	1	16	7	7	29	0	0	0	0	0	0	0	0
HI_0242	7	1	7	0	1	6	0	2	2	2	23	13	5	36	0	0	18	2	41	0	47	0
HI_0246	2121	1432	729	938	255	2131	859	1326	1966	1698	7649	4195	4093	19930	145	301	15	2407	1457	397	324	3667
HI_0260	214	122	101	159	88	498	39	34	96	162	1219	661	350	1029	19	12	9	34	90	45	250	403
HI_0275	100	83	68	118	144	487	82	79	71	77	701	415	100	369	0	84	20	203	334	122	1874	1698
HI_0281	61	32	33	28	46	74	22	28	20	16	172	56	32	78	7	13	28	179	14	74	359	345
HI_0290	543	313	70	211	243	509	138	127	187	175	1417	826	114	808	143	143	93	637	184	139	1782	1177
HI_0293	21	9	8	15	8	33	1	6	15	10	59	22	17	37	0	15	0	19	9	11	11	58
HI_0304	81	27	41	23	31	61	14	31	33	38	262	125	100	308	0	53	52	128	104	28	306	372
HI_0310	27	18	36	23	21	113	18	17	14	17	308	123	74	273	0	0	0	0	8	0	87	10
HI_0318	107	68	75	68	40	203	54	59	78	83	631	266	75	316	53	10	0	187	44	54	204	197
HI_0325	140	76	37	80	108	211	68	78	58	88	581	253	74	297	9	7	8	176	221	44	115	279
HI_0338	82	56	87	74	53	206	81	120	134	158	763	388	118	520	14	107	68	470	95	147	170	631
HI_0341	101	61	49	78	31	147	48	70	19	28	408	173	50	119	0	24	6	337	91	36	0	287
HI_0350	458	218	114	248	70	253	107	150	119	98	1382	766	123	457	143	102	38	446	117	101	1215	944
HI_0354	46	40	9	59	63	75	43	39	43	57	218	69	70	327	0	71	52	766	3	205	1841	2096
HI_0355	15	9	7	11	4	23	15	10	18	21	72	29	26	126	0	6	7	73	40	6	140	103
HI_0357	21	16	14	26	18	54	17	33	46	30	124	53	99	457	65	165	20	189	80	32	524	139
HI_0358	55	50	15	50	46	111	52	48	38	22	349	96	211	615	10	99	17	331	76	65	916	811
HI_0359	226	107	69	55	35	94	60	82	96	99	452	146	103	73	40	36	23	541	192	151	154	483
HI_0360	365	128	174	188	64	78	113	189	159	144	873	302	135	96	0	12	29	670	99	105	441	754
HI_0361	637	201	331	399	173	620	263	296	167	269	1448	469	331	363	786	662	130	4704	2757	448	340	3812
HI_0366	25	12	6	16	9	90	7	15	7	2	166	57	14	41	30	113	0	107	88	32	195	150
HI_0367	323	162	135	187	169	532	112	172	119	112	1837	982	177	678	245	234	213	447	144	126	1673	1594
HI_0370	199	109	167	136	104	478	141	177	114	163	1680	812	170	577	148	31	0	316	95	72	211	532
HI_0374	351	199	116	163	62	208	76	80	94	98	1090	395	97	438	16	26	11	377	220	51	231	547
HI_0379	196	90	43	69	55	144	62	63	41	61	420	211	46	267	86	112	8	178	36	106	195	520
HI_0387	401	206	75	60	123	316	68	86	117	66	731	340	81	382	65	184	78	597	380	54	1032	772
HI_0389	406	194	97	55	100	220	23	36	128	110	433	233	170	644	55	93	0	82	375	64	417	91
HI_0392	27	18	11	5	9	57	9	7	7	8	42	20	9	27	0	0	0	17	7	5	92	92
HI_0395	70	40	15	37	32	61	40	37	34	20	200	128	33	206	0	8	0	51	32	29	12	124
HI_0396	547	306	106	229	295	646	212	159	167	132	1248	635	233	1323	124	83	17	462	397	236	343	823
HI_0400	181	143	49	141	192	510	61	48	67	114	767	335	153	594	0	27	0	187	176	29	127	138
HI_0409	167	114	112	241	84	243	351	450	187	151	1684	975	272	1326	9	95	113	1146	250	298	1745	2283
HI_0431	60	50	30	36	23	60	26	32	29	54	376	148	63	186	53	64	90	256	135	71	1067	673
HI_0442	88	58	66	42	12	59	29	54	56	47	566	187	112	194	47	25	43	94	112	44	1039	141
HI_0449	255	144	143	114	76	225	70	101	155	155	1036	546	199	600	85	75	76	270	351	81	815	605
[truncated: 1,201 more rows]
