# Supplementary material for: In vivo gene expression profile of Haemophilus influenzae during human pneumonia
Source: Microbiol Spectr. 2023 Sep 14;11(5):e01639-23. doi: 10.1128/spectrum.01639-23 (PMC10581191; doi:10.1128/spectrum.01639-23)
Supplement: Supplemental file 5: DESeq2 result core genome — DESeq2 result file with logarithmic fold change of all genes in the core genome [file spectrum.01639-23-s0006.xlsx]

## Sheet: Sheet1
In vivo gene expression profile of Haemophilus influenzae during human pneumonia
Linnea Polland1,2, Hanna Rydén1,2, Yi Su1, Magnus Paulsson1,2 #
Author affiliations
1) Infection medicine, Department of Clinical Sciences Lund, Medical Faculty, Lund University, Lund, Sweden
2) Clinical Microbiology, Office for Medical Services, Region Skåne, Lund, Sweden
Supplemental file 5: DESeq2 result core genome
	baseMean	log2FoldChange	lfcSE	stat	pvalue	padj
accA	234.697	-0.0767019	0.293141	-0.261655	0.793587	0.861178
accB	242.15	-0.306294	0.324257	-0.944603	0.344862	0.469946
accC	471.028	0.250022	0.322766	0.774622	0.438563	0.565837
accD	264.326	-0.513964	0.350911	-1.46466	0.143015	0.240921
aceE	5646.32	-0.3429	0.289559	-1.18421	0.236329	0.349741
ackA	1361.23	-0.865372	0.313486	-2.76048	0.00577159	0.0187182
acpP	341.783	-1.05013	0.351872	-2.98441	0.00284125	0.0105264
adk	346.115	-0.897275	0.518323	-1.73111	0.083432	0.156922
alaA	140.344	0.25148	0.271358	0.926748	0.354058	0.480635
alaS	3249.65	-1.03188	0.235613	-4.37955	1.18923e-05	0.000104869
alr	229.616	-0.499584	0.359895	-1.38814	0.165096	0.268606
amiB	93.4192	1.43776	0.233147	6.16674	6.9711e-10	2.34989e-08
ampD	38.3332	-0.0483846	0.579945	-0.0834295	0.93351	0.961443
apaH	137.882	0.242974	0.39493	0.615232	0.538401	0.655545
apbE	893.339	-0.292351	0.28594	-1.02242	0.306582	0.429645
apt	194.507	-2.30397	0.533655	-4.31734	1.57919e-05	0.000127652
arcA	227.799	-1.08226	0.4382	-2.46978	0.0135196	0.0368936
argG	426.342	-0.0235553	0.457291	-0.0515106	0.958919	0.977758
argH	348.185	1.10384	0.40643	2.71595	0.00660859	0.0209862
argR	98.5198	0.0392485	0.588244	0.0667215	0.946803	0.971384
argS	366.599	0.3218	0.29145	1.10414	0.269534	0.388638
aroA	121.306	0.274918	0.453198	0.606618	0.544105	0.658978
aroB	308.814	0.613656	0.303419	2.02247	0.0431277	0.0933414
aroC	639.693	-0.402747	0.31213	-1.29032	0.196941	0.306768
aroE	91.8383	-0.883438	0.344922	-2.56127	0.0104291	0.0304874
aroG	292.595	0.201333	0.214147	0.940162	0.347135	0.47244
aroK	434.713	0.467431	0.26916	1.73663	0.0824524	0.155711
aroQ	41.8144	-0.764286	0.593725	-1.28727	0.197999	0.307519
artM	40.2452	-1.14553	0.705001	-1.62487	0.104191	0.186529
artP	300.851	-0.808152	0.568438	-1.42171	0.155112	0.255014
artQ	100.234	-1.31008	0.586039	-2.23548	0.0253861	0.0611444
asd	205.758	-0.173493	0.239361	-0.724817	0.468564	0.59448
asnA	436.926	-0.131664	0.323448	-0.407064	0.683961	0.775403
asnC	114.909	-0.32037	0.480538	-0.66669	0.50497	0.627976
asnS	858.847	-1.01049	0.25323	-3.9904	6.59619e-05	0.00044265
aspA	2891.97	-1.45206	0.415131	-3.49784	0.000469051	0.00230635
aspC	275.931	0.348234	0.288458	1.20723	0.227345	0.34214
aspS	1626.08	-1.20131	0.286744	-4.18948	2.79596e-05	0.000214625
atpA	2114.8	-0.295057	0.290263	-1.01652	0.309383	0.432084
atpB	282.144	-0.0902592	0.257639	-0.350332	0.72609	0.808703
atpC	565.945	-0.4913	0.335616	-1.46387	0.143228	0.240921
atpD	1371.93	0.0488286	0.326737	0.149443	0.881204	0.922845
atpE	314.979	0.144366	0.270406	0.533884	0.593422	0.704317
atpF	328.524	-0.159845	0.451494	-0.354036	0.723312	0.806451
atpG	1327.61	-0.503097	0.32512	-1.54742	0.121762	0.212636
atpH	311.266	0.267215	0.392296	0.681157	0.495772	0.619425
bamA	1444.33	-0.306309	0.245177	-1.24934	0.211541	0.321531
bamD	387.914	-0.610957	0.346781	-1.7618	0.0781039	0.149082
bamE	168.966	-1.99254	0.452406	-4.40432	1.06115e-05	9.4354e-05
bcp	51.6151	0.316687	0.435005	0.728007	0.466609	0.593411
bioA	241.058	-2.27428	0.333906	-6.81114	9.68254e-12	5.73959e-10
bioB	380.067	0.820658	0.166583	4.92642	8.37487e-07	1.17579e-05
bioD1	155.682	-0.727286	0.367195	-1.98066	0.0476299	0.101237
bioD2	60.2765	-0.279575	0.542886	-0.514979	0.606568	0.713673
bioF	292.856	-0.741523	0.45135	-1.6429	0.100403	0.180893
bipA	1226.93	0.0802883	0.234145	0.3429	0.731673	0.813225
bolA	45.1354	1.25142	0.575243	2.17546	0.0295958	0.0694038
brnQ	180.781	0.395262	0.417232	0.947342	0.343464	0.46924
can	82.9346	0.297063	0.415787	0.71446	0.474943	0.601143
cca	110.547	2.04291	0.545836	3.74272	0.00018204	0.00105564
ccmA	90.7087	-1.24337	0.51	-2.43798	0.0147698	0.0392024
ccmB	95.2797	1.53053	0.302578	5.05829	4.23037e-07	6.73702e-06
ccmC	101.626	-0.574941	0.419294	-1.37121	0.170308	0.272851
ccmD	35.9682	-2.46916	0.579355	-4.26191	2.02686e-05	0.000159019
ccmE	196.84	-1.47969	0.506442	-2.92174	0.00348084	0.0124474
ccmH	351.483	-0.000381924	0.317253	-0.00120384	0.999039	0.999178
cdd	96.0761	-0.963823	0.403179	-2.39056	0.0168227	0.043339
cdsA	125.706	-0.0629242	0.232326	-0.270844	0.786511	0.855662
CGSHiII_01735	119.16	1.75725	0.520744	3.3745	0.000739504	0.00340108
CGSHiII_02135	88.5217	-0.267273	0.429091	-0.622881	0.533362	0.651142
CGSHiII_02961	71.3495	-0.934331	0.50412	-1.85339	0.0638264	0.128254
CGSHiII_03600	8.6223	-4.79954	0.992824	-4.83423	1.3366e-06	1.6978e-05
CGSHiII_06464	11.0278	-0.359165	0.756338	-0.474874	0.634877	0.732676
CGSHiII_06839	42.3344	-0.357831	0.884675	-0.404478	0.685861	0.775403
CGSHiII_09390	193.999	1.6984	0.446732	3.80184	0.000143628	0.000860958
citC	315.945	0.383073	0.399216	0.959564	0.337275	0.463156
citD	168.04	-1.61815	0.458049	-3.53269	0.000411349	0.00206813
citE	635.438	-1.07735	0.317479	-3.39344	0.000690202	0.00322328
citG	280.9	-1.37975	0.36813	-3.748	0.000178252	0.00104503
clpB	2673.55	2.57098	0.498644	5.15595	2.5235e-07	4.27393e-06
clpP	616.73	-0.560047	0.200785	-2.78929	0.0052823	0.0175583
clpX	879.016	0.982784	0.256023	3.83866	0.00012371	0.000771921
cmk1	590.715	0.28928	0.297946	0.970915	0.331591	0.457115
cmoA	396.718	1.80942	0.475292	3.80696	0.000140686	0.000848088
cmoB	176.916	0.232079	0.4842	0.479304	0.631723	0.730319
coaBC	330.664	0.0840601	0.274187	0.30658	0.759163	0.835941
coaD	70.0377	0.234672	0.282337	0.831178	0.405873	0.531464
coaE	91.1552	1.84503	0.614696	3.00154	0.00268618	0.0100567
comA	48.8399	-2.31801	0.834821	-2.77666	0.00549211	0.018031
comF	45.9969	0.72777	0.582034	1.25039	0.211157	0.321404
corA	633.492	1.31804	0.316901	4.15917	3.19412e-05	0.000240009
corC	193.026	0.255763	0.319939	0.799411	0.424052	0.550442
cpdA	206.959	-0.320956	0.705399	-0.454999	0.64911	0.743932
cpxR	226.381	-0.805286	0.46911	-1.71663	0.0860475	0.160232
crp	205.38	-0.434096	0.453616	-0.956968	0.338583	0.464355
crr	418.951	0.0647645	0.26483	0.244551	0.806804	0.87397
csdA	144.682	1.27623	0.31903	4.00034	6.32525e-05	0.000429875
cspD	678.235	-3.19785	0.487861	-6.55482	5.57073e-11	2.47665e-09
csrA	177.201	-1.82737	0.398703	-4.58327	4.57757e-06	4.69641e-05
cvpA	22.2972	-2.28548	0.861252	-2.65367	0.00796208	0.0244169
cyaA	698.092	0.292032	0.284811	1.02535	0.305196	0.42914
cyaY	24.1589	-2.51959	0.654104	-3.85197	0.000117171	0.000739771
cydC	325.638	0.177221	0.312634	0.566863	0.570807	0.684327
cydD	150.128	0.232057	0.346398	0.669913	0.502913	0.626148
cysB	217.294	-0.437281	0.488962	-0.894304	0.371159	0.496274
cysE	99.8382	-0.833243	0.468842	-1.77724	0.0755291	0.144945
cysK	2757.8	-0.783795	0.32973	-2.37708	0.0174504	0.0445443
cysQ	189.66	-1.9014	0.429278	-4.42929	9.4546e-06	8.5492e-05
dacA	156.431	0.673212	0.288771	2.3313	0.0197375	0.0491618
dapA	783.749	-0.925196	0.285869	-3.23643	0.00121034	0.00506442
dapB	158.787	-0.598444	0.293557	-2.03859	0.0414907	0.090348
dapE	349.668	0.369656	0.259774	1.42299	0.15474	0.254795
dapF	231.636	0.542099	0.264358	2.05063	0.0403033	0.0888866
dat	217.036	1.3244	0.347515	3.81106	0.000138374	0.000843688
dcd	360.738	-0.208873	0.435723	-0.479371	0.631675	0.730319
dcuB	2787.29	-1.86467	0.293354	-6.35638	2.06558e-10	7.59992e-09
ddc	587.42	0.143348	0.292466	0.490135	0.624038	0.724536
ddh	311.314	-0.42038	0.290953	-1.44484	0.148504	0.246812
ddlB	224.18	-1.25041	0.390597	-3.20129	0.00136812	0.00568009
deaD	1333.99	0.253796	0.386904	0.655967	0.511846	0.634308
def	1978.58	-0.16444	0.34788	-0.472692	0.636433	0.733341
degS	265.971	0.448411	0.377153	1.18894	0.234465	0.349257
deoD	498.58	-0.281027	0.309064	-0.909287	0.363199	0.488693
der	900.57	1.12238	0.318898	3.51955	0.000432285	0.00213541
dgkA	47.2757	-1.50735	0.494287	-3.04955	0.00229182	0.00879629
djlA	240.444	0.526732	0.244221	2.15679	0.0310223	0.0719582
dksA	207.477	0.828875	0.294312	2.81631	0.00485782	0.0164028
dmsA	4038.74	-1.88409	0.437789	-4.30365	1.68004e-05	0.000134782
dmsD	233.092	-3.82101	0.525733	-7.26797	3.6493e-13	2.99523e-11
dnaA	512.063	-0.757128	0.346009	-2.18817	0.028657	0.0673502
dnaG	406.267	0.81471	0.320251	2.54398	0.0109599	0.0318643
dnaK	2459.87	1.61993	0.411729	3.93445	8.33874e-05	0.000545855
dnaN	537.784	-0.0918671	0.224155	-0.409837	0.681925	0.774882
dnaX	621.551	-0.606698	0.183549	-3.30537	0.000948512	0.0040809
dppB	144.79	0.996192	0.344749	2.88961	0.00385715	0.0134058
dppC	123.812	-0.691637	0.466471	-1.4827	0.138154	0.235856
dppD	241.69	0.666555	0.359374	1.85476	0.0636299	0.1281
dppF	127.261	-0.323685	0.30881	-1.04817	0.294561	0.41684
dprA	294.566	2.66092	0.60269	4.41508	1.00972e-05	9.05358e-05
dsbA	795.782	-1.02202	0.465191	-2.19699	0.0280213	0.0661476
dsbB	142.359	-1.10274	0.511609	-2.15545	0.031127	0.0720444
dsbC	124.899	0.38078	0.513469	0.741584	0.458339	0.585686
dsbD	445.523	-0.0766009	0.322633	-0.237424	0.812328	0.877281
dsbE	79.5968	0.196735	0.487259	0.403758	0.686391	0.775403
dtd	110.313	-1.97839	0.368686	-5.36605	8.04795e-08	1.5613e-06
dusA	71.1183	1.40166	0.668827	2.09569	0.0361097	0.0814567
dusB	474.786	0.456628	0.306103	1.49175	0.135765	0.233271
dut	105.318	0.222964	0.228954	0.973837	0.330138	0.456635
dxr	128.226	0.887984	0.389496	2.27983	0.0226178	0.0552246
dxs	326.035	-0.418007	0.208067	-2.009	0.0445369	0.0954233
efp	230.221	-0.462965	0.438726	-1.05525	0.291313	0.413338
emrA	225.076	-1.05154	0.421382	-2.49546	0.0125794	0.0349537
engB	56.4926	-0.175365	0.353553	-0.496008	0.619889	0.722027
eno	2787.74	-1.03395	0.266278	-3.88296	0.000103191	0.000655387
epmA	183.587	0.00788808	0.513918	0.0153489	0.987754	0.992404
epmC	169.866	-0.200266	0.388977	-0.514853	0.606656	0.713673
erpA	30.2436	-1.44263	0.392221	-3.6781	0.00023498	0.00128576
ettA	810.763	0.954427	0.333467	2.86213	0.00420804	0.014391
exbB	130.095	0.505733	0.426467	1.18587	0.235675	0.349257
exbD	106.38	0.392157	0.365932	1.07167	0.283869	0.405473
fabA	219.538	0.689631	0.318827	2.16302	0.0305394	0.0711476
fabB	894.438	0.279163	0.320471	0.871103	0.383698	0.509338
fabD	1410.04	-1.34325	0.222182	-6.04573	1.48731e-09	4.51914e-08
fabG	842.473	-0.336432	0.220597	-1.5251	0.127235	0.220389
fabH	193.123	-0.0414838	0.379519	-0.109306	0.91296	0.943009
fabI	348.049	-0.910893	0.314158	-2.89948	0.00373788	0.0131628
fabZ	176.55	-1.422	0.472741	-3.008	0.00262977	0.00988017
fadD	349.491	0.37383	0.495456	0.754518	0.450538	0.578489
fadR	85.1456	0.0997221	0.473016	0.210822	0.833026	0.894397
fba	1286.12	-0.602703	0.263198	-2.28992	0.0220259	0.0540268
fbpA	2862	2.71684	0.488819	5.55797	2.72928e-08	5.94314e-07
fdhD	176.713	0.577474	0.445546	1.2961	0.19494	0.30472
fdhE	81.8803	1.03489	0.43871	2.35893	0.0183278	0.0460143
fdx	105.081	0.941037	0.262529	3.58451	0.000337717	0.00175233
fdxG	1990.11	-0.530175	0.38421	-1.37991	0.167614	0.270157
ffh	313.854	0.0290902	0.188416	0.154394	0.877299	0.922845
fis	21.3677	0.0806877	0.539837	0.149467	0.881185	0.922845
fldA	211.132	-0.510843	0.270385	-1.88932	0.0588496	0.120987
fmt	475.78	0.0489446	0.321113	0.152422	0.878854	0.922845
fnr	100.14	-1.21922	0.513977	-2.37212	0.0176864	0.0450392
focA	487.563	-3.37483	0.328516	-10.273	9.32971e-25	9.9548e-22
folB	31.9961	-1.9425	0.812191	-2.39168	0.0167717	0.0433302
folC	153.469	0.938632	0.289104	3.24669	0.00116757	0.0049047
folD	125.871	1.32295	0.317719	4.16391	3.12845e-05	0.000238432
folE	29.6477	0.443092	0.485833	0.912025	0.361756	0.487586
frdB	1845.4	-3.36858	0.454156	-7.41723	1.19596e-13	1.0634e-11
frdC	240.873	-2.47406	0.554134	-4.46474	8.01667e-06	7.43808e-05
frdD	71.8321	-1.70865	0.543347	-3.14467	0.00166274	0.00666973
frr	218.108	0.506736	0.438898	1.15456	0.248269	0.36488
fruA	502.251	0.664145	0.301077	2.2059	0.0273911	0.0649474
fruB	574.209	-0.526297	0.323652	-1.62612	0.103924	0.186365
fruK	217.082	-0.0619186	0.295085	-0.209833	0.833798	0.894397
ftnA	150.682	-1.73353	0.381785	-4.54061	5.60921e-06	5.5417e-05
ftnB	90.5575	-2.24302	0.55662	-4.02971	5.58462e-05	0.000389087
ftsA	686.097	-0.102638	0.207304	-0.495108	0.620524	0.722027
ftsB	18.126	-3.34714	0.686856	-4.87313	1.09843e-06	1.46503e-05
ftsE	101.378	-1.25607	0.513812	-2.44461	0.0145011	0.0386816
ftsH	2540.63	0.597678	0.317926	1.87993	0.0601176	0.12312
ftsI	546.959	0.19548	0.202662	0.964563	0.334764	0.460894
ftsL	21.7374	-2.53608	0.585772	-4.32947	1.49468e-05	0.000121742
ftsQ	97.3129	0.263066	0.309274	0.850593	0.394996	0.51968
ftsW	89.2991	-0.124586	0.378474	-0.329181	0.742019	0.822154
ftsX	122.552	1.00477	0.547609	1.83484	0.0665297	0.132192
ftsZ	1866.23	-0.500859	0.287291	-1.74338	0.0812664	0.154291
fucA	49.0116	0.783881	0.5973	1.31237	0.189394	0.297619
fucI	1131.34	2.64265	0.497818	5.30847	1.10547e-07	2.06937e-06
fucK	121.281	1.52651	0.732121	2.08506	0.0370642	0.083083
fucR	96.9249	-1.086	0.624244	-1.7397	0.0819121	0.15524
fucU	28.7592	1.65511	0.68009	2.43367	0.0149467	0.0395735
fumC	1314.72	-1.06697	0.245221	-4.35107	1.35477e-05	0.000112933
fur	79.6157	0.070307	0.470964	0.149283	0.88133	0.922845
galE	359.624	0.401053	0.364209	1.10116	0.270826	0.389974
galK	313.888	-0.373551	0.409029	-0.913262	0.361105	0.487586
galM	344.66	-1.17511	0.53222	-2.20794	0.0272482	0.0647525
galS	138.635	0.761876	0.438196	1.73866	0.0820937	0.155309
galT	570.011	-0.467608	0.456574	-1.02417	0.305756	0.429265
galU	360.491	0.0918701	0.246152	0.373226	0.708981	0.794898
gapA	3384.11	-1.19952	0.330414	-3.63036	0.000283025	0.00150242
gcvA	179.516	0.20773	0.480685	0.432154	0.66563	0.759601
glgA	569.61	-2.07897	0.580062	-3.58405	0.000338312	0.00175233
glgP	696.151	-1.01448	0.306163	-3.31353	0.000921276	0.00397976
glmS	442.575	0.804849	0.328714	2.44848	0.014346	0.0384602
glmU	169.874	0.0232136	0.365479	0.0635157	0.949356	0.973067
glnB	136.486	-0.790649	0.311025	-2.54207	0.0110197	0.0318644
glnD	235.284	-0.494141	0.46379	-1.06544	0.286676	0.408935
glnS	466.939	0.423245	0.207219	2.0425	0.041102	0.090053
gloA	549.388	-1.58728	0.35283	-4.49872	6.83625e-06	6.57142e-05
gloC	88.7212	-1.20431	0.459789	-2.61926	0.00881196	0.0264855
glpA	1014.14	-0.531039	0.416694	-1.27441	0.202518	0.313368
glpB	269.503	-1.38362	0.625923	-2.21052	0.027069	0.0644702
glpG	46.3026	1.1784	0.558758	2.10897	0.0349473	0.0792845
glpQ	1417.1	-1.08427	0.349521	-3.10215	0.00192118	0.00756422
glpR	92.8198	-0.470343	0.418372	-1.12422	0.26092	0.379811
gltS	257.734	-0.606608	0.269742	-2.24884	0.0245225	0.0593322
gltX	973.304	-0.342411	0.236468	-1.44802	0.14761	0.246094
glyA	765.249	0.0785688	0.267137	0.294115	0.76867	0.844667
glyQ	418.235	-1.7124	0.251038	-6.82129	9.02295e-12	5.66323e-10
gmhA	265.675	0.249667	0.39408	0.633546	0.526377	0.646631
gmk	741.129	0.15392	0.332563	0.46283	0.643486	0.740335
gnd	731.612	-0.600601	0.309121	-1.94293	0.0520242	0.108843
gor	507.786	0.582119	0.225567	2.58069	0.00986028	0.0291438
gph	111.25	-0.249383	0.315334	-0.790853	0.42903	0.554879
gpmA	488.067	-0.607886	0.41936	-1.44955	0.147183	0.245766
gpsA	292.55	0.180774	0.368042	0.491178	0.623301	0.724468
grcA	567.986	-1.46328	0.472622	-3.09608	0.00196096	0.00769242
greA	72.1275	1.05022	0.316421	3.31905	0.000903235	0.00393704
greB	460.157	2.03948	0.524234	3.89041	0.000100077	0.000639411
groL	2697.63	1.22207	0.405534	3.01348	0.00258267	0.00973747
groS	331.192	0.684086	0.444256	1.53985	0.123598	0.214787
grxA	68.132	-1.0601	0.349886	-3.02986	0.00244671	0.00927958
grxD	93.4119	-1.83697	0.395729	-4.642	3.45059e-06	3.64533e-05
guaA	471.512	-0.359477	0.30847	-1.16535	0.243876	0.359414
guaB	735.173	0.0376043	0.325583	0.115498	0.90805	0.940745
gyrA	1106.01	0.0291098	0.252238	0.115406	0.908123	0.940745
gyrB	768.093	-0.207305	0.217671	-0.952379	0.340905	0.466939
hcaT	260.818	1.4425	0.548614	2.62935	0.00855481	0.0258583
hel	1942.17	0.298881	0.332864	0.897908	0.369235	0.494321
hemH	70.8626	-1.68361	0.481569	-3.4961	0.000472117	0.00231078
hemY	422.917	-0.0450896	0.271621	-0.166002	0.868155	0.91897
hflC	360.14	0.925192	0.319815	2.8929	0.00381705	0.0133535
hflD	43.9622	0.0848541	0.456592	0.185842	0.852568	0.90969
hflK	1122.1	0.731869	0.291318	2.51227	0.0119957	0.0339508
hfq	447.362	-2.14813	0.43276	-4.96379	6.91293e-07	1.00823e-05
HI_0002	494.645	0.0115245	0.473716	0.0243279	0.980591	0.989868
HI_0020	663.728	-0.812503	0.27297	-2.97653	0.00291534	0.0107265
HI_0028	83.6637	-0.567732	0.507343	-1.11903	0.263127	0.380945
HI_0035	1355.38	-2.17027	0.432245	-5.02092	5.14253e-07	7.83868e-06
HI_0036	139.935	-0.500509	0.399642	-1.25239	0.210426	0.321404
HI_0040	137.596	0.38366	0.44953	0.853469	0.393399	0.518859
HI_0044	316.113	-0.282722	0.290563	-0.973014	0.330546	0.456635
HI_0081	130.289	0.0256531	0.70345	0.0364676	0.97091	0.982885
HI_0090	111.235	-1.19104	0.469151	-2.5387	0.0111264	0.0320861
HI_0096	27.2867	-1.76441	0.978654	-1.8029	0.0714045	0.139284
HI_0100	70.5011	-2.76965	0.478988	-5.78228	7.36938e-09	1.63815e-07
HI_0103	168.708	-0.590299	0.425317	-1.3879	0.165166	0.268606
HI_0105	111.216	1.77328	0.567683	3.12372	0.0017858	0.00710988
HI_0107	104.283	-0.378477	0.526974	-0.718208	0.472629	0.598925
HI_0120	20.6636	-0.152521	0.527512	-0.289132	0.77248	0.846238
HI_0125	108.319	3.24987	0.478115	6.79727	1.06623e-11	5.98774e-10
HI_0143	235.143	-0.476616	0.527745	-0.903118	0.366463	0.492424
HI_0152	32.6902	-1.33157	0.500205	-2.66205	0.00776654	0.0239599
HI_0162	177.605	-1.84534	0.393784	-4.68618	2.78353e-06	3.09378e-05
HI_0173	10.939	-0.878072	0.73896	-1.18825	0.234733	0.349257
HI_0183	199.711	0.947899	0.374389	2.53185	0.0113461	0.0325439
HI_0184	160.095	-1.11082	0.600239	-1.85062	0.0642236	0.128809
HI_0186	49.7212	-1.19234	0.362157	-3.29233	0.000993597	0.0042577
HI_0193	49.9537	1.33808	0.328033	4.07911	4.52094e-05	0.000326216
HI_0195.1	772.105	0.349323	0.333824	1.04643	0.295363	0.41742
HI_0198	190.462	-0.439406	0.403681	-1.0885	0.276375	0.396894
HI_0205	344.271	-1.91246	0.38992	-4.90474	9.35512e-07	1.26353e-05
HI_0206	1663.99	-0.602145	0.250891	-2.40003	0.0163939	0.042457
HI_0223	49.9446	1.6394	0.584933	2.80271	0.00506755	0.0168971
HI_0224	144.174	1.18471	0.577444	2.05165	0.0402034	0.0888866
HI_0227	127.404	0.822275	0.356563	2.30612	0.0211041	0.0521252
HI_0242	12.9641	-1.5299	0.778125	-1.96614	0.0492829	0.104128
HI_0246	1621.79	-1.81151	0.41601	-4.35448	1.33383e-05	0.000112063
HI_0260	165.716	-1.84438	0.245322	-7.51819	5.55382e-14	5.38721e-12
HI_0275	193.678	0.863065	0.576056	1.49823	0.134073	0.230736
HI_0276	95.7004	0.831169	0.422721	1.96624	0.0492715	0.104128
HI_0281	60.9345	1.1507	0.487455	2.36063	0.018244	0.0460143
HI_0290	376.28	0.530543	0.378197	1.40282	0.16067	0.262132
HI_0293	13.0172	-0.927494	0.55419	-1.67361	0.0942082	0.172419
HI_0304	71.5767	0.00797085	0.398052	0.0200247	0.984024	0.990082
HI_0310	32.45	-3.60377	0.616901	-5.84173	5.16618e-09	1.22496e-07
HI_0315	291.019	0.319032	0.232127	1.37439	0.169321	0.272087
HI_0318	87.2603	-0.392107	0.28769	-1.36295	0.172897	0.275757
HI_0325	110.981	-0.359816	0.26594	-1.35299	0.176058	0.279544
HI_0338	158.05	-0.247264	0.331588	-0.745696	0.455851	0.583905
HI_0341	66.2961	-1.05462	0.667608	-1.5797	0.114175	0.200369
HI_0350	239.331	0.517201	0.355494	1.45488	0.145702	0.243674
HI_0354	160.343	1.75792	0.760457	2.31166	0.0207964	0.0514843
HI_0355	21.3887	0.22083	0.402436	0.548732	0.58319	0.696044
HI_0357	85.2696	1.40073	0.33315	4.20449	2.6167e-05	0.00020232
HI_0358	110.234	0.677598	0.331902	2.04156	0.0411952	0.0900724
HI_0359	122.096	0.807396	0.375237	2.1517	0.0314214	0.0725684
HI_0360	170.799	-0.223745	0.600019	-0.372897	0.709225	0.794898
HI_0361	944.632	1.40137	0.376168	3.72537	0.000195027	0.00110905
HI_0362	3197.57	2.52536	0.418093	6.04018	1.53942e-09	4.51914e-08
HI_0366	41.9096	2.20932	0.421646	5.23974	1.60801e-07	2.92888e-06
HI_0367	357.991	0.644143	0.349087	1.84522	0.0650051	0.129888
HI_0370	190.565	-0.706094	0.291109	-2.42553	0.0152859	0.0401726
HI_0374	143.868	-0.343922	0.278783	-1.23366	0.217331	0.329392
HI_0379	120.025	-0.0833624	0.372593	-0.223736	0.822963	0.886971
HI_0387	359.42	1.48249	0.294751	5.02964	4.91401e-07	7.59891e-06
HI_0389	141.152	0.248518	0.262885	0.945348	0.344481	0.469946
HI_0392	17.0713	-0.551456	0.638852	-0.863198	0.388028	0.513044
HI_0395	39.4894	-1.83004	0.511295	-3.57922	0.000344627	0.00177641
HI_0396	292.212	0.274793	0.316514	0.868186	0.385292	0.510058
HI_0400	132.956	-1.55125	0.40992	-3.78426	0.000154164	0.000918958
HI_0409	432.814	-0.0832984	0.403224	-0.206581	0.836337	0.895057
HI_0431	115.45	1.54089	0.312303	4.93396	8.05787e-07	1.14637e-05
HI_0442	91.6052	0.181202	0.378089	0.479256	0.631757	0.730319
HI_0449	213.673	0.0367751	0.218448	0.168347	0.86631	0.91884
HI_0452	313.008	-0.250512	0.401718	-0.6236	0.53289	0.651142
HI_0453	62.581	-1.54388	0.359213	-4.29794	1.72392e-05	0.00013727
HI_0454	101.516	-0.0996667	0.356468	-0.279595	0.779788	0.852307
HI_0466	140.531	0.173971	0.334279	0.520438	0.602758	0.713019
HI_0467	331.07	-0.268445	0.246095	-1.09082	0.275351	0.395957
HI_0487	116.847	1.64536	0.406377	4.04886	5.1468e-05	0.000368566
HI_0488	407.957	-0.50183	0.357017	-1.40562	0.159837	0.261173
HI_0507	33.7077	0.56053	0.606698	0.923903	0.355537	0.48203
HI_0520	416.376	-2.29761	0.466972	-4.92023	8.64424e-07	1.19784e-05
HI_0521	1811.52	-0.532986	0.342013	-1.55838	0.119144	0.208404
HI_0522	240.622	1.3164	0.301545	4.36553	1.26816e-05	0.000109398
HI_0526	149.993	-0.0068747	0.264853	-0.0259566	0.979292	0.989735
HI_0527	86.6587	-0.783398	0.313604	-2.49804	0.012488	0.0348815
HI_0559.1	44.8886	-2.41969	0.593221	-4.0789	4.52483e-05	0.000326216
HI_0561	761.593	0.231465	0.328434	0.704754	0.480964	0.605889
HI_0568	582.93	-0.504346	0.271287	-1.85909	0.063015	0.127584
HI_0570	259.441	-0.695301	0.312849	-2.22248	0.0262507	0.0628016
HI_0574	552.087	-0.496716	0.277741	-1.78842	0.0737089	0.14222
HI_0575	141.687	0.826183	0.516295	1.60022	0.109551	0.193849
HI_0577	22.6633	-1.06192	0.72427	-1.4662	0.142594	0.240921
HI_0608	221.934	-0.575225	0.505195	-1.13862	0.254862	0.372518
HI_0636	27.5172	-1.60772	0.462006	-3.47986	0.000501668	0.00241117
HI_0647	158.046	0.358626	0.260142	1.37858	0.168025	0.270411
HI_0653	162.277	0.177661	0.283543	0.626576	0.530937	0.650413
HI_0664	190.059	1.34484	0.361042	3.72488	0.000195409	0.00110905
HI_0677	204.473	-0.481973	0.243528	-1.97912	0.0478021	0.101401
HI_0703	55.6238	-0.462669	0.392241	-1.17955	0.238178	0.351503
HI_0704	13.9197	-0.629453	0.857513	-0.734045	0.462921	0.590128
HI_0719	256.497	-0.439519	0.351336	-1.251	0.210936	0.321404
HI_0722	194.747	-0.923937	0.326192	-2.8325	0.0046186	0.0156446
HI_0725	34.9678	-2.1925	0.587866	-3.72959	0.000191789	0.00110021
HI_0736	421.42	0.958225	0.332806	2.87923	0.00398643	0.0138101
HI_0740	2612	-1.96151	0.419287	-4.67819	2.89416e-06	3.15109e-05
HI_0744	156.444	-1.54133	0.571054	-2.6991	0.00695277	0.0219485
HI_0755	74.0255	-0.29097	0.457351	-0.636207	0.524641	0.645666
HI_0756	489.782	1.40435	0.47512	2.95579	0.00311871	0.0113961
HI_0760	29.466	-2.30063	0.527353	-4.3626	1.28526e-05	0.000109398
HI_0762	202.593	-0.250815	0.25042	-1.00158	0.316547	0.440935
HI_0817	448.442	-1.68134	0.32253	-5.21298	1.85833e-07	3.25056e-06
HI_0825	46.7218	-0.695104	0.482892	-1.43946	0.15002	0.248558
HI_0827	141.943	0.202192	0.510478	0.396084	0.692043	0.779736
HI_0828	80.1519	-0.101772	0.301511	-0.337541	0.735709	0.81601
HI_0839	241.015	-0.154006	0.48281	-0.318979	0.749743	0.827959
HI_0842	132.152	1.67008	0.376973	4.43025	9.4126e-06	8.5492e-05
HI_0847	314.63	-1.15353	0.546013	-2.11265	0.0346311	0.0790157
HI_0850	31.7492	-1.32924	0.4943	-2.68913	0.00716377	0.0225479
HI_0854	141.551	0.0297754	0.297878	0.0999581	0.920378	0.948834
HI_0862	208.206	1.39603	0.539012	2.58998	0.00959821	0.0285606
HI_0878	207.491	1.76856	0.300772	5.88007	4.10103e-09	1.04186e-07
HI_0883	104.913	-0.520033	0.393065	-1.32302	0.185829	0.29288
HI_0886	67.7118	0.613165	0.335073	1.82995	0.0672579	0.133391
HI_0895	1356.2	-0.0811496	0.387315	-0.209518	0.834044	0.894397
HI_0896	109.783	-0.64446	0.347287	-1.8557	0.0634961	0.128073
HI_0902	179.483	0.741994	0.469623	1.57998	0.114112	0.200369
HI_0929	148.682	1.47828	0.465478	3.17582	0.00149412	0.00610816
HI_0930	162.696	0.491171	0.562913	0.872553	0.382907	0.509338
HI_0939	64.1072	0.362594	0.562487	0.644627	0.519169	0.641893
HI_0952	17.2985	-0.587899	0.740356	-0.794076	0.427151	0.553119
HI_0956	56.2789	-1.80667	0.562054	-3.2144	0.00130717	0.00544825
HI_0961	250.276	-1.67316	0.446741	-3.74526	0.000180211	0.00105074
HI_0966	181.174	0.776741	0.362393	2.14337	0.0320835	0.0739375
HI_0974.1	21.557	-1.79315	0.732903	-2.44664	0.0144196	0.0385608
HI_0984	315.048	-1.9263	0.476045	-4.04646	5.1997e-05	0.000369513
HI_1034	158.523	-0.647398	0.47669	-1.35811	0.174428	0.277784
HI_1036	33.223	-0.385864	0.513359	-0.751646	0.452264	0.580007
HI_1037	381.129	-0.744803	0.219601	-3.39162	0.000694802	0.00322328
HI_1043	84.6644	0.650524	0.450126	1.4452	0.1484	0.246812
HI_1048	425.997	-0.916597	0.232579	-3.94102	8.11366e-05	0.0005344
HI_1050	21.1262	-2.57275	0.529803	-4.85605	1.1975e-06	1.57744e-05
HI_1051	251.226	0.82647	0.430523	1.91969	0.0548976	0.114183
HI_1052	125.723	2.63474	0.603541	4.36547	1.26849e-05	0.000109398
HI_1053	243.385	2.39236	0.721376	3.31639	0.000911889	0.00395522
HI_1074	35.8944	-0.948257	0.576803	-1.64399	0.100179	0.180865
HI_1075	623.431	-1.22019	0.326597	-3.73607	0.000186919	0.00107807
HI_1076	1222.45	-1.66097	0.3519	-4.72	2.35842e-06	2.70584e-05
HI_1082	30.3253	-1.20575	0.549959	-2.19243	0.0283486	0.0667725
HI_1115	151.201	-1.84521	0.395593	-4.6644	3.09513e-06	3.3025e-05
HI_1119	68.494	-1.96405	0.500891	-3.92111	8.8141e-05	0.000573454
HI_1146	220.956	1.16266	0.198475	5.85796	4.68575e-09	1.1363e-07
HI_1151	90.6766	-1.72588	0.369836	-4.66661	3.06208e-06	3.30024e-05
HI_1159	301.733	-1.17963	0.378532	-3.11633	0.0018312	0.00726352
HI_1161	29.8303	-1.66007	0.475132	-3.49393	0.000475973	0.00231901
HI_1163	430.212	0.113064	0.257005	0.43993	0.659987	0.753969
HI_1168	82.6879	-0.598535	0.369706	-1.61895	0.105458	0.188167
HI_1170	136.836	0.558861	0.473455	1.18039	0.237846	0.351498
HI_1171	33.2143	-1.40347	0.451878	-3.10586	0.00189727	0.00749775
HI_1192	7.29764	1.66063	0.928063	1.78935	0.0735587	0.142187
HI_1198	266.201	-0.877635	0.247527	-3.54562	0.000391696	0.00198076
HI_1202	20.2201	-1.46511	0.613062	-2.38983	0.0168563	0.043339
HI_1208	97.7082	1.51092	0.425376	3.55196	0.000382373	0.00194282
HI_1215	122.182	1.01129	0.515707	1.96098	0.0498815	0.104978
HI_1218	344.352	1.3878	0.587465	2.36235	0.0181594	0.0459148
HI_1225.1	69.2756	0.0901611	0.49889	0.180723	0.856585	0.912152
HI_1240	57.8744	-1.25339	0.487458	-2.57127	0.0101326	0.0297837
HI_1241	44.4306	0.680357	0.68404	0.994615	0.319924	0.445057
HI_1244	302.912	3.22031	0.508667	6.33088	2.43772e-10	8.67017e-09
HI_1249	38.5518	0.527381	0.605539	0.870928	0.383794	0.509338
HI_1257	20.364	-2.92441	0.646247	-4.52522	6.03321e-06	5.85221e-05
HI_1259	952.473	-0.512454	0.306755	-1.67056	0.0948081	0.173129
HI_1278	102.065	-0.0624045	0.374309	-0.166719	0.867591	0.91897
HI_1292	66.0708	1.32665	0.399367	3.32188	0.00089414	0.00393704
HI_1293	27.6985	-1.63986	0.443959	-3.69373	0.000220992	0.00123002
HI_1296	69.9678	0.278065	0.400209	0.6948	0.487181	0.612275
HI_1297	50.7959	-4.01374	0.528352	-7.59671	3.03756e-14	3.6012e-12
HI_1307	58.5124	-0.375713	0.587832	-0.63915	0.522725	0.644795
HI_1314	82.7392	-0.219441	0.364452	-0.602112	0.5471	0.661105
HI_1316	125.834	1.51362	0.595245	2.54286	0.0109951	0.0318644
HI_1324	206.079	-1.6692	0.415242	-4.01984	5.82388e-05	0.000400909
HI_1328	446.296	-1.44921	0.431312	-3.36001	0.000779394	0.00352379
HI_1333	119.569	0.83755	0.441607	1.8966	0.0578814	0.119652
HI_1349	1553.63	-2.11889	0.630152	-3.36251	0.000772371	0.00350689
HI_1355	16.0628	0.312115	0.752806	0.414602	0.678433	0.77256
HI_1364	37.7912	0.475396	0.526973	0.902126	0.36699	0.492424
HI_1376	64.011	-1.89256	0.401556	-4.71307	2.44018e-06	2.76986e-05
HI_1388.1	22.8943	0.143529	0.701926	0.204478	0.83798	0.895916
HI_1434.2	7.81385	-0.0566823	0.777659	-0.0728884	0.941895	0.967278
HI_1446	15.8952	-1.06516	0.745489	-1.4288	0.15306	0.25281
HI_1450	52.2896	0.195272	0.482465	0.404738	0.68567	0.775403
HI_1453	277.701	3.28346	0.48984	6.70313	2.04006e-11	1.08837e-09
HI_1454	174.303	3.88539	0.401959	9.66615	4.19896e-22	2.24014e-19
HI_1459	138.579	-0.92742	0.456059	-2.03355	0.0419965	0.0910778
HI_1556	355.974	-1.25417	0.280336	-4.47382	7.68358e-06	7.2552e-05
HI_1558	325.761	-0.431947	0.231883	-1.86278	0.062493	0.12701
HI_1560	48.966	-1.63511	0.45389	-3.60244	0.00031525	0.00166521
HI_1598	140.071	-0.844032	0.60846	-1.38716	0.165393	0.268606
HI_1599	140.297	3.11246	0.504858	6.16502	7.04747e-10	2.34989e-08
HI_1600	605.79	3.87822	0.479437	8.08911	6.01027e-16	1.28259e-13
HI_1601	163.215	1.04231	0.61016	1.70825	0.0875899	0.162536
HI_1603	118.178	0.394071	0.542544	0.726341	0.46763	0.594001
HI_1604	95.4028	1.38632	0.582845	2.37853	0.0173817	0.0444754
HI_1605	46.1926	-0.429433	0.546127	-0.786324	0.431677	0.557627
HI_1618	82.7011	0.0644587	0.290473	0.221909	0.824384	0.887607
HI_1621	161.583	2.25433	0.341621	6.59892	4.14169e-11	2.00872e-09
HI_1622	116.94	1.05727	0.417217	2.5341	0.0112736	0.0324229
HI_1624	476.985	0.409219	0.469639	0.871349	0.383564	0.509338
HI_1625	62.7884	0.246605	0.509629	0.483891	0.628463	0.728881
HI_1626	30.9172	-0.0639358	0.536034	-0.119276	0.905057	0.940744
HI_1627	45.9804	-0.958326	0.368829	-2.59829	0.00936894	0.0280018
HI_1628	74.2321	0.00593541	0.513129	0.0115671	0.990771	0.994499
HI_1629	54.5917	-1.94911	0.428053	-4.55343	5.27789e-06	5.26309e-05
HI_1632	45.457	0.195618	0.386333	0.506347	0.612613	0.718306
HI_1643	133.488	0.0952568	0.601948	0.158247	0.874262	0.922688
HI_1656	26.8458	0.507743	0.657776	0.771909	0.440168	0.567222
HI_1657	75.0155	-1.09149	0.605216	-1.80346	0.0713155	0.139284
HI_1666	98.481	-1.71707	0.450761	-3.80926	0.000139383	0.000845011
HI_1667	422.946	-0.971459	0.304051	-3.19505	0.00139808	0.00578197
HI_1671	79.9463	-0.338146	0.531164	-0.636613	0.524377	0.645666
HI_1678	211.905	-0.492356	0.24012	-2.05046	0.0403197	0.0888866
HI_1679	116.102	0.958663	0.424834	2.25656	0.0240355	0.0582862
HI_1680	238.208	1.62398	0.487102	3.33396	0.000856198	0.00382244
HI_1681	592.161	-0.20006	0.329617	-0.606946	0.543887	0.658978
HI_1695	73.8331	1.01101	0.437005	2.3135	0.0206952	0.0513531
HI_1700	50.8849	-0.172189	0.594479	-0.289647	0.772086	0.846238
HI_1701	57.5635	-0.50793	0.448302	-1.13301	0.25721	0.375435
HI_1709	159.625	-0.38852	0.425573	-0.912936	0.361276	0.487586
HI_1724	23.2913	-1.01066	0.74923	-1.34893	0.17736	0.281193
HI_1728	52.2756	0.400527	0.390607	1.0254	0.305176	0.42914
HI_1737	9.16313	0.420925	0.912909	0.461081	0.644741	0.740335
hisS	656.204	0.410126	0.240927	1.70229	0.0887017	0.164029
hldD	655.968	-0.45542	0.220593	-2.06453	0.0389676	0.0867925
hldE	245.78	-0.364814	0.306433	-1.19052	0.233844	0.349257
hns	488.288	1.08478	0.410943	2.63973	0.00829719	0.0251509
hofB	540.591	1.55155	0.877338	1.76848	0.0769813	0.147274
hofC	86.4402	0.301747	0.405723	0.743728	0.457041	0.584728
holA	56.6758	-0.719415	0.484795	-1.48396	0.13782	0.235664
holB	307.18	0.344019	0.262012	1.31299	0.189187	0.297619
holC	192.475	-0.973858	0.244007	-3.99111	6.57651e-05	0.00044265
holD	24.4006	-1.16493	0.49384	-2.35892	0.0183281	0.0460143
hpt	45.9767	2.24017	0.436941	5.12695	2.9448e-07	4.90953e-06
hscA	777.469	0.459391	0.186819	2.45902	0.0139317	0.0376332
hscB	356.139	0.659222	0.217523	3.03058	0.00244086	0.00927958
hslO	143.504	0.609844	0.319483	1.90884	0.0562823	0.116835
hslV	333.333	0.929943	0.385708	2.41101	0.0159086	0.0415024
htpG	659.466	2.7421	0.429106	6.39026	1.65602e-10	6.31061e-09
htpX	335.332	0.0428035	0.285466	0.149943	0.88081	0.922845
htrB	108.194	-1.22589	0.424014	-2.89115	0.00383831	0.0133839
hupA	155.927	-1.5671	0.285673	-5.48564	4.11981e-08	8.57544e-07
hxuB	213.963	1.62704	0.446889	3.64082	0.000271775	0.00145721
ihfA	49.402	0.788839	0.47022	1.67759	0.0934264	0.171282
ihfB	65.1235	-0.497603	0.462123	-1.07678	0.28158	0.402996
ilvA	150.021	0.628418	0.34848	1.80331	0.0713393	0.139284
ilvC	494.123	2.43886	0.346948	7.02947	2.07313e-12	1.38252e-10
ilvD	589.417	-0.487255	0.218878	-2.22615	0.0260041	0.0623515
ilvE	474.413	-0.269808	0.293892	-0.918051	0.358592	0.485556
ilvH	84.4306	1.39553	0.51084	2.73183	0.00629846	0.0201815
ilvI	397.202	1.77864	0.271737	6.54543	5.93262e-11	2.53204e-09
ilvY	70.2665	1.72225	0.493983	3.48645	0.000489473	0.00237394
infA	42.5735	-1.23584	0.513428	-2.40704	0.0160824	0.0418014
infB	1918.46	0.464941	0.265586	1.75062	0.0800109	0.152178
infC	327.031	-1.05877	0.31159	-3.39794	0.000678945	0.00319134
iscA	38.3026	-1.13215	0.408133	-2.77398	0.00553755	0.018111
iscS	352.686	0.173473	0.229669	0.75532	0.450057	0.578489
iscU	150.53	-0.815826	0.319316	-2.55492	0.0106212	0.030964
iscX	5.6783	-1.63016	0.942657	-1.72933	0.0837501	0.15705
ispA	144.672	0.04264	0.338185	0.126085	0.899665	0.937444
ispB	228.998	0.0951853	0.224239	0.424481	0.671215	0.765156
ispD	90.6866	0.955816	0.312053	3.063	0.00219133	0.00850235
ispF	58.378	0.543273	0.340913	1.59358	0.111029	0.19614
ispG	811.84	0.233453	0.43848	0.532415	0.594439	0.70474
ispH	250.011	0.223613	0.316461	0.706607	0.479811	0.605151
katA	2392.49	0.186884	0.30407	0.61461	0.538812	0.655545
kdkA	270.22	-1.15966	0.259625	-4.46667	7.94465e-06	7.43591e-05
kdsA	227.43	0.286195	0.2386	1.19948	0.230342	0.345676
kdsB	177.246	-0.512288	0.516931	-0.991019	0.321676	0.446912
kefBC	320.524	0.321108	0.376684	0.85246	0.393959	0.518956
lapA	17.1991	-1.79004	0.532996	-3.35845	0.000783816	0.00352883
lapB	137.371	-0.605235	0.421004	-1.4376	0.150547	0.249045
lepA	566.693	0.498537	0.216854	2.29895	0.0215077	0.0528772
leuA	80.0818	2.37695	0.395855	6.00461	1.91798e-09	5.38547e-08
leuB	46.1708	1.19247	0.449865	2.65074	0.00803161	0.0245551
leuC	276.262	3.40932	0.442232	7.70936	1.26448e-14	1.6865e-12
leuD	23.1519	1.85831	0.503967	3.68737	0.00022658	0.00124619
leuS	1333.56	0.22193	0.209444	1.05962	0.289319	0.411057
lex1	363.775	2.45209	0.409286	5.99115	2.08364e-09	5.70062e-08
lexA	309.494	-0.443508	0.210912	-2.10281	0.035482	0.0802103
lgt	143.39	-0.111939	0.463694	-0.241407	0.80924	0.875719
licA	116.969	-0.390642	0.646327	-0.604404	0.545575	0.66001
ligA	251.486	0.395188	0.332596	1.18819	0.234758	0.349257
lipA	137.876	1.00364	0.41288	2.43083	0.0150643	0.039786
lldD	3786.86	-0.725229	0.309067	-2.34651	0.01895	0.0474639
lnt	198.681	0.584147	0.36292	1.60957	0.107491	0.191155
lolA	94.8401	-0.951788	0.334394	-2.8463	0.00442299	0.0150297
lolB	75.6174	-0.860556	0.412428	-2.08656	0.0369279	0.0829517
lolC	223.047	-1.94847	0.296076	-6.58097	4.67399e-11	2.16832e-09
lolD	78.7856	-0.617976	0.303449	-2.03651	0.0416995	0.0906179
lolE	124.663	-0.00195987	0.505554	-0.00387668	0.996907	0.999178
lon	2356.32	0.658455	0.361247	1.82273	0.0683445	0.135294
lpdA	1769.3	-0.123797	0.365988	-0.338253	0.735173	0.81601
lpoA	462.881	-0.96032	0.32681	-2.93846	0.00329843	0.01189
lppB	349.047	0.287959	0.183685	1.56768	0.116956	0.204913
lptA	145.279	-1.69403	0.353416	-4.7933	1.64057e-06	2.01205e-05
lptB	158.61	0.301188	0.308955	0.974859	0.32963	0.456635
lptE	166.986	-0.137604	0.27562	-0.499253	0.617601	0.721998
lpxA	169.448	-0.817972	0.420527	-1.94511	0.0517616	0.108506
lpxB	139.751	0.979464	0.393338	2.49013	0.0127695	0.035249
lpxC	399.641	-0.127773	0.277096	-0.461114	0.644717	0.740335
lpxD	530.022	0.134398	0.259353	0.518205	0.604315	0.713076
lpxH	100.459	-0.573889	0.433305	-1.32445	0.185355	0.292565
lpxK	99.9734	-0.510051	0.499124	-1.02189	0.306832	0.429645
lrp	106.888	-0.996423	0.26979	-3.69333	0.000221335	0.00123002
luxS	89.8103	-1.29521	0.450595	-2.87445	0.00404738	0.0139759
lysA	279.366	-0.220178	0.336553	-0.654215	0.512973	0.634968
lysU	738.34	-0.943224	0.250526	-3.76498	0.000166564	0.000987352
maeB	2699.44	-1.38472	0.319055	-4.34005	1.42451e-05	0.000116919
map	449.795	1.29911	0.195982	6.62871	3.38642e-11	1.72062e-09
matP	37.4208	-1.5602	0.635962	-2.4533	0.0141552	0.0381405
mazG	190.11	1.13557	0.415929	2.73021	0.00632944	0.0202201
mdh	1403.88	-1.88998	0.38005	-4.97297	6.59342e-07	9.77108e-06
menA	85.6822	0.420355	0.303387	1.38554	0.165887	0.268999
menB	545.741	-0.91154	0.19463	-4.68345	2.8208e-06	3.10288e-05
menC	233.398	-0.42749	0.360477	-1.1859	0.235661	0.349257
menD	699.169	0.618627	0.345472	1.79067	0.0733464	0.142034
menF	373.343	-0.856074	0.261687	-3.27137	0.00107028	0.00454976
mepA	292.429	-0.554711	0.323608	-1.71415	0.0865017	0.160797
metF	109.573	0.776718	0.37869	2.05107	0.0402606	0.0888866
metG	512.888	-0.656316	0.244731	-2.68178	0.00732307	0.0228471
metI	88.3796	0.606116	0.438019	1.38377	0.16643	0.26947
metJ	120.624	0.604021	0.481502	1.25445	0.209678	0.321404
metK	265.172	0.801373	0.253755	3.15805	0.00158826	0.00641924
metN	194.893	0.90294	0.410265	2.20087	0.0277451	0.0656409
metQ	193.255	0.43334	0.340129	1.27405	0.202647	0.313368
metR	197.233	-0.029536	0.510972	-0.0578036	0.953905	0.97492
mfd	570.935	0.430466	0.289842	1.48517	0.137498	0.235664
mglA	6515.84	-0.798916	0.254572	-3.13827	0.00169948	0.00679154
mglC	622.154	-1.60464	0.388171	-4.13386	3.56725e-05	0.000264323
mgsA	206.155	-0.935735	0.326442	-2.86647	0.00415078	0.0142765
miaA	157.358	0.787154	0.491219	1.60245	0.109056	0.193293
miaB	943.445	-0.299852	0.211353	-1.41873	0.155979	0.256046
mioC	97.8322	-1.73096	0.475722	-3.6386	0.000274124	0.00146245
mlaA	172.397	-0.0860553	0.276988	-0.310682	0.756042	0.833365
mlaB	140.203	-0.597934	0.464419	-1.28749	0.197925	0.307519
mlaC	186.649	-0.85683	0.463373	-1.84912	0.064441	0.129003
mlaD	180.145	-0.823318	0.396171	-2.07819	0.0376922	0.0843135
mlaE	255.843	0.930906	0.3903	2.38511	0.0170742	0.0437937
mlaF	534.739	0.213101	0.267114	0.797788	0.424993	0.550994
mltC	405.1	-0.479746	0.178968	-2.68062	0.00734861	0.02286
mltG	179.771	0.718822	0.26061	2.75823	0.00581155	0.0187833
mnmA	261.107	1.81733	0.356391	5.09925	3.41e-07	5.51284e-06
mnmC	29.5437	-0.767312	0.521015	-1.47272	0.140826	0.239651
mnmG	567.745	0.0805676	0.298884	0.269562	0.787498	0.855662
moaA	251.742	0.872083	0.463876	1.87999	0.0601096	0.12312
moaC	60.3833	-0.548929	0.517471	-1.06079	0.288784	0.410844
moaD	16.5074	-2.94483	0.646638	-4.55406	5.2621e-06	5.26309e-05
moaE	53.7205	-1.7769	0.523791	-3.39238	0.000692874	0.00322328
mobB	125.48	-0.52218	0.382806	-1.36408	0.172541	0.275601
modA	439.051	2.31972	0.467537	4.96157	6.99241e-07	1.00823e-05
modB	82.43	1.66573	0.448702	3.71234	0.000205355	0.00115933
modC	176.025	1.98371	0.309226	6.41507	1.40758e-10	5.77648e-09
modE	136.663	0.531204	0.418021	1.27076	0.203815	0.314263
moeA	312.964	-0.80222	0.199976	-4.01157	6.03155e-05	0.000412543
moeB	89.9287	-0.681786	0.322763	-2.11234	0.0346573	0.0790157
mog	121.352	-0.471526	0.273558	-1.72368	0.0847653	0.158675
mpl	316.353	-0.829285	0.299033	-2.77322	0.00555041	0.018111
mraY	166.873	0.305511	0.25493	1.19841	0.230757	0.345811
mrcA	756.616	-0.000199068	0.193155	-0.00103061	0.999178	0.999178
mrcB	354.401	0.837967	0.34734	2.41253	0.0158423	0.0414307
mrdA	292.818	0.471931	0.365667	1.2906	0.196841	0.306768
mrdB	310.938	2.27421	0.477686	4.76088	1.92755e-06	2.28521e-05
mreB	428.117	0.0571974	0.324774	0.176115	0.860204	0.914181
mreC	85.9623	0.644949	0.374542	1.72197	0.0850757	0.158977
mreD	17.8413	0.985478	0.646795	1.52363	0.127601	0.220664
mrp	465.291	-1.48424	0.509151	-2.91513	0.00355546	0.0126036
msbA	611.689	-1.00896	0.291939	-3.45608	0.000548099	0.00262252
msbB	118.566	-0.629022	0.428811	-1.4669	0.142403	0.240921
msrAB	1327.34	3.3779	0.422532	7.99443	1.30176e-15	2.08755e-13
mtgA	20.3869	-0.697157	0.556577	-1.25258	0.210359	0.321404
mtnN	115.119	1.00443	0.301505	3.3314	0.000864117	0.00384172
mtr	317.481	-0.79694	0.4391	-1.81494	0.0695333	0.136886
mukB	1320.08	0.0112057	0.201126	0.0557149	0.955569	0.975686
mukE	232.743	-0.317515	0.283138	-1.12141	0.262111	0.380462
mukF	328.964	0.767314	0.30871	2.48555	0.012935	0.0355712
murA	631.433	-0.0737709	0.179339	-0.411349	0.680817	0.774447
murB	92.0664	-1.01603	0.616749	-1.6474	0.0994763	0.1799
murC	468.298	0.273978	0.243515	1.1251	0.260547	0.379787
murD	387.817	0.0912918	0.250639	0.364236	0.715682	0.801294
murE	755.654	-0.314106	0.188088	-1.66999	0.0949207	0.173129
murF	223.889	-1.17684	0.285626	-4.12023	3.78489e-05	0.000278516
murG	246.006	0.75136	0.25618	2.93294	0.00335767	0.0120627
murJ	104.566	0.554811	0.510682	1.08641	0.277297	0.397682
mutH	87.5113	-0.361284	0.434732	-0.831051	0.405945	0.531464
mutM	63.7718	1.89613	0.582567	3.25479	0.00113477	0.00480476
mutS	410.957	-0.590394	0.253306	-2.33076	0.0197661	0.0491618
mutY	122.995	0.788031	0.47415	1.66199	0.0965156	0.175342
nadR	269.781	-0.325642	0.273039	-1.19266	0.233002	0.348687
nagA	189.989	-1.66471	0.545749	-3.05032	0.002286	0.00879629
nagK	191.436	-1.55833	0.289267	-5.38716	7.15795e-08	1.41436e-06
nanA	766.137	-0.662278	0.488358	-1.35613	0.175057	0.27837
nanE	306.6	-0.97615	0.369105	-2.64464	0.00817782	0.0248596
nanK	444.013	-0.337652	0.494669	-0.682582	0.494871	0.619024
nanM	466.061	-0.934902	0.494117	-1.89206	0.0584825	0.120465
napA	93.7499	-1.07146	0.353718	-3.02914	0.00245252	0.00927958
napB	75.0216	0.501476	0.448613	1.11784	0.263637	0.381166
napC	87.0741	0.350988	0.505911	0.693774	0.487824	0.612362
napD	23.9163	-0.94355	0.661422	-1.42655	0.15371	0.253492
napF	32.6363	-1.21507	0.560803	-2.16666	0.0302607	0.0706525
napG	376.438	0.360937	0.34396	1.04936	0.294013	0.416616
napH	82.5061	-0.0866608	0.473475	-0.183031	0.854773	0.911132
narP	247.32	-1.24239	0.500896	-2.48033	0.0131261	0.0359454
narQ	227.991	0.270081	0.390568	0.691508	0.489246	0.612761
neuA	120.855	-1.65854	0.269653	-6.15066	7.71608e-10	2.49487e-08
nfuA	192.094	-0.287369	0.221436	-1.29775	0.194373	0.304547
nhaA	174.062	0.432619	0.569464	0.759695	0.447437	0.575893
nlpI	436.277	-1.18891	0.402943	-2.95057	0.0031719	0.0114726
norM	59.0345	0.713187	0.449236	1.58756	0.112387	0.198209
nqrA	1356.58	-1.13728	0.296858	-3.83105	0.000127599	0.000790789
nqrB	2952.77	-1.61766	0.316386	-5.11291	3.17231e-07	5.20746e-06
nqrC	772.012	-1.26381	0.28364	-4.45568	8.3629e-06	7.69243e-05
nqrD	373.642	-2.51065	0.486863	-5.15678	2.51231e-07	4.27393e-06
nqrE	328.419	-0.462199	0.29897	-1.54597	0.122112	0.212898
nqrF	900.568	-0.830666	0.298699	-2.78094	0.00542014	0.0178496
nrdA	627.742	0.185103	0.319511	0.579331	0.562366	0.677251
nrdB	875.828	0.921484	0.370117	2.48971	0.0127848	0.035249
nrdG	58.9387	-0.459319	0.432305	-1.06249	0.288015	0.410296
nrdR	129.905	0.482709	0.330085	1.46238	0.143638	0.240977
nrfA	2206.06	-2.27213	0.479183	-4.74167	2.11961e-06	2.4853e-05
nrfB	786.152	-1.23947	0.33613	-3.68748	0.000226488	0.00124619
nrfC	613.344	-2.12567	0.44056	-4.82494	1.40046e-06	1.75798e-05
nrfE	228.101	0.377022	0.373622	1.0091	0.312928	0.436462
nth	39.576	-0.985268	0.541804	-1.8185	0.0689882	0.136316
nudC	80.4798	1.94813	0.699077	2.78672	0.00532446	0.0176349
nudF	563.234	-1.50664	0.477773	-3.15346	0.00161349	0.0064966
nusA	524.662	0.594934	0.226423	2.62754	0.00860055	0.0259231
nusB	83.2587	0.905255	0.235692	3.84085	0.00012261	0.000769559
nusG	446.543	1.25599	0.30289	4.14668	3.37336e-05	0.000251704
oapB	61.2782	-1.09684	0.427904	-2.56329	0.0103686	0.0303936
obg	540.991	0.385072	0.216127	1.78169	0.0747996	0.144063
ogt	192.557	-0.0373247	0.47378	-0.0787807	0.937207	0.964013
omp26	1756.71	-0.175747	0.30408	-0.577961	0.563291	0.6776
ompA	5380.93	-0.589778	0.310028	-1.90234	0.057127	0.118358
opa	143.989	-1.46995	0.313517	-4.68858	2.75111e-06	3.08993e-05
oppA	2108.28	-0.618253	0.330178	-1.87248	0.0611401	0.124497
oppB	152.073	-0.250703	0.473218	-0.529783	0.596262	0.706117
oppC	193.822	-0.534873	0.266912	-2.00393	0.0450775	0.0961953
oppD	426.763	0.221011	0.353657	0.624931	0.532016	0.650988
oppF	268.85	0.524678	0.25964	2.02079	0.0433014	0.0935274
opsX	52.4841	-0.132771	0.336184	-0.394937	0.692889	0.779866
orn	68.9462	-1.76092	0.574174	-3.06687	0.00216311	0.00842349
pal	1544.77	-0.155971	0.382392	-0.407884	0.683359	0.775403
panF	377.071	-0.247842	0.261352	-0.948308	0.342973	0.469169
parC	911.955	-0.103846	0.147774	-0.70274	0.482218	0.606752
parE	355.258	0.420751	0.226313	1.85916	0.0630048	0.127584
pbpG	53.2991	0.654904	0.513544	1.27526	0.202216	0.313368
pckA	7948.93	-2.35908	0.430245	-5.48311	4.17922e-08	8.57544e-07
pcnB	119.108	-0.138679	0.204836	-0.677026	0.49839	0.621853
pdxH	116.334	0.0791413	0.443619	0.178399	0.858409	0.913183
pdxS	3590.86	-0.134738	0.304109	-0.443059	0.657723	0.752187
pdxT	387.488	-0.755747	0.273097	-2.76732	0.00565191	0.0183859
pdxY	59.3314	-2.4935	0.707883	-3.52248	0.000427531	0.00212175
pepA	1150.3	-0.425567	0.351101	-1.21209	0.225478	0.339809
pepD	826.901	-1.09228	0.323852	-3.37276	0.000744184	0.00340791
pepN	685.081	0.390346	0.284533	1.37188	0.1701	0.272851
pepP	916.492	-1.3677	0.253377	-5.39787	6.74359e-08	1.35763e-06
pfkA	242.171	-1.13442	0.479902	-2.36386	0.0180855	0.0458367
pflA	100.691	0.651206	0.323699	2.01176	0.0442449	0.0949885
pgi	718.069	-1.19131	0.358215	-3.32568	0.000882036	0.00390511
pgk	1365.66	-1.13271	0.310342	-3.64988	0.000262361	0.00141383
pgl	185.287	-1.54618	0.517654	-2.9869	0.00281818	0.0104774
pgpA	39.2699	0.0609979	0.548796	0.111148	0.911499	0.943009
pgpB	27.1106	0.21547	0.558612	0.385723	0.699702	0.786704
pgsA	236.01	-1.09664	0.344564	-3.18267	0.00145923	0.00598846
pheA	187.571	-0.0965878	0.46687	-0.206884	0.836101	0.895057
pheS	176.772	-0.27882	0.231225	-1.20584	0.22788	0.342461
pheT	928.656	0.118842	0.192837	0.61628	0.53771	0.655545
phoB	246.63	-0.837415	0.315575	-2.65361	0.00796354	0.0244169
phoR	117.034	0.580375	0.320096	1.81313	0.0698124	0.137182
plsB	678.063	0.0465708	0.304353	0.153016	0.878386	0.922845
plsC	68.1372	-1.13277	0.449481	-2.52019	0.0117293	0.0333738
plsY	42.0909	-1.87177	0.560223	-3.34111	0.000834427	0.0037409
pmbA	202.354	0.164238	0.302194	0.543486	0.586795	0.698056
pnp	4134.87	-0.735687	0.321777	-2.28633	0.0222349	0.0544144
pntA	3732.65	0.686162	0.237189	2.8929	0.00381708	0.0133535
pnuC	585.959	-1.41861	0.345451	-4.10654	4.01632e-05	0.000293521
polA	568.212	-0.575496	0.253871	-2.26689	0.0233971	0.0569971
potA	503.921	-0.923438	0.228283	-4.04514	5.22928e-05	0.000369513
potB	345.12	0.804895	0.269992	2.98118	0.00287139	0.0106013
potC	122.882	-0.347833	0.268438	-1.29577	0.195055	0.30472
potD-A	299.613	0.76745	0.282832	2.71345	0.00665861	0.0210823
potD-B	853.816	1.00329	0.36522	2.74708	0.00601284	0.0193244
ppa	562.155	0.0703929	0.196728	0.357819	0.720479	0.80517
ppc	618.865	0.187902	0.308973	0.608151	0.543087	0.658978
ppdD	92.304	-4.17367	0.580793	-7.18616	6.66376e-13	5.07874e-11
ppiB	149.93	0.713368	0.292012	2.44294	0.0145681	0.0387635
prc	1048.13	-0.970315	0.212712	-4.56163	5.07583e-06	5.15801e-05
prfA	451.676	-0.326211	0.269054	-1.21244	0.225345	0.339809
prfB	382.292	-0.846268	0.28971	-2.92109	0.00348808	0.0124474
prfC	187.824	0.483037	0.273172	1.76825	0.0770186	0.147274
priA	233.366	1.05284	0.417501	2.52176	0.0116769	0.0333136
prlC	596.359	0.453689	0.311312	1.45734	0.145021	0.242917
prmA	225.167	-0.908603	0.366373	-2.47999	0.0131384	0.0359454
prmB	228.699	-0.253	0.488465	-0.51795	0.604493	0.713076
proB	301.764	-0.42922	0.373088	-1.15045	0.249958	0.366857
proC	169.505	-0.590745	0.574471	-1.02833	0.303795	0.428769
proQ	338.056	-2.585	0.360885	-7.16295	7.89604e-13	5.61671e-11
proS	500.815	-0.620917	0.2945	-2.10838	0.0349981	0.0792845
prs	649.886	1.21847	0.232602	5.23842	1.61953e-07	2.92888e-06
psd	88.2478	1.6457	0.341929	4.81299	1.4869e-06	1.8448e-05
pssA	369.935	-1.06614	0.231671	-4.60197	4.18515e-06	4.3355e-05
pstA	144.868	1.97091	0.394732	4.99303	5.94398e-07	8.93271e-06
pstC	247.575	2.14894	0.359989	5.96947	2.38032e-09	6.34949e-08
pstS	824.843	0.867796	0.34634	2.50562	0.0122238	0.0344136
pta	1955.01	-0.575004	0.233721	-2.46022	0.0138854	0.0376032
pth	127.662	0.561924	0.381045	1.47469	0.140296	0.23913
ptsH	135.093	-1.56649	0.258127	-6.06868	1.28965e-09	4.04723e-08
ptsI	569.187	-0.247994	0.303125	-0.818124	0.413286	0.538433
ptsN	28.98	-0.173717	0.488886	-0.355332	0.722341	0.806211
purA	904.493	0.121119	0.23405	0.517494	0.604811	0.713076
purB	261.883	1.35219	0.29189	4.63253	3.61218e-06	3.77863e-05
purC	120.555	0.150856	0.519324	0.290486	0.771444	0.846238
purD	103.998	1.18155	0.458347	2.57786	0.00994145	0.0293026
purE	58.9489	3.39577	0.702198	4.83592	1.32531e-06	1.6978e-05
purF	151.995	1.76422	0.462204	3.81697	0.000135103	0.000828474
purH	117.815	2.77984	0.460444	6.03731	1.56709e-09	4.51914e-08
purK	92.2583	3.22658	0.549714	5.86956	4.36956e-09	1.08426e-07
purL	478.794	1.36655	0.287016	4.76124	1.9241e-06	2.28521e-05
purR	400.149	0.57366	0.376812	1.5224	0.127908	0.220838
putP	184.202	-0.77597	0.427185	-1.81647	0.0692982	0.136675
pykA	675.211	-0.162175	0.257385	-0.630087	0.528638	0.648341
pyrD	288.913	1.2089	0.339341	3.56249	0.000367359	0.00188448
pyrE	182.359	0.0559361	0.327517	0.170788	0.86439	0.917716
pyrF	265.804	-0.803948	0.483889	-1.66143	0.0966269	0.175342
pyrG	827.673	1.78401	0.236729	7.53607	4.84341e-14	5.16792e-12
pyrH	94.4201	1.11309	0.430603	2.58495	0.00973935	0.0288663
pyrR	83.5606	0.57721	0.458293	1.25948	0.207858	0.319574
qseB	70.9213	-0.634037	0.565699	-1.1208	0.262371	0.380462
qseC	123.713	-0.32705	0.460775	-0.709783	0.477839	0.603378
queA	607.619	-1.14834	0.275935	-4.16164	3.15967e-05	0.000239104
queF	50.2874	0.984377	0.322408	3.0532	0.00226414	0.00875304
queH	125.108	0.458584	0.272761	1.68126	0.0927116	0.170557
raiA	277.762	-0.836376	0.476813	-1.75409	0.0794144	0.151313
rapA	784.388	0.80634	0.300263	2.68545	0.00724322	0.0227289
rarA	296.252	1.29551	0.298014	4.34714	1.37925e-05	0.000114082
rbfA	139.181	-2.59323	0.436876	-5.93586	2.92318e-09	7.60739e-08
rbsR	179.505	-0.214891	0.481766	-0.446049	0.655562	0.75052
rdgC	223.243	1.34868	0.456659	2.95337	0.00314329	0.011409
rec2	200.062	3.47068	0.599748	5.7869	7.16973e-09	1.63815e-07
recA	507.657	-0.235134	0.318137	-0.739095	0.459849	0.586913
recC	479.125	0.760363	0.350354	2.17027	0.0299864	0.0701656
recD	369.988	1.43564	0.363491	3.9496	7.82824e-05	0.000518803
recF	298.118	1.12621	0.381334	2.95333	0.00314361	0.011409
recG	495.75	0.762641	0.304527	2.50434	0.0122679	0.034447
recJ	247.954	1.08854	0.408932	2.66192	0.00776956	0.0239599
recO	40.4307	-0.339836	0.668882	-0.508066	0.611407	0.71768
recQ	272.985	0.236885	0.275657	0.859346	0.39015	0.51521
recR	73.6963	0.131759	0.486462	0.270851	0.786506	0.855662
recX	42.8814	-1.26393	0.566531	-2.231	0.0256813	0.061716
relA	931.675	-0.192054	0.219671	-0.874281	0.381965	0.509338
rep	481.419	0.0136648	0.290074	0.0471081	0.962427	0.978009
rfaF	117.796	0.650558	0.3632	1.79119	0.0732634	0.142034
rhlB	720.245	0.900118	0.447006	2.01366	0.0440455	0.0947511
rho	323.883	1.22079	0.248375	4.9151	8.8737e-07	1.21388e-05
ribA	101.465	1.28105	0.356375	3.59468	0.000324787	0.00169876
ribB	224.428	-1.24837	0.36738	-3.39804	0.000678701	0.00319134
ribC	135.3	0.392034	0.267906	1.46332	0.143379	0.240921
ribD	240.018	0.326192	0.319895	1.01968	0.307878	0.430545
ribE	126.769	-0.548652	0.321896	-1.70444	0.0882997	0.163569
ribF	281.931	-1.04973	0.297665	-3.52655	0.000421015	0.00209917
rimI	8.14932	-1.44953	0.694121	-2.0883	0.036771	0.0827736
rimM	883.749	0.0193267	0.383499	0.0503959	0.959807	0.977758
rimP	187.962	1.11996	0.446081	2.51066	0.0120506	0.0340157
rlmB	242.004	0.019057	0.394794	0.0482708	0.9615	0.977999
rlmE	136.255	0.886245	0.489432	1.81076	0.0701774	0.137646
rlmH	112.94	0.459783	0.361401	1.27222	0.203294	0.313914
rlmM	301.415	1.72341	0.470793	3.66066	0.000251567	0.00136696
rlmN	227.765	0.466152	0.563081	0.827859	0.40775	0.533173
rlpA	51.7968	0.0817868	0.50795	0.161013	0.872083	0.921299
rluA	222.248	0.258463	0.240122	1.07638	0.281757	0.402996
rluB	309.662	-0.545189	0.218393	-2.49636	0.0125473	0.0349537
rluC	157.573	-0.767012	0.443217	-1.73055	0.0835312	0.156922
rluD	233.059	-0.243676	0.352419	-0.691439	0.48929	0.612761
rluE	91.2794	1.33125	0.562035	2.36863	0.0178542	0.0453582
rmuC	168.114	1.1455	0.516108	2.21949	0.0264533	0.0631446
rnc	140.004	-0.829355	0.360513	-2.30049	0.0214206	0.0527847
rnd	118.424	1.47135	0.364287	4.03899	5.36823e-05	0.000376835
rne	1772.22	0.23985	0.189305	1.267	0.205155	0.315874
rnfA	44.8855	-1.07289	0.532802	-2.01368	0.0440434	0.0947511
rnfC	400.153	-0.442594	0.228409	-1.93772	0.0526573	0.109952
rnfD	66.776	-1.31183	0.521814	-2.51398	0.0119377	0.0338763
rnfE	126.542	-0.00165446	0.6116	-0.00270513	0.997842	0.999178
rnhA	44.6757	-2.05063	0.514902	-3.98257	6.81747e-05	0.00045464
rnhB	116.971	0.553684	0.365339	1.51553	0.129637	0.223462
rnr	354.498	-0.181376	0.268209	-0.676251	0.498881	0.621853
rpe	354.661	0.633641	0.329379	1.92375	0.0543865	0.113341
rph	159.336	-0.0836869	0.260441	-0.321328	0.747962	0.827021
rpiA	130.319	0.142803	0.440787	0.323973	0.745958	0.825661
rplA	1783.77	1.2977	0.384939	3.3712	0.000748425	0.00341269
rplB	4884.04	0.257344	0.471113	0.546247	0.584896	0.697301
rplC	2922.41	-0.0113751	0.443372	-0.0256559	0.979532	0.989735
rplD	5602.16	0.719976	0.438402	1.64227	0.100534	0.180893
rplE	1499.31	-0.562998	0.316447	-1.77913	0.0752192	0.144611
rplF	2262.59	0.543756	0.369471	1.47171	0.141098	0.239732
rplI	1366.18	-0.25117	0.439751	-0.571164	0.567889	0.681594
rplJ	1301.28	-0.296413	0.468158	-0.633147	0.526638	0.646631
rplK	1328.75	-0.384648	0.470129	-0.818175	0.413257	0.538433
rplL	834.719	0.851855	0.412777	2.06372	0.0390444	0.0867925
rplM	1737.82	-0.70299	0.414806	-1.69474	0.0901241	0.166084
rplN	1560.37	-0.474362	0.388743	-1.22025	0.222372	0.336554
rplO	2482.23	-0.579002	0.336453	-1.7209	0.0852686	0.159059
rplP	2585.13	0.135755	0.451408	0.300737	0.763615	0.839976
rplQ	758.448	-0.0449164	0.37669	-0.11924	0.905085	0.940744
rplR	593.423	0.501457	0.347277	1.44397	0.148747	0.246832
rplS	654.222	-0.479202	0.38445	-1.24646	0.212595	0.322673
rplT	938.584	-0.0195187	0.39259	-0.0497179	0.960347	0.977758
rplU	2220.88	-0.97657	0.403205	-2.42202	0.0154346	0.0404636
rplV	4004.63	-0.0109666	0.487498	-0.0224958	0.982052	0.990082
rplW	1605.74	-0.684221	0.443165	-1.54394	0.122602	0.213403
rplX	1339.26	0.0314228	0.402751	0.0780206	0.937812	0.964013
rplY	219.966	0.392079	0.434949	0.901437	0.367356	0.492424
rpmA	1116.13	-0.701219	0.405204	-1.73053	0.083535	0.156922
rpmB	296.392	-0.225898	0.415693	-0.543424	0.586838	0.698056
rpmC	3658.06	1.2244	0.462522	2.64723	0.0081155	0.0247407
rpmD	313.697	-0.306061	0.364957	-0.838622	0.401681	0.527825
rpmE	319.375	-0.0945075	0.408572	-0.231312	0.817072	0.881513
rpmF	150.017	-2.38054	0.525122	-4.5333	5.80687e-06	5.68434e-05
rpmG	102.748	0.0171584	0.458186	0.0374486	0.970127	0.982885
rpmH	98.731	-3.21673	0.66323	-4.8501	1.23401e-06	1.60572e-05
rpmI	2358.18	-2.18941	0.487456	-4.49151	7.07215e-06	6.73749e-05
rpmJ	394.749	-0.712394	0.419559	-1.69796	0.0895156	0.165248
rpoA	6780.06	0.541726	0.333615	1.6238	0.104418	0.186622
rpoC	4456.91	0.385016	0.238517	1.6142	0.106483	0.189679
rpoD	968.796	0.471919	0.281242	1.67798	0.0933503	0.171282
rpoE	1247.86	-0.356212	0.268062	-1.32884	0.183901	0.2907
rpoH	2049.63	-0.0341106	0.294907	-0.115666	0.907917	0.940745
rpoZ	522.552	-2.23767	0.427843	-5.23013	1.69393e-07	3.01237e-06
rppH	183.498	-0.548394	0.267584	-2.04943	0.04042	0.088924
rpsB	1198.72	-0.113322	0.4121	-0.274986	0.783327	0.854612
rpsC	3686.21	0.649875	0.437767	1.48452	0.13767	0.235664
rpsD	4289.78	-0.00641595	0.330567	-0.0194089	0.984515	0.990082
rpsE	1298.38	-0.766651	0.307417	-2.49385	0.0126367	0.0350218
rpsF	2888.59	-1.27878	0.393185	-3.25236	0.00114451	0.00482683
rpsG	1071.05	-0.482897	0.384964	-1.25439	0.209699	0.321404
rpsH	829.572	-0.890176	0.366689	-2.42761	0.0151989	0.0400425
rpsI	473.833	-0.672761	0.418801	-1.6064	0.108186	0.192071
rpsJ	2899.6	-0.48693	0.424797	-1.14627	0.251685	0.368379
rpsK	3181.5	-0.0930697	0.260273	-0.357585	0.720654	0.80517
rpsL	1416.1	-1.26625	0.450471	-2.81096	0.00493945	0.0165997
rpsM	2640.99	0.00775309	0.366994	0.021126	0.983145	0.990082
rpsN	1843.11	-0.42506	0.367039	-1.15808	0.246832	0.363268
rpsP	605.466	-1.86958	0.369839	-5.05513	4.30108e-07	6.7489e-06
rpsQ	849.369	0.504103	0.518129	0.97293	0.330588	0.456635
rpsR	398.356	-0.891652	0.454627	-1.96128	0.0498458	0.104978
rpsS	1004.06	-0.070504	0.493632	-0.142827	0.886427	0.926364
rpsT	187.629	0.162232	0.408487	0.397153	0.691255	0.779671
rpsU	298.224	-1.53129	0.320236	-4.78174	1.7378e-06	2.10709e-05
rraA	576.034	-0.496569	0.299712	-1.65682	0.097556	0.176727
rraB	151.733	0.273258	0.280993	0.972475	0.330814	0.456635
rseA	1100.42	0.0119214	0.285278	0.0417886	0.966667	0.98045
rseB	353.241	0.221426	0.636922	0.34765	0.728103	0.8101
rseP	205.681	-0.271077	0.338774	-0.80017	0.423612	0.550442
rsfS	80.997	-0.215117	0.334906	-0.642322	0.520664	0.642996
rsgA	195.836	-0.592892	0.403844	-1.46812	0.142072	0.240921
rsmA	175.483	0.728883	0.356271	2.04587	0.0407692	0.0895077
rsmB	746.462	1.08786	0.430015	2.52982	0.011412	0.0326449
rsmD	35.7934	-1.7041	0.637882	-2.6715	0.00755135	0.0234224
rsmE	113.957	0.40005	0.488105	0.819597	0.412446	0.538433
rsmG	74.7295	-1.39414	0.412892	-3.37652	0.000734092	0.0033908
rsmH	347.561	0.0514535	0.315658	0.163004	0.870515	0.920555
rsmI	148.276	0.169082	0.291534	0.579976	0.561931	0.677251
rsmJ	105.968	-0.215453	0.387867	-0.555481	0.578566	0.691299
rsuA	51.0548	-0.411002	0.512614	-0.801778	0.422681	0.550001
ruvC	78.1285	0.118386	0.438097	0.270228	0.786985	0.855662
sanA	52.0511	0.160742	0.568026	0.282984	0.777189	0.850524
sapA	307.899	-1.60022	0.55841	-2.86568	0.00416121	0.0142765
sapB	74.8355	1.15636	0.496037	2.33121	0.0197425	0.0491618
sapC	43.0843	0.83205	0.385098	2.16062	0.0307248	0.0714236
sapD	118.059	-1.28772	0.535076	-2.4066	0.0161016	0.0418014
sapF	166.038	0.234854	0.510185	0.460332	0.645278	0.740335
sbcB	150.856	-1.1464	0.299333	-3.82986	0.000128216	0.000790789
sdaC	2216.57	-3.40764	0.418368	-8.14509	3.79004e-16	1.01099e-13
secA	2043.82	-0.212157	0.347203	-0.611045	0.54117	0.657663
secB	339.169	-1.49965	0.355188	-4.22213	2.42005e-05	0.000188481
secE	190.395	-1.41212	0.475942	-2.96701	0.00300713	0.0110262
secF	327.666	0.442195	0.320208	1.38096	0.167291	0.270044
secG	138.926	-2.7902	0.349291	-7.98817	1.36953e-15	2.08755e-13
secY	3939.65	-0.791083	0.350392	-2.25771	0.023964	0.058245
seqA	221.9	-1.74058	0.49284	-3.53173	0.00041285	0.00206813
serA	445.094	0.369146	0.311067	1.18671	0.235343	0.349257
serC	128.201	0.0249023	0.241359	0.103175	0.917824	0.947116
serS	706.326	-0.257674	0.232099	-1.11019	0.266918	0.385387
sfsA	25.7307	0.342905	0.669162	0.512439	0.608344	0.714871
siaP	1141.36	-0.905672	0.483394	-1.87357	0.0609896	0.124428
siaT	339.873	-0.525012	0.546426	-0.960811	0.336647	0.46289
slmA	159.74	0.9163	0.483311	1.89588	0.0579757	0.119652
slyD	397.791	0.188756	0.328433	0.574716	0.565484	0.679472
slyX	19.4923	-4.73075	0.738638	-6.4047	1.50668e-10	5.95418e-09
smpB	85.0324	-1.66866	0.527113	-3.16566	0.00154732	0.00627755
sodA	465.98	-0.254563	0.305585	-0.833035	0.404825	0.531302
sohB	267.528	0.214504	0.301867	0.710591	0.477338	0.603378
sotB	85.4446	1.49417	0.605844	2.46625	0.0136534	0.0371638
spoT	1030.88	-0.772738	0.250411	-3.08587	0.00202954	0.00793232
sprT	9.29716	-2.66898	0.710071	-3.75875	0.000170763	0.00100665
srmB	745.159	0.551096	0.296705	1.85739	0.0632556	0.127829
sspA	217.669	0.70736	0.273157	2.58958	0.00960943	0.0285606
sspB	89.2315	-0.220791	0.370806	-0.595435	0.551552	0.665731
sstT	166.021	0.706072	0.356178	1.98236	0.0474395	0.101034
sucA	2017.67	-0.674188	0.231026	-2.91824	0.00352018	0.0125201
sucB	1169.94	-0.809878	0.288712	-2.80514	0.00502945	0.0168226
sucC	425.889	-0.0418024	0.315791	-0.132374	0.894689	0.93317
suhB	739.384	-1.80588	0.338121	-5.34092	9.24745e-08	1.76197e-06
surA	1107.19	-0.384792	0.243245	-1.58191	0.11367	0.200142
surE	193.597	-0.75541	0.268786	-2.81045	0.00494725	0.0165997
tag	36.8319	0.14548	0.457252	0.318162	0.750362	0.827959
talB	2178.29	-1.66069	0.380583	-4.36354	1.27973e-05	0.000109398
tama	303.826	0.820267	0.221094	3.71004	0.000207225	0.00116373
tamB	1016.91	0.701917	0.211496	3.31881	0.000904006	0.00393704
tatA	117.535	-0.244999	0.336317	-0.728476	0.466322	0.593411
tatB	215.032	-1.12504	0.330179	-3.40736	0.00065595	0.00312455
tatC	94.2302	0.544606	0.222274	2.45016	0.0142794	0.0383782
tbp1	299.34	2.75309	0.333134	8.2642	1.4064e-16	5.0021e-14
tcdA	121.005	1.26627	0.345992	3.65983	0.000252382	0.00136696
tdk	187.773	0.0729252	0.334919	0.21774	0.827632	0.890205
tehB	136.113	0.531058	0.29475	1.80172	0.071589	0.13939
tgt	397.224	0.305501	0.297989	1.02521	0.305264	0.42914
thiB	402.711	-0.35773	0.319217	-1.12065	0.262437	0.380462
thiE	120.686	0.0731904	0.375434	0.194948	0.845433	0.90298
thiP	77.3229	0.0536273	0.487934	0.109907	0.912483	0.943009
thrA	712.59	0.399641	0.222399	1.79696	0.0723426	0.1406
thrB	249	1.80497	0.327753	5.5071	3.64795e-08	7.78473e-07
thrC	215.691	1.48799	0.257222	5.78486	7.25731e-09	1.63815e-07
thrS	742.505	-0.90608	0.403068	-2.24796	0.0245788	0.0593339
thyA	312.266	-0.109165	0.196436	-0.55573	0.578396	0.691299
tig	1151.3	0.095094	0.249547	0.381067	0.703154	0.789753
tktA	1869.08	-0.0530756	0.220937	-0.24023	0.810152	0.875818
tldD	89.7177	-1.62824	0.373323	-4.36148	1.29186e-05	0.000109398
tmk	341.059	1.1733	0.336872	3.48293	0.00049596	0.00239452
tolA	1298.98	-0.373927	0.199195	-1.87719	0.0604924	0.12365
tolB	671.39	0.269906	0.215647	1.25161	0.210712	0.321404
tolQ	177.974	-0.201596	0.228289	-0.883073	0.377197	0.503716
tolR	104.696	-0.160972	0.33927	-0.474465	0.635169	0.732676
tonB	758.244	1.16276	0.323115	3.5986	0.000319931	0.00168161
topA	720.382	-0.0618294	0.221788	-0.278777	0.780416	0.852307
topB	186.893	1.21713	0.573553	2.12208	0.0338309	0.0776291
tpiA	690.561	-1.0974	0.419796	-2.61413	0.00894538	0.026811
tpx	606.792	-1.10907	0.387984	-2.85854	0.004256	0.0145085
trkA	367.542	0.0145687	0.325846	0.0447105	0.964338	0.979019
trkH	232.756	-0.0339346	0.285776	-0.118746	0.905477	0.940744
trmA	322.033	0.522206	0.267693	1.95076	0.0510855	0.1073
trmB	142.332	0.951489	0.649292	1.46543	0.142805	0.240921
trmD	1527.38	-0.138161	0.342596	-0.403278	0.686744	0.775403
trmL	74.9023	-0.32244	0.353663	-0.911713	0.36192	0.487586
trmO	40.993	0.0688306	0.488722	0.140838	0.887998	0.927098
trpA	133.259	0.547886	0.396706	1.38109	0.167252	0.270044
trpC	114.26	0.41806	0.305153	1.37	0.170687	0.273048
trpE	159.02	1.86603	0.525317	3.5522	0.000382026	0.00194282
trpG	27.4684	-1.07486	0.758135	-1.41776	0.156259	0.256112
trpS	342.386	-0.372908	0.28568	-1.30533	0.191779	0.300924
truA	106.135	0.589317	0.63018	0.935158	0.349707	0.475334
truC	41.3911	0.7354	0.84528	0.870007	0.384296	0.509372
trxA	122.783	0.245487	0.45922	0.534575	0.592944	0.704317
tsaB	136.12	-1.19345	0.560374	-2.12975	0.0331925	0.0763286
tsaC	78.2715	0.187433	0.282599	0.663245	0.507174	0.629249
tsaD	371.641	-0.63651	0.31712	-2.00716	0.0447329	0.0956512
tsaE	362.91	1.07269	0.518371	2.06935	0.0385131	0.0859697
tsf	735.76	0.724527	0.392985	1.84365	0.065234	0.130102
tusE	15.6686	-1.55035	0.760499	-2.0386	0.0414903	0.090348
tyrA	127.535	1.05624	0.271007	3.89746	9.72085e-05	0.000624828
tyrP-A	195.347	0.970027	0.227596	4.26206	2.02553e-05	0.000159019
tyrP-B	419.528	-0.199809	0.401204	-0.498022	0.618468	0.721998
tyrR	159.127	-1.66863	0.509656	-3.27402	0.00106028	0.00452527
udk	249.329	-0.829806	0.272983	-3.03977	0.00236759	0.00905455
udp	1270.34	-0.915687	0.341102	-2.6845	0.00726388	0.0227289
upp	353.461	0.243889	0.432697	0.563647	0.572994	0.686178
uppS	216.048	-0.406949	0.335722	-1.21216	0.225451	0.339809
uraA	122.538	1.06733	0.313961	3.39956	0.000674932	0.00319134
usg	139.906	-0.614789	0.459588	-1.3377	0.180995	0.286531
uspA	1128.8	-1.51187	0.455259	-3.32089	0.000897295	0.00393704
uvrB	328.4	0.605017	0.396312	1.52662	0.126856	0.22009
uvrC	251.957	0.818475	0.300276	2.72574	0.0064157	0.0204345
uvrD	1384.84	0.943687	0.241941	3.90048	9.60033e-05	0.000620821
valS	1131.84	0.534245	0.213776	2.49909	0.0124512	0.0348698
waaA	250.246	-0.0364955	0.585345	-0.0623487	0.950285	0.973085
wecA	218.776	1.25847	0.451732	2.78587	0.0053384	0.0176349
xerC	181.86	1.08996	0.395291	2.75737	0.00582687	0.0187833
xerD	160.839	0.153178	0.230218	0.665363	0.505818	0.628298
xseA	302.31	-1.0114	0.477944	-2.11614	0.0343329	0.0786121
xseB	75.1809	-0.213472	0.428447	-0.498245	0.618311	0.721998
xthA	198.752	-1.09648	0.519328	-2.11135	0.0347425	0.0790411
yacG	35.7205	0.457616	0.279974	1.6345	0.102155	0.1835
yajC	60.0988	-1.50241	0.474413	-3.16687	0.00154088	0.00627527
ybaK	67.1111	0.738506	0.444305	1.66216	0.0964808	0.175342
ybeY	163.06	-0.0470838	0.303503	-0.155135	0.876715	0.922845
ybgC	100.766	-0.840891	0.458033	-1.83588	0.066376	0.132133
yceD	1781.55	-1.68029	0.417111	-4.0284	5.61569e-05	0.000389087
ychF	199.145	0.268584	0.540639	0.496791	0.619336	0.722027
yciB	179.676	0.229223	0.45675	0.501857	0.615768	0.721213
yidC	750.709	0.0754515	0.289224	0.260876	0.794188	0.861178
yqgF	99.2739	0.865471	0.288771	2.99708	0.00272578	0.0101692
zapA	59.2154	-1.70071	0.532543	-3.19356	0.00140531	0.00578946
zapB	81.3399	-1.48239	0.313095	-4.73462	2.19462e-06	2.54528e-05
zipA	309.095	-0.370556	0.261893	-1.41491	0.157094	0.257085
zntR	40.8066	-0.714744	0.623215	-1.14687	0.251437	0.368379
znuA	791.51	0.83421	0.286707	2.90962	0.00361863	0.012785
znuB	147.423	1.62424	0.659468	2.46296	0.0137794	0.0374112
znuC	65.175	0.0753188	0.517158	0.14564	0.884206	0.924949
zwf	1105.54	-0.0174668	0.302082	-0.0578216	0.953891	0.97492
