# Supplementary material for: In vivo gene expression profile of Haemophilus influenzae during human pneumonia
Source: Microbiol Spectr. 2023 Sep 14;11(5):e01639-23. doi: 10.1128/spectrum.01639-23 (PMC10581191; doi:10.1128/spectrum.01639-23)
Supplement: Supplemental file 6: DESeq2 result pan genome — DESeq2 result file with logarithmic fold change of all genes in the pan genome [file spectrum.01639-23-s0007.xlsx]

## Sheet: Sheet1
In vivo gene expression profile of Haemophilus influenzae during human pneumonia
Linnea Polland1,2, Hanna Rydén1,2, Yi Su1, Magnus Paulsson1,2 #
Author affiliations
1) Infection medicine, Department of Clinical Sciences Lund, Medical Faculty, Lund University, Lund, Sweden
2) Clinical Microbiology, Office for Medical Services, Region Skåne, Lund, Sweden
Supplemental file 6: DESeq2 result pan genome
	baseMean	log2FoldChange	lfcSE	stat	pvalue	padj
accA	200.145	0.0187494	0.307098	0.0610536	0.951317	0.980003
accA_2	13.0698	-2.14567	0.761677	-2.81703	0.00484695	0.0237773
accB	245.494	-0.439235	0.334833	-1.3118	0.189587	0.420389
accC	470.671	0.107478	0.324908	0.330794	0.7408	0.979725
accD	266.954	-0.649578	0.364939	-1.77996	0.0750825	0.210309
aceE	5615.39	-0.448748	0.284722	-1.57609	0.115004	0.29161
aceF	1556.51	-0.417911	0.377708	-1.10644	0.268536	0.528661
ackA	1385.42	-0.998826	0.314167	-3.17928	0.0014764	0.00923775
acpP	348.279	-1.16876	0.368475	-3.17188	0.00151458	0.00945473
adk	350.116	-1.03809	0.581866	-1.78407	0.0744116	0.209194
alaA	140.196	0.10931	0.260989	0.418829	0.675341	0.94927
alaS	3319.74	-1.17241	0.217918	-5.38005	7.44641e-08	2.31352e-06
alr	219.599	-0.550112	0.362379	-1.51806	0.128999	0.316698
amiB	86.9577	1.45349	0.212253	6.84791	7.4938e-12	6.98474e-10
ampD	38.1623	-0.216705	0.652744	-0.33199	0.739897	0.979725
anmK	19.6795	0.751758	3.83642	0.195953	0.844647	0.979725
ansB	764.539	0.0385433	1.80053	0.0214066	0.982921	0.992706
apaH	101.692	0.933384	0.385956	2.41837	0.0155902	0.0618799
apbE	892.703	-0.435161	0.274159	-1.58726	0.112454	0.287029
aphA	174.716	-1.71802	0.621715	-2.76335	0.00572113	0.0275803
apt	200.554	-2.44561	0.602842	-4.0568	4.97489e-05	0.000546631
arcA	233.313	-1.20961	0.474197	-2.55086	0.0107456	0.0458129
arcB_1	51.1335	0.922404	0.519841	1.77439	0.075998	0.211815
arcB_2	346.686	2.44953	0.365644	6.69923	2.09519e-11	1.71615e-09
arcB_3	0.556405	-0.216141	3.83907	-0.0563005	0.955102	NA
arcC1	273.199	1.29349	0.37148	3.48201	0.000497673	0.00381598
arfA	5.48329	-1.24345	2.08691	-0.595833	0.551287	0.856587
argG	432.397	-0.163667	0.49137	-0.333084	0.739071	0.979725
argH	344.92	0.959883	0.427562	2.24501	0.0247673	0.0880868
argR	96.8485	-0.133062	0.67221	-0.197948	0.843086	0.979725
argS	363.06	0.175339	0.276967	0.633067	0.52669	0.83254
aroA	104.839	-0.095409	0.485742	-0.196419	0.844282	0.979725
aroB	292.472	0.538654	0.317428	1.69694	0.0897089	0.241758
aroC	643.973	-0.542795	0.309733	-1.75246	0.0796945	0.219363
aroE	86.8626	-0.880825	0.352463	-2.49906	0.0124525	0.051427
aroG	291.131	0.066263	0.179158	0.369857	0.711489	0.972764
aroK	427.036	0.324033	0.252756	1.282	0.199842	0.433526
aroQ	42.6724	-0.911962	0.686024	-1.32934	0.183734	0.409764
arsC	7.99186	-1.42868	1.64199	-0.87009	0.384251	0.682412
artI	204.661	0.337652	0.908529	0.371647	0.710156	0.971925
artM	40.2274	-1.29143	0.812468	-1.58951	0.111944	0.286268
artP	188.238	-0.255727	0.621178	-0.41168	0.680574	0.951686
artQ	93.0905	-1.28022	0.67032	-1.90987	0.0561497	0.167335
ascD	5.68388	-1.57226	1.00509	-1.5643	0.117747	0.296617
asd	207.107	-0.315528	0.217019	-1.45391	0.14597	0.344892
asnA	440.209	-0.269072	0.323202	-0.832519	0.405116	0.708298
asnC	99.8416	-0.18096	0.527425	-0.3431	0.731523	0.979725
asnS	875.694	-1.14831	0.245182	-4.6835	2.82016e-06	4.61994e-05
aspA	2980.67	-1.5876	0.426762	-3.7201	0.00019914	0.00177064
aspC	278.787	0.202944	0.28092	0.722425	0.470033	0.778138
aspS	1626.96	-1.31926	0.279738	-4.71605	2.40468e-06	4.03718e-05
atoA	7.08173	1.04192	1.53562	0.678501	0.497454	0.805643
atoD	42.9155	1.66362	1.29441	1.28523	0.198713	0.433526
atoE	27.111	0.659512	1.16915	0.564096	0.572689	0.870629
atoE_1	27.467	2.15626	1.42981	1.50807	0.131537	0.321179
atpA	2135.16	-0.434959	0.28393	-1.53192	0.125542	0.311563
atpB	275.122	-0.167682	0.250978	-0.668115	0.50406	0.812448
atpC	571.731	-0.627118	0.343566	-1.82532	0.0679528	0.194229
atpD	1378.52	-0.0886304	0.326307	-0.271617	0.785917	0.979725
atpE	314.076	0.00847459	0.261611	0.0323939	0.974158	0.988048
atpF	330.815	-0.287542	0.489024	-0.587991	0.556538	0.860104
atpG	1347.48	-0.640073	0.32665	-1.95951	0.0500535	0.153569
atpH	312.53	0.136963	0.418523	0.327254	0.743476	0.979725
azoR	3.10918	-0.137713	2.0153	-0.0683339	0.94552	NA
bacA_1	0.357069	2.16682	3.81939	0.567322	0.570496	NA
bacA_2	133.351	2.83987	1.51859	1.87008	0.0614733	0.179054
bamA	1458.82	-0.44766	0.228516	-1.95898	0.0501148	0.153583
bamD	389.312	-0.734727	0.359954	-2.04117	0.0412339	0.131823
bamE	173.154	-2.14115	0.513498	-4.16974	3.04952e-05	0.000366349
bcp	51.8705	0.185542	0.468295	0.396207	0.691953	0.960713
bcr	24.719	1.25595	0.977983	1.28423	0.199062	0.433526
bcr_2	29.2176	1.7895	0.596652	2.99924	0.00270651	0.0149151
bioA	245.016	-2.42215	0.329844	-7.34333	2.08341e-13	2.81573e-11
bioB	372.983	0.712434	0.133968	5.31795	1.04942e-07	3.01765e-06
bioC	75.0401	-0.390948	0.841998	-0.46431	0.642426	0.922441
bioD1	157.483	-0.874051	0.378384	-2.30996	0.0208905	0.0775667
bioD2	48.5715	0.00988886	0.611925	0.0161602	0.987107	0.994836
bioF	254.341	-0.555477	0.503187	-1.10392	0.269629	0.530427
bipA	1225.54	-0.0643809	0.213871	-0.301027	0.763394	0.979725
birA	187.862	0.765143	0.393546	1.94423	0.0518678	0.15735
bla	1063.46	2.54743	3.32022	0.767248	0.442934	0.75157
bolA	43.392	1.09003	0.653549	1.66786	0.0953426	0.252658
brnQ	177.105	0.244674	0.441487	0.554205	0.579439	0.874496
bspRIM	15.1163	-0.568201	3.43782	-0.16528	0.868724	0.979725
btuD	4.8989	1.37566	3.8351	0.358702	0.719818	0.975798
btuF	220.066	1.40879	2.98539	0.471895	0.637002	0.920083
can	78.1984	0.253912	0.463212	0.548154	0.583586	0.878304
cas2	28.8614	-1.17107	1.30933	-0.894405	0.371105	0.663892
cbiO	81.2703	-0.0769315	0.276432	-0.278301	0.780781	0.979725
cbiQ	27.6082	-0.507613	0.750219	-0.67662	0.498647	0.806609
cca	106.252	1.90094	0.603265	3.15109	0.00162661	0.00992486
ccmA	91.2468	-1.40684	0.579945	-2.42581	0.0152741	0.0608937
ccmB	92.2585	1.38556	0.296151	4.67854	2.88926e-06	4.70462e-05
ccmC	101.907	-0.717899	0.450192	-1.59465	0.11079	0.28365
ccmD	37.1063	-2.67265	0.66429	-4.02332	5.73846e-05	0.000620443
ccmE	190.783	-1.55541	0.567898	-2.73888	0.00616481	0.0293371
ccmF_2	334.271	-0.303044	0.38421	-0.788744	0.430261	0.739607
ccmH_1	287.754	0.359824	0.319284	1.12697	0.259755	0.517024
ccmH_2	59.3568	-1.33238	0.482193	-2.76317	0.00572421	0.0275803
ccmH_3	11.5387	0.649237	0.939023	0.691396	0.489317	0.796761
cdaR	11.4736	0.478513	1.27732	0.374622	0.707941	0.969999
cdaR_1	7.5917	0.343622	2.68488	0.127984	0.898162	0.979725
cdd	97.7638	-1.11585	0.42962	-2.5973	0.00939588	0.041229
cdsA	126.141	-0.213781	0.201451	-1.0612	0.288598	0.559409
CGSHiEE_00455	33.3825	0.401993	0.687569	0.584658	0.558778	0.860857
CGSHiEE_03630	597.706	-0.333388	0.335265	-0.9944	0.320028	0.602858
CGSHiEE_06200	81.8365	-0.66677	0.398343	-1.67386	0.0941581	0.250996
CGSHiGG_01050	7.64189	-0.0849765	0.847746	-0.100238	0.920155	0.979725
CGSHiGG_04180	93.5826	0.702559	0.439888	1.59713	0.110236	0.28324
CGSHiGG_04390	275.9	0.296492	0.229648	1.29107	0.196679	0.431512
CGSHiGG_07295	30.1417	-2.43473	0.567893	-4.2873	1.80856e-05	0.000229509
chpB	17.4829	0.298844	3.87037	0.0772133	0.938454	0.979725
chuR	10.3143	-0.475243	0.832329	-0.57098	0.568013	0.867913
citC	311.105	0.236936	0.41263	0.574208	0.565827	0.867024
citD	171.423	-1.76243	0.518182	-3.40119	0.000670933	0.00490144
citE	539.967	-0.916487	0.324427	-2.82494	0.00472889	0.0234115
citF	1222.65	-1.19434	0.196562	-6.07617	1.23086e-09	6.27736e-08
citF_2	4.28656	1.7027	3.81881	0.445871	0.65569	NA
citX	24.5793	-5.17295	1.08525	-4.7666	1.87363e-06	3.28858e-05
citXG	251.039	-1.31206	0.380041	-3.45243	0.00055557	0.0041714
clcB	14.2046	0.030074	2.56445	0.0117273	0.990643	0.996542
clpB	2558.62	2.42882	0.525588	4.62114	3.81632e-06	6.03247e-05
clpP	623.358	-0.699579	0.179603	-3.89513	9.81453e-05	0.000980148
clpP_2	232.086	-3.10989	3.47296	-0.895457	0.370543	0.663736
clpX	859.363	0.836345	0.236591	3.53497	0.000407814	0.00324212
cmk_2	2.23333	-3.12715	1.94942	-1.60414	0.108683	NA
cmk1	387.983	1.31465	0.731592	1.79697	0.0723399	0.204534
cmoA	376.419	1.7086	0.501817	3.40483	0.000662046	0.0048628
cmoB	174.628	0.0852998	0.546725	0.15602	0.876018	0.979725
coaA	33.2251	-0.807937	0.651423	-1.24027	0.214877	0.453405
coaBC	332.649	-0.057219	0.264406	-0.216405	0.828672	0.979725
coaD	67.5173	0.166071	0.271028	0.612744	0.540045	0.846228
coaE	86.8201	1.68788	0.70088	2.40823	0.0160302	0.0634403
cobB_1	71.4975	0.834194	0.355845	2.34426	0.0190647	0.0724331
cobB_2	80.1373	1.91179	0.902354	2.11867	0.034118	0.11456
comA	40.2938	-1.85632	0.945602	-1.96311	0.0496329	0.152625
comEA	10.8131	-2.47258	1.27232	-1.94337	0.0519718	0.157489
comF	41.9827	0.708397	0.675314	1.04899	0.294183	0.567173
comM	33.9864	-1.14639	0.795528	-1.44104	0.149574	0.351563
copZ_1	38.0872	-0.360463	0.465342	-0.774619	0.438565	0.747247
copZ_2	2.80124	3.44373	3.772	0.912972	0.361257	NA
copZ_3	14.2845	2.12091	1.86136	1.13944	0.25452	0.509228
copZ_4	14.2845	2.12091	1.86136	1.13944	0.25452	0.509228
corA	609.616	1.16788	0.307507	3.79791	0.000145924	0.00138397
corC	191.506	0.111274	0.318206	0.349691	0.726571	0.979725
cpdA	206.999	-0.458582	0.804708	-0.569873	0.568764	0.868569
cpdB	638.271	-1.24614	0.315477	-3.95001	7.81488e-05	0.000812447
cpg2	114.693	0.298829	3.87037	0.0772094	0.938457	0.979725
cpsD	4.88106	1.09294	3.83694	0.284846	0.775762	0.979725
cptB	4.01004	0.297432	3.16391	0.0940077	0.925103	NA
cpxA_1	5.70974	3.11259	1.58949	1.95823	0.0502029	0.153679
cpxA_2	6.09125	0.423728	1.01057	0.419296	0.675	0.94927
cpxR	222.252	-0.937308	0.521852	-1.79612	0.0724755	0.204703
crcB	12.5784	-1.12646	0.771501	-1.46009	0.144266	0.34252
crp	206.527	-0.581439	0.507132	-1.14652	0.251578	0.506341
crp_2	8.99315	-2.01112	0.985184	-2.04136	0.0412148	0.131823
crr	418.595	-0.0679862	0.261361	-0.260124	0.794768	0.979725
csd	11.4486	3.01505	2.31908	1.30011	0.193565	0.42641
csdA	66.9811	1.80387	0.455751	3.95801	7.55755e-05	0.000788728
csdA_2	53.3831	1.11226	0.876943	1.26834	0.204678	0.440131
csdE_2	10.0281	-0.990593	2.13022	-0.46502	0.641917	0.922441
cspD	700.398	-3.32364	0.521809	-6.36947	1.89685e-10	1.13937e-08
csrA	181.973	-1.94269	0.42559	-4.5647	5.00213e-06	7.42899e-05
cstA	218.306	-0.702221	0.32325	-2.17238	0.0298271	0.102054
cusC	9.76195	0.0371859	1.13491	0.0327654	0.973862	0.988048
cvpA	21.0412	-2.5777	1.01465	-2.54048	0.01107	0.0469736
cyaA	692.678	0.140765	0.266821	0.527565	0.597802	0.886859
cyaY	22.8022	-2.66189	0.754417	-3.52841	0.000418063	0.00329453
cydC	198.877	0.202403	0.415637	0.486972	0.626278	0.912609
cydD	140.921	0.2172	0.350513	0.619665	0.535479	0.841342
cydD_1	7.81049	2.09856	1.49222	1.40634	0.159624	0.36825
cydD_2	28.4045	2.10101	0.877683	2.39381	0.0166742	0.0652247
cynR_1	20.5992	-1.14251	1.16982	-0.976656	0.32874	0.615099
cysB	218.16	-0.587879	0.544348	-1.07997	0.280156	0.546637
cysE	87.5097	-0.713373	0.483588	-1.47517	0.140167	0.336476
cysK	2791.59	-0.908781	0.331715	-2.73964	0.00615062	0.0293212
cysQ	193.695	-2.05643	0.465788	-4.41495	1.01035e-05	0.000137235
cysS	141.613	-0.62483	0.420123	-1.48726	0.136947	0.331395
cysT	2.89755	1.30859	3.79692	0.344646	0.730361	NA
cysW_1	60.9145	0.298834	3.87037	0.0772107	0.938456	0.979725
cysZ	65.9023	0.100968	0.768104	0.131452	0.895418	0.979725
czcD	15.7923	0.273301	0.602565	0.453562	0.650144	0.930301
dacA	152.916	0.553098	0.280027	1.97516	0.0482504	0.150081
dacB	47.8895	0.988988	0.735942	1.34384	0.179	0.401192
dam	27.8566	-0.677496	0.680071	-0.996213	0.319147	0.601991
dam_2	1.12504	-0.7362	1.69654	-0.433942	0.664331	NA
dapA	787.415	-1.04049	0.278818	-3.7318	0.000190116	0.00171868
dapB	139.52	-0.423819	0.301201	-1.4071	0.159399	0.36825
dapD	315.484	0.114083	0.206191	0.55329	0.580065	0.874953
dapE	345.77	0.22173	0.239368	0.926314	0.354283	0.647045
dapF	232.596	0.39286	0.246379	1.59454	0.110816	0.28365
dat	203.449	1.30497	0.351532	3.71225	0.000205429	0.00181462
dcd	352.506	-0.286378	0.455548	-0.628644	0.529582	0.836622
dcuA_1	356.31	0.298821	3.87037	0.0772073	0.938459	0.979725
dcuB	2540.27	-1.83724	0.282405	-6.50569	7.73357e-11	5.35996e-09
dcuD	322.03	-1.83728	0.489647	-3.75225	0.000175253	0.00162229
ddc	553.645	0.109602	0.276685	0.396126	0.692012	0.960713
ddh	293.526	-0.443974	0.279802	-1.58675	0.11257	0.287054
ddl	226.14	-1.40118	0.430733	-3.25302	0.00114185	0.00749134
deaD	1333.45	0.106141	0.396971	0.267378	0.789178	0.979725
def	1974.23	-0.291234	0.356435	-0.817075	0.413886	0.720833
degP	33.594	-0.385386	0.724596	-0.531863	0.594821	0.884588
degS	259.809	0.299923	0.384312	0.780414	0.435147	0.744432
deoC1	110.622	-1.00728	0.488151	-2.06347	0.039068	0.126772
deoD	478.319	-0.333631	0.317022	-1.05239	0.292621	0.564564
der	869.357	0.972683	0.311019	3.12741	0.00176354	0.0105695
dgkA	47.9223	-1.66143	0.531858	-3.12383	0.00178515	0.0106518
dgt	100.399	2.07504	0.537818	3.85826	0.000114198	0.0011184
dgt_2	347.02	2.94105	0.479902	6.12844	8.87428e-10	4.70337e-08
dinB	2.92641	-0.701778	2.45674	-0.285654	0.775143	NA
dinG_2	122.816	2.32915	0.731594	3.18367	0.00145423	0.00914134
djlA	227.872	0.492039	0.236746	2.07834	0.037678	0.123747
dksA	204.795	0.692662	0.299706	2.31114	0.0208252	0.0775352
dld	946.127	-1.50563	0.377892	-3.98429	6.76824e-05	0.000714631
dlgD	75.2296	0.662729	2.23439	0.296604	0.766769	0.979725
dmlR_1	28.2791	-1.52061	0.78131	-1.94623	0.051627	0.156855
dmlR_2	0.800992	0.253122	3.797	0.0666638	0.946849	NA
dmsA	3922.94	-1.96725	0.441212	-4.45874	8.24429e-06	0.000114868
dmsB	199.989	-0.422688	0.780848	-0.541319	0.588288	0.881411
dmsB_2	69.2318	-3.4164	0.957915	-3.5665	0.000361787	0.00292788
dmsC	279.891	-2.02259	1.061	-1.9063	0.0566118	0.168341
dmsD	219.619	-3.78101	0.531732	-7.11075	1.15415e-12	1.24787e-10
dnaA	519.27	-0.904023	0.34526	-2.61838	0.00883471	0.0392767
dnaB	37.5993	-0.416005	0.727246	-0.572028	0.567303	0.867319
dnaB_1	7.06857	0.840849	3.83667	0.219162	0.826524	0.979725
dnaE	672.716	0.100861	0.446195	0.226046	0.821165	0.979725
dnaE_1	29.4254	0.729097	1.06265	0.686112	0.492643	0.799768
dnaE2	361.515	2.5504	0.328597	7.7615	8.393e-15	1.89052e-12
dnaG	402.637	0.672953	0.3202	2.10166	0.0355828	0.118629
dnaJ	14.2879	0.463003	0.817754	0.566189	0.571265	0.869443
dnaJ_2	2.36687	0.298859	3.87037	0.0772172	0.938451	NA
dnaK	2369.45	1.48779	0.421447	3.53019	0.000415256	0.00329096
dnaN	540.914	-0.23891	0.194901	-1.2258	0.220272	0.459766
dnaQ	85.9434	-0.637684	0.473331	-1.34723	0.177907	0.399573
dnaT	37.3658	-0.172339	1.14797	-0.150126	0.880665	0.979725
dnaX	630.837	-0.748898	0.150375	-4.98021	6.3516e-07	1.26238e-05
doc	42.4542	-0.549475	1.23066	-0.446488	0.655245	0.936609
dpnA	26.3084	-5.18597	3.8263	-1.35535	0.175307	0.395209
dppB	120.322	0.970672	0.40968	2.36934	0.0178197	0.0690069
dppB_1	10.5303	1.00071	1.16027	0.862481	0.388423	0.688013
dppC	106.297	-0.754567	0.628558	-1.20047	0.229956	0.474481
dppC_2	9.53429	-2.24079	1.45843	-1.53644	0.124431	0.309132
dppD	239.908	0.517585	0.367839	1.40709	0.159399	0.36825
dppF	119.971	-0.406052	0.339202	-1.19708	0.231276	0.476564
dprA	278.97	2.51646	0.666215	3.77725	0.000158567	0.00148822
dsbA	656.342	-0.802443	0.492301	-1.62999	0.103105	0.268231
dsbB	134.924	-1.11232	0.582863	-1.90837	0.0563433	0.167727
dsbC	124.069	0.241305	0.585271	0.412296	0.680123	0.951686
dsbD	446.233	-0.222787	0.318875	-0.698666	0.484761	0.793118
dsbE	72.8599	0.199129	0.524698	0.379511	0.704308	0.968335
dsbE_1	10.126	-0.670513	3.81026	-0.175976	0.860313	0.979725
dsrF	9.97869	0.164754	1.3687	0.120373	0.904188	0.979725
dtd	112.955	-2.12876	0.388073	-5.48546	4.12389e-08	1.37616e-06
dusA	62.0243	1.53105	0.754242	2.02992	0.0423642	0.135195
dusB	427.865	0.488903	0.319826	1.52865	0.126351	0.312468
dusC_1	100.391	1.1586	0.712832	1.62535	0.104087	0.270267
dut	105.142	0.0819797	0.198546	0.412901	0.679679	0.951686
dxr	121.182	0.796071	0.419506	1.89764	0.0577436	0.171141
dxs	329.123	-0.562905	0.17824	-3.15812	0.00158789	0.00975961
eda	123.586	2.00041	0.520911	3.84022	0.000122924	0.00119091
efp	228.306	-0.564131	0.483563	-1.16661	0.243367	0.494882
emrA	211.783	-1.06905	0.450544	-2.3728	0.0176536	0.0684615
emrB	158.563	0.084096	0.466969	0.180089	0.857083	0.979725
emrB_1	87.2599	0.79067	0.552864	1.43013	0.152678	0.356998
emrB_2	40.9205	3.43925	1.08524	3.16911	0.00152904	0.00952302
engB	47.2966	0.0235639	0.40822	0.0577235	0.953969	0.980075
eno	2838.61	-1.16497	0.257005	-4.53286	5.81904e-06	8.50209e-05
envC_2	18.6478	-0.0190044	1.05536	-0.0180075	0.985633	0.994092
epmA	178.836	-0.0957596	0.575525	-0.166387	0.867853	0.979725
epmB	48.1687	-1.22072	0.534692	-2.28303	0.0224284	0.08094
epmC	165.662	-0.291144	0.408114	-0.713389	0.475605	0.783138
epsE_2	106.352	-0.933911	0.408754	-2.28478	0.0223259	0.0806778
era	60.0366	0.131865	0.460931	0.286083	0.774814	0.979725
era_1	19.7979	0.949514	1.01937	0.93147	0.35161	0.644778
era_2	0.125444	-0.225614	3.86535	-0.0583683	0.953455	NA
erpA	30.9844	-1.57975	0.385115	-4.10203	4.09541e-05	0.000463176
ettA	781.526	0.830224	0.334162	2.4845	0.0129734	0.0532974
exbB	129.574	0.369509	0.46008	0.80314	0.421894	0.731481
exbB_2	5.31994	-1.90251	3.82917	-0.496848	0.619297	0.9069
exbD	105.961	0.254845	0.385891	0.660408	0.508992	0.81758
fabA	216.639	0.553823	0.327089	1.69319	0.09042	0.24281
fabB	893.84	0.14276	0.322755	0.442316	0.658261	0.938438
fabD	1438.91	-1.48402	0.199007	-7.45713	8.84291e-14	1.4939e-11
fabG	856.437	-0.472922	0.204883	-2.30825	0.0209851	0.0777024
fabH	193.201	-0.184643	0.404356	-0.456634	0.647934	0.92799
fabI	342.489	-1.0022	0.32244	-3.10819	0.00188236	0.0111335
fabZ	174.721	-1.53014	0.526768	-2.90477	0.00367524	0.0189222
fadD	240.162	-0.0722259	0.514845	-0.140287	0.888434	0.979725
fadD_1	51.0282	0.994909	0.663897	1.49859	0.13398	0.325673
fadR	83.5495	-0.0165778	0.533851	-0.0310532	0.975227	0.988655
fba	1302.2	-0.736222	0.251595	-2.92622	0.00343107	0.0180783
fbp	246.016	-1.62153	0.433454	-3.74096	0.000183321	0.00167972
fbp_1	232.756	-1.00283	0.202913	-4.94217	7.72575e-07	1.52429e-05
fbpA	2753.83	2.59685	0.521413	4.9804	6.34517e-07	1.26238e-05
fbpA_1	144.772	0.298873	3.87037	0.0772207	0.938448	0.979725
fbpC2	75.2605	0.538446	0.396104	1.35935	0.174034	0.393323
fbpC2_2	3.50312	0.223419	3.80438	0.0587269	0.95317	NA
fcuA	46.7045	1.42659	2.27793	0.626268	0.531139	0.838102
fdhD	171.018	0.437026	0.47231	0.925293	0.354813	0.647576
fdhE	72.6348	1.10268	0.480586	2.29445	0.0217646	0.0792852
fdnG_1	532.498	-1.10465	0.470596	-2.34735	0.0189076	0.0720835
fdnG_2	1384.39	-0.668591	0.48031	-1.392	0.163922	0.375176
fdnI	300.74	-0.710907	0.568457	-1.25059	0.211084	0.449259
fdoH	67.1372	1.31628	1.61671	0.814168	0.415548	0.722798
fdx	102.697	0.801977	0.249561	3.21355	0.00131103	0.0084477
ffh	311.914	-0.108236	0.151229	-0.715706	0.474173	0.781994
fhuA	6.70188	1.47128	2.59066	0.567919	0.57009	0.869122
fhuB	50.6029	1.64855	2.28382	0.721836	0.470395	0.778138
fhuC_2	35.0904	1.55899	2.34624	0.664466	0.506392	0.815494
fhuD	46.7493	2.47264	2.26669	1.09086	0.275335	0.539689
fis	21.3967	-0.0730257	0.604658	-0.120772	0.903872	0.979725
fldA	212.555	-0.645491	0.269502	-2.39513	0.0166146	0.0650859
fmt	478.912	-0.0873881	0.325179	-0.268739	0.788131	0.979725
fnr	98.6485	-1.43799	0.589403	-2.43974	0.0146979	0.0587698
focA	394.056	-3.15502	0.33887	-9.31041	1.27337e-20	8.6048e-18
folA	51.7221	-1.21253	0.393831	-3.07882	0.00207822	0.0121065
folB	30.4007	-2.22555	0.955993	-2.328	0.019912	0.0746492
folC	84.6437	1.99847	0.282018	7.08633	1.37712e-12	1.43168e-10
folC_1	6.65693	-2.21775	0.98918	-2.24201	0.0249608	0.0885422
folC_2	17.0898	1.72638	1.25808	1.37224	0.169989	0.386142
folD	122.27	1.18075	0.30818	3.83137	0.000127429	0.00122142
folE	29.6708	0.294914	0.549049	0.537137	0.591173	0.881866
folK	28.3016	1.90007	0.516316	3.68005	0.000233188	0.00200734
folP	71.091	-1.19181	0.414473	-2.87548	0.00403408	0.0202679
folP_2	71.091	-1.19181	0.414473	-2.87548	0.00403408	0.0202679
frdA	603.499	-1.33298	0.312314	-4.26807	1.97174e-05	0.00024785
frdB	1047.22	-2.49987	0.486167	-5.142	2.71822e-07	6.50208e-06
frdC	248.323	-2.61979	0.622553	-4.20814	2.5748e-05	0.000314918
frdD	74.2244	-1.8622	0.610199	-3.05179	0.00227479	0.013027
frmA	23.0087	-0.989005	0.8482	-1.166	0.243613	0.494882
frr	214.041	0.372173	0.474024	0.785136	0.432374	0.741094
fruA	493.118	0.515892	0.292671	1.7627	0.0779504	0.21544
fruB	573.157	-0.669679	0.322564	-2.07611	0.0378834	0.12412
fruK	218.032	-0.204014	0.293817	-0.694357	0.487458	0.794692
ftnA	153.785	-1.87191	0.402808	-4.64715	3.36559e-06	5.41499e-05
ftnB	86.4531	-2.27225	0.638545	-3.55848	0.000373009	0.00300968
ftsA	546.681	-0.114719	0.17044	-0.673074	0.5009	0.809768
ftsA_2	136.488	-1.76075	0.695208	-2.5327	0.0113188	0.0478328
ftsB	16.2548	-3.35589	0.772356	-4.345	1.39278e-05	0.000183643
ftsE	90.886	-1.16744	0.59711	-1.95515	0.0505658	0.154615
ftsH	769.391	0.267068	0.375157	0.711883	0.476537	0.783557
ftsH_2	513.39	1.71479	0.49105	3.49208	0.000479271	0.00372074
ftsH3	152.815	1.57348	0.509153	3.09038	0.00199899	0.0117463
ftsI	542.956	0.0522181	0.172483	0.302744	0.762085	0.979725
ftsK_1	5.6214	-2.92427	1.24035	-2.35762	0.0183926	0.0704967
ftsK_2	383.667	0.400415	0.234973	1.70409	0.0883642	0.238372
ftsL	22.3286	-2.76023	0.656591	-4.20389	2.62372e-05	0.000319455
ftsP	6.07847	0.0849363	1.00059	0.084886	0.932352	0.979725
ftsP_2	111.671	0.11019	0.551427	0.199827	0.841616	0.979725
ftsQ	96.7075	0.116433	0.299878	0.388269	0.697817	0.963822
ftsW	88.0975	-0.280221	0.40609	-0.690046	0.490165	0.797258
ftsX	115.844	0.948448	0.615309	1.54142	0.123215	0.306677
ftsY	46.4588	-0.36423	0.486663	-0.748422	0.454205	0.763665
ftsZ	1889.65	-0.634807	0.283032	-2.24288	0.0249047	0.088459
fucA	44.6319	0.783397	0.678481	1.15463	0.24824	0.50149
fucI	1075.07	2.48991	0.523388	4.7573	1.96196e-06	3.39947e-05
fucK	113.705	1.48784	0.853882	1.74244	0.0814319	0.222784
fucK_2	1.65719	-1.20975	3.82815	-0.316014	0.751992	NA
fucP	82.6925	0.657947	0.745223	0.882886	0.377298	0.671874
fucP_1	7.75229	-2.13723	0.994185	-2.14973	0.0315767	0.107226
fucR	97.4396	-1.26817	0.703844	-1.80177	0.0715812	0.203026
fucU	27.6027	1.48589	0.770784	1.92776	0.0538848	0.161834
fumC	1349.38	-1.20072	0.220214	-5.45249	4.96705e-08	1.57952e-06
fur	79.6804	-0.0453417	0.516917	-0.0877155	0.930103	0.979725
fusA	4936.28	0.404551	0.353997	1.14281	0.253118	0.507927
galE	353.055	0.263066	0.368864	0.713179	0.475735	0.783138
galK	318.852	-0.515431	0.428279	-1.20349	0.228786	0.472789
galM	352.134	-1.32146	0.592828	-2.22909	0.0258082	0.0907146
galR	84.2784	1.20931	0.616275	1.96228	0.0497293	0.152748
galS_2	9.67306	-0.909518	1.04808	-0.867798	0.385505	0.68374
galT	576.469	-0.616063	0.478548	-1.28736	0.19797	0.432939
galU	363.547	-0.0491384	0.233057	-0.210843	0.83301	0.979725
gapA	3463.46	-1.33261	0.330224	-4.03547	5.44943e-05	0.000591558
garK	467.219	-1.61812	1.43746	-1.12568	0.260302	0.51735
gcvA	181.908	0.0827426	0.517934	0.159755	0.873074	0.979725
gdhA	137.789	0.0618811	0.279898	0.221084	0.825027	0.979725
glgA	577.445	-2.20057	0.630274	-3.49145	0.000480407	0.00372074
glgB	1035.14	-2.78768	0.591633	-4.71184	2.45491e-06	4.09607e-05
glgC	704.404	-1.90492	0.568584	-3.35028	0.00080729	0.00563852
glgP	708.371	-1.1602	0.298204	-3.89063	9.99829e-05	0.00098994
glgX	134.863	-3.70305	1.06359	-3.48164	0.000498351	0.00381598
glmM	19.5473	0.838713	0.938246	0.893916	0.371367	0.663892
glmM_1	33.9105	-0.491402	0.602665	-0.815382	0.414854	0.722054
glmM_2	19.5473	0.838713	0.938246	0.893916	0.371367	0.663892
glmS	426.257	0.693666	0.32781	2.11606	0.0343397	0.115161
glmS_2	0.941888	-2.35723	2.73127	-0.863054	0.388108	NA
glmU	168.21	-0.09474	0.380798	-0.248793	0.803521	0.979725
glnA	158.563	-0.539953	0.438654	-1.23093	0.218349	0.457872
glnB	137.113	-0.92413	0.31852	-2.90133	0.00371588	0.0190589
glnD	176.981	-0.576906	0.447941	-1.28791	0.197779	0.432871
glnD_2	49.427	-1.61414	0.774889	-2.08306	0.0372458	0.122476
glnE	169.207	2.72365	0.827842	3.29006	0.00100167	0.00675313
glnE_1	34.8243	3.13021	0.971157	3.22318	0.00126777	0.00825087
glnS	464.633	0.280216	0.1831	1.5304	0.125919	0.311969
gloA	542.403	-1.67052	0.365638	-4.56877	4.90605e-06	7.32655e-05
gloB_2	42.74	-0.662899	0.758841	-0.873568	0.382353	0.679488
gloC	80.5015	-1.14492	0.499327	-2.29293	0.0218522	0.0794972
glpA	1027.7	-0.678391	0.430897	-1.57437	0.115402	0.292071
glpB	264.33	-1.42631	0.710545	-2.00735	0.0447121	0.140913
glpC	42.8045	0.376249	1.38709	0.27125	0.786199	0.979725
glpE_2	11.7897	-0.163592	0.690471	-0.236928	0.812712	0.979725
glpF_1	229.333	-0.521318	1.11825	-0.466192	0.641078	0.922441
glpG	44.0784	1.01274	0.612295	1.65401	0.0981248	0.258258
glpK	561.364	-1.88556	0.938646	-2.00881	0.0445578	0.140851
glpQ	1336.13	-1.10455	0.352605	-3.13255	0.00173295	0.0104324
glpQ_1	5.78184	-0.715474	1.73899	-0.411432	0.680756	0.951686
glpR	92.1068	-0.624618	0.440711	-1.4173	0.156396	0.36349
glpR_3	8.13711	0.29885	3.87037	0.0772148	0.938453	0.979725
glpT	1713.17	-1.15587	0.344279	-3.35738	0.000786862	0.00551468
glpX	78.0545	2.59575	0.255874	10.1447	3.49994e-24	3.15345e-21
gltS	254.757	-0.708206	0.266772	-2.65472	0.00793731	0.0362408
gltX	981.103	-0.488284	0.208179	-2.3455	0.0190015	0.0723395
glyA	753.223	-0.0160221	0.261613	-0.0612437	0.951165	0.980003
glyQ	401.53	-1.75872	0.238235	-7.38228	1.556e-13	2.21361e-11
glyS	364.084	0.855733	0.94097	0.909415	0.363131	0.657595
gmhA	266.106	0.103221	0.411727	0.250702	0.802044	0.979725
gmhB	220.167	2.1588	0.453178	4.7637	1.90078e-06	3.31471e-05
gmk	733.985	0.0110355	0.326734	0.0337753	0.973056	0.988048
gnd	736.179	-0.715564	0.309865	-2.30927	0.0209284	0.0775987
gntP	208.91	-1.71266	1.38424	-1.23726	0.21599	0.454336
gntT	19.7917	0.298843	3.87037	0.0772131	0.938454	0.979725
gor	505.323	0.437512	0.197547	2.21472	0.0267791	0.0936402
gph	109.562	-0.372097	0.304104	-1.22359	0.221108	0.460799
gpmA	497.079	-0.738274	0.443643	-1.66412	0.0960889	0.254334
gpsA	288.781	0.0362566	0.376085	0.0964054	0.923199	0.979725
gpt_1	67.6335	-0.803851	0.769096	-1.04519	0.295935	0.570143
gpt_2	3.44267	0.856864	3.85188	0.222454	0.823961	NA
grcA	497.122	-1.52527	0.516364	-2.95387	0.00313815	0.016931
greA	69.7365	0.927337	0.334221	2.77462	0.00552655	0.0268191
greB	436.529	1.90631	0.564074	3.37953	0.000726093	0.00523368
groL	2635	1.07466	0.414929	2.58999	0.00959779	0.0417759
groS	321.894	0.554485	0.476717	1.16313	0.244776	0.496346
group_1	44.203	-2.7701	0.864677	-3.20362	0.00135712	0.00869261
group_10	66.6823	1.47593	0.712243	2.07222	0.0382446	0.124971
group_100	9.81381	0.298967	3.87037	0.0772452	0.938428	0.979725
group_1004	83.4264	-0.26156	0.38063	-0.687175	0.491973	0.79916
group_1007	29.2328	-0.302202	0.594516	-0.508316	0.611232	0.89889
group_101	82.6393	1.74027	1.40107	1.2421	0.214199	0.453391
group_1015	294.294	1.8699	0.429332	4.35537	1.32841e-05	0.000178641
group_1018	105.95	-0.790813	0.625499	-1.26429	0.206125	0.442891
group_1023	17.8276	1.48777	0.653975	2.27497	0.0229079	0.0823404
group_103	37.5149	0.380584	0.939019	0.4053	0.685257	0.954768
group_1038	21.6007	-1.1858	1.11559	-1.06294	0.287809	0.558871
group_1039	7.13833	0.357494	2.06705	0.172948	0.862692	0.979725
group_104	0.507714	-0.227626	3.86473	-0.0588983	0.953033	NA
group_1041	14.9583	-0.060915	1.71257	-0.0355693	0.971626	0.987704
group_1042	669.094	0.831958	1.11738	0.744563	0.456536	0.765994
group_1049	500.699	3.31327	0.693699	4.77624	1.78604e-06	3.15535e-05
group_1050	2.03592	1.71939	3.80819	0.451499	0.65163	NA
group_1055	47.0376	0.519275	2.02455	0.256489	0.797573	0.979725
group_1056	67.277	0.441476	1.4926	0.295777	0.767401	0.979725
group_1057	1.95636	-0.0882051	3.82847	-0.0230393	0.981619	NA
group_1062	21.0715	1.83926	3.16514	0.581101	0.561172	0.862827
group_1064	82.1649	-1.81099	0.717893	-2.52265	0.0116476	0.0489633
group_1067	0.284486	-0.368957	3.86298	-0.095511	0.923909	NA
group_1069	0.576072	0.29887	3.87037	0.07722	0.938449	NA
group_1071	24.5884	-0.925477	0.69445	-1.33268	0.182638	0.407993
group_1072	198.171	2.38	0.310899	7.65522	1.92981e-14	3.47752e-12
group_1077	140.211	0.312394	0.272782	1.14522	0.252119	0.507053
group_1082	2.95325	-1.29443	1.45138	-0.89186	0.372468	NA
group_1088	1370.72	0.201954	0.165652	1.21914	0.222789	0.462874
group_1092	6.82333	-0.544417	1.06435	-0.5115	0.609001	0.896585
group_1093	60.6999	3.77244	0.907071	4.15892	3.19754e-05	0.000378448
group_1094	78.628	1.02481	0.64216	1.59588	0.110515	0.28365
group_1098	70.4386	-1.89541	0.634492	-2.98728	0.00281469	0.015401
group_1099	9.02263	-1.53036	3.81515	-0.401127	0.688327	0.958057
group_1102	917.648	-0.0874912	0.298237	-0.293361	0.769246	0.979725
group_1103	704.475	1.1841	0.980868	1.2072	0.227357	0.470195
group_1105	3.09716	2.05528	3.80503	0.540147	0.589096	NA
group_1106	0.721007	0.298891	3.87037	0.0772254	0.938444	NA
group_1108	50.9741	1.3841	0.487243	2.84068	0.00450175	0.0224092
group_111	113.174	-0.878961	0.739119	-1.1892	0.234361	0.481731
group_1110	3.24316	-0.326438	3.83023	-0.0852266	0.932081	NA
group_1111	3.09875	0.247055	3.83678	0.0643913	0.948659	NA
group_1114	111.859	1.02525	1.95906	0.52334	0.600738	0.890076
group_1117	30.4326	-1.05845	0.599668	-1.76507	0.0775525	0.214779
group_1118	9.17838	-3.52023	1.15118	-3.05792	0.00222876	0.0127905
group_1120	92.7641	3.00837	1.19316	2.52134	0.0116907	0.0490321
group_1121	1.34025	1.4122	3.80562	0.371082	0.710577	NA
group_1122	1.34025	1.4122	3.80562	0.371082	0.710577	NA
group_1123	28.3955	-0.113915	0.43279	-0.26321	0.792388	0.979725
group_1124	12.7179	1.37957	1.48685	0.927843	0.353489	0.646907
group_1128	124.482	-0.778486	0.357605	-2.17695	0.0294847	0.101267
group_1129	4.35388	4.03328	1.70926	2.35967	0.0182913	0.070329
group_1131	1.20571	0.298925	3.87037	0.0772341	0.938437	NA
group_1132	18.3566	-0.514953	3.46887	-0.14845	0.881988	0.979725
group_1133	6.61293	-0.225967	3.83314	-0.0589508	0.952991	0.980003
group_1134	0.664871	0.298869	3.87037	0.0772197	0.938449	NA
group_1135	1.7554	0.298836	3.87037	0.0772113	0.938455	NA
group_1139	3.48443	-1.89793	2.49777	-0.759848	0.447345	NA
group_1141	17.1137	0.299095	3.87037	0.0772781	0.938402	0.979725
group_1142	2.85292	-0.528993	3.39008	-0.156041	0.876	NA
group_1150	10.3401	0.576771	1.04753	0.550603	0.581906	0.876263
group_1152	77.7557	-1.875	1.9245	-0.97428	0.329917	0.616583
group_1156	9.08774	3.11152	0.998907	3.11492	0.00183994	0.0109545
group_1157	14.9855	-0.626455	3.38497	-0.185069	0.853175	0.979725
group_1158	5.91477	-0.142859	3.01052	-0.0474533	0.962152	0.982507
group_1162	0.148097	-1.02943	3.8551	-0.267031	0.789446	NA
group_1163	29.8225	0.622724	1.08074	0.576202	0.564478	0.865448
group_1175	6.487	-1.96196	1.04731	-1.87334	0.0610213	0.178507
group_1178	19.8911	-0.985227	1.99086	-0.494876	0.620688	0.907857
group_1184	199.23	-0.619956	0.496834	-1.24781	0.2121	0.450358
group_1189	7.56039	-2.69757	2.042	-1.32105	0.186486	0.415215
group_119	105.478	-1.31402	0.453353	-2.89844	0.00375027	0.0191988
group_1197	35.5089	-2.62234	0.493635	-5.31232	1.08239e-07	3.07968e-06
group_12	77.9098	1.67792	0.809877	2.07182	0.0382819	0.124971
group_120	17.6494	-1.23133	0.522368	-2.3572	0.0184131	0.0704967
group_1201	1.91894	1.01351	3.82154	0.26521	0.790848	NA
group_1204	25.8758	4.00445	1.58403	2.52802	0.0114708	0.0482952
group_1208	16.8457	2.4782	1.05089	2.35819	0.0183645	0.0704967
group_1212	16.9056	0.0106186	0.61212	0.0173473	0.98616	0.994252
group_1213	16.3673	-0.250115	0.507656	-0.492685	0.622235	0.909303
group_1216	122.686	-0.306516	0.445942	-0.687345	0.491866	0.79916
group_1218	67.1251	-1.12155	0.917497	-1.2224	0.221556	0.461346
group_1219	1.29576	0.45087	3.81211	0.118273	0.905851	NA
group_1226	15.4765	1.61039	0.950818	1.69369	0.0903238	0.24281
group_1232	87.6764	0.827029	0.582737	1.41921	0.155836	0.362813
group_1245	80.9136	1.63637	0.419177	3.90378	9.47025e-05	0.00095873
group_1252	42.8194	-0.259137	0.452156	-0.573114	0.566568	0.867115
group_126	101.196	0.66047	0.31561	2.09268	0.0363781	0.120355
group_1263	568.961	-1.14082	0.395559	-2.88406	0.00392583	0.0198718
group_1273	192.961	0.764366	0.518715	1.47358	0.140596	0.337206
group_1274	3.97663	0.298855	3.87037	0.0772161	0.938452	NA
group_1281	18.6207	-0.554255	0.653845	-0.847687	0.396613	0.697868
group_1285	78.403	-0.676167	0.604314	-1.1189	0.263183	0.521542
group_1291	41.5312	-0.543902	1.04	-0.522984	0.600986	0.890076
group_1294	141.049	0.327964	0.450895	0.727361	0.467005	0.777287
group_130	4.294	-1.3395	2.77307	-0.483039	0.629068	NA
group_1311	2607.68	-1.80487	0.291973	-6.18164	6.34409e-10	3.57251e-08
group_1313	29.8284	-0.295856	0.634993	-0.46592	0.641272	0.922441
group_1330	47.8085	0.2919	0.748876	0.389784	0.696697	0.963259
group_1331	1.57216	1.50777	3.82397	0.394295	0.693363	NA
group_1332	57.621	-1.92032	0.631009	-3.04326	0.00234034	0.0133458
group_1345	35.3481	2.06971	0.758792	2.72764	0.00637898	0.0301968
group_1346	10.3377	0.298848	3.87037	0.0772143	0.938453	0.979725
group_1348	23.8343	2.84664	0.937817	3.03539	0.00240224	0.0136127
group_1352	20.6693	0.298949	3.87037	0.0772403	0.938432	0.979725
group_1355	159.964	-1.60814	0.457125	-3.51795	0.000434897	0.00339747
group_1362	42.6296	-0.883998	0.974681	-0.906961	0.364427	0.657595
group_1367	41.0649	1.61449	0.966202	1.67097	0.0947278	0.252017
group_1369	5.80914	2.91723	1.47624	1.97611	0.048142	0.149917
group_1371	80.1214	3.08865	1.89348	1.63121	0.102847	0.268034
group_1373	262.741	2.4958	0.668772	3.73191	0.000190031	0.00171868
group_1381	211.337	-0.45391	0.619181	-0.733082	0.463508	0.774807
group_1383	6.18679	0.299005	3.84985	0.0776666	0.938093	0.979725
group_1393	1053.21	-1.23993	0.675319	-1.83607	0.0663471	0.190788
group_1396	17.7151	-0.233048	0.822583	-0.283313	0.776937	0.979725
group_14	260.478	1.22597	0.677346	1.80995	0.0703029	0.19982
group_1411	53.0014	-0.394409	0.403908	-0.97648	0.328826	0.615099
group_1415	99.1944	1.53255	0.877046	1.7474	0.080568	0.221316
group_1418	433.586	1.00322	0.333416	3.00892	0.00262176	0.0146418
group_1420	1.0924	-0.24632	3.86482	-0.0637339	0.949182	NA
group_1421	5.24231	-0.900239	1.41719	-0.635229	0.525279	0.831769
group_1422	88.9048	0.476778	0.490573	0.971878	0.331111	0.618089
group_1423	14.744	-0.347553	0.470869	-0.73811	0.460448	0.771122
group_1426	12.4928	-0.725336	3.80728	-0.190513	0.848907	0.979725
group_1428	10.1155	0.298975	3.87037	0.0772472	0.938427	0.979725
group_143	29.5082	0.402808	0.568657	0.708349	0.478729	0.785673
group_1430	10.5106	-2.5238	1.9153	-1.3177	0.187604	0.41736
group_1431	16.2181	2.7674	2.40005	1.15306	0.248886	0.502045
group_1442	10.7612	0.211437	3.83672	0.0551087	0.956052	0.980352
group_1443	35.4231	1.10106	1.61014	0.68383	0.494083	0.801143
group_1444	13.2629	0.225731	1.64272	0.137413	0.890704	0.979725
group_1447	117.107	-0.531058	0.437204	-1.21467	0.224493	0.465341
group_1448	32.9494	-0.50952	0.530667	-0.96015	0.33698	0.626018
group_1449	203.095	1.73201	0.846968	2.04496	0.0408589	0.131443
group_1457	55.9717	-2.11104	0.458447	-4.60476	4.12935e-06	6.34184e-05
group_146	262.537	-2.14709	0.425975	-5.04042	4.64513e-07	9.88645e-06
group_1460	40.4519	-0.0747693	1.49263	-0.0500922	0.960049	0.981843
group_1462	102.643	0.454831	0.500243	0.909219	0.363235	0.657595
group_1465	15.3256	4.98994	3.79271	1.31567	0.188286	0.418191
group_1478	15.5181	5.91531	3.76041	1.57305	0.115707	0.29257
group_1485	8.07288	-2.02084	1.04253	-1.93841	0.0525734	0.158955
group_1489	58.0267	0.267647	0.613043	0.436588	0.66241	0.9407
group_1491	20.8615	0.824116	1.02185	0.806496	0.419957	0.729058
group_1492	35.5856	0.224019	3.84473	0.0582666	0.953536	0.980003
group_1494	18.5329	-0.802907	3.31019	-0.242556	0.80835	0.979725
group_1495	31.9373	3.47536	1.0291	3.37707	0.00073262	0.00523881
group_1497	50.8746	-0.690923	0.541506	-1.27593	0.201981	0.436065
group_1498	35.3049	-1.98397	0.522187	-3.79935	0.000145073	0.00138075
group_150	2.65534	-1.86307	1.96048	-0.950313	0.341953	NA
group_1501	83.996	1.85799	0.707955	2.62445	0.00867897	0.0387116
group_1507	46.2253	2.61952	1.03948	2.52004	0.0117343	0.0490988
group_1508	29.5257	-0.748956	2.99173	-0.250342	0.802323	0.979725
group_1510	3.39286	-2.60772	1.91605	-1.36099	0.173517	NA
group_1512	42.0754	1.15127	2.17811	0.528567	0.597106	0.88632
group_1513	16.0174	-0.985282	0.775105	-1.27116	0.203672	0.438665
group_1515	15.2209	-3.67913	0.971736	-3.78615	0.000153002	0.00144099
group_1516	53.7534	0.018705	1.52689	0.0122504	0.990226	0.996542
group_1517	2.81541	-0.575371	3.6504	-0.157618	0.874757	NA
group_1521	11.1571	-1.94549	1.18882	-1.63649	0.101737	0.265695
group_1523	18.6134	1.01825	0.763865	1.33302	0.182524	0.407993
group_1524	34.8904	-3.7413	3.81405	-0.980926	0.326629	0.612685
group_1526	8.60771	-0.727942	1.86357	-0.390617	0.69608	0.963259
group_1527	144.974	-0.868192	1.42293	-0.610143	0.541767	0.846961
group_1528	1.23162	0.298934	3.87037	0.0772365	0.938435	NA
group_1529	0.618131	0.29889	3.87037	0.0772251	0.938444	NA
group_1531	2.03352	-0.898049	3.83201	-0.234355	0.81471	NA
group_1532	49.8113	-1.1686	3.68919	-0.316763	0.751423	0.979725
group_1534	87.5619	0.740099	0.596714	1.24029	0.214867	0.453405
group_1535	27.0508	-0.433741	2.322	-0.186796	0.851821	0.979725
group_1536	637.635	-0.504126	0.295152	-1.70802	0.0876328	0.236635
group_1538	18.4855	0.299093	3.87037	0.0772777	0.938403	0.979725
group_1539	1.78056	0.299028	3.87037	0.0772609	0.938416	NA
group_1540	0.937973	0.298988	3.87037	0.0772506	0.938424	NA
group_1544	4.34457	1.39663	3.82163	0.365454	0.714773	NA
group_1545	4.70744	0.688711	3.79251	0.181598	0.855898	0.979725
group_1546	9.05947	0.299065	3.87037	0.0772703	0.938408	0.979725
group_1547	0.446109	0.298977	3.87037	0.0772477	0.938426	NA
group_1548	4.8441	0.942641	3.8373	0.245652	0.805952	0.979725
group_1549	10.7331	0.872744	3.83818	0.227385	0.820125	0.979725
group_155	3.55182	1.15049	2.4254	0.47435	0.63525	NA
group_1550	11.6281	-0.0284622	2.94002	-0.00968095	0.992276	0.996999
group_1551	14.295	-0.111178	2.88482	-0.0385391	0.969258	0.98582
group_1557	1.19761	-1.80676	3.84205	-0.470258	0.638171	NA
group_1558	52.0465	1.24846	2.90347	0.429988	0.667204	0.943613
group_1559	109.497	2.73967	1.65979	1.65061	0.0988177	0.259325
group_1560	128.716	-0.283787	3.25709	-0.087129	0.930569	0.979725
group_1562	11.7352	0.298986	3.87037	0.07725	0.938425	0.979725
group_1563	20.7895	-0.653069	1.76337	-0.370352	0.71112	0.972752
group_1565	3.01106	0.0959061	2.84674	0.0336897	0.973125	NA
group_1566	23.5763	0.884041	2.06005	0.429135	0.667825	0.943613
group_1568	10.1953	1.01012	1.69583	0.595649	0.55141	0.856587
group_1569	1.31917	0.568311	3.85049	0.147594	0.882663	NA
group_157	3.583	1.36709	3.56683	0.383279	0.701513	NA
group_1571	5.5447	-0.78894	2.56949	-0.307041	0.758812	0.979725
group_1572	15.0886	0.711234	1.9589	0.363079	0.716546	0.974037
group_1573	17.7765	0.139958	1.59466	0.087767	0.930062	0.979725
group_1574	7.31277	0.298851	3.87037	0.077215	0.938453	0.979725
group_1575	3.9469	0.298855	3.87037	0.0772162	0.938452	NA
group_1578	1.52267	1.0142	3.83879	0.264199	0.791627	NA
group_158	5.80999	-0.738184	3.2437	-0.227574	0.819977	0.979725
group_1582	0.391947	0.84345	3.8435	0.219448	0.826301	NA
group_1583	16.2445	1.14426	3.8365	0.298256	0.765508	0.979725
group_1584	5.09885	0.805294	3.83694	0.209879	0.833762	0.979725
group_1588	226.593	1.50805	0.470234	3.20701	0.00134123	0.00861127
group_159	1.12544	0.298923	3.87037	0.0772336	0.938438	NA
group_1591	498.643	-0.238272	0.277972	-0.857183	0.391344	0.692539
group_1593	2.70248	0.298944	3.87037	0.0772391	0.938433	NA
group_160	13.1197	-0.716199	2.45388	-0.291864	0.770391	0.979725
group_1600	1.99053	-0.957468	3.85223	-0.248549	0.803709	NA
group_1603	3.61476	0.29888	3.87037	0.0772225	0.938447	NA
group_1604	2.79956	0.298886	3.87037	0.0772242	0.938445	NA
group_1605	86.9351	2.54608	1.1207	2.27186	0.0230949	0.0828801
group_1606	13.56	0.363698	3.83662	0.0947966	0.924476	0.979725
group_1607	41.9843	0.478504	3.67146	0.130331	0.896305	0.979725
group_1608	7.09467	0.193844	3.84267	0.050445	0.959768	0.981843
group_1609	3.40643	-0.151298	3.8384	-0.0394171	0.968558	NA
group_1610	20.5458	0.397768	3.83651	0.10368	0.917424	0.979725
group_1611	10.0371	2.38324	3.80017	0.62714	0.530568	0.83769
group_1613	211.256	-0.367076	3.55148	-0.103359	0.917678	0.979725
group_1614	20.511	0.200626	2.68462	0.0747319	0.940428	0.979725
group_1615	9.34743	-2.51067	3.82379	-0.656593	0.511443	0.818627
group_1616	23.7522	-2.39074	3.22746	-0.74075	0.458845	0.768914
group_162	13.92	4.34092	2.95138	1.47081	0.141343	0.338689
group_1626	96.0295	1.61579	0.467154	3.45879	0.000542602	0.00410987
group_1632	129.612	1.44259	0.661487	2.18082	0.0291966	0.100485
group_1633	11.3027	-3.01429	1.38699	-2.17326	0.0297609	0.101957
group_1636	43.6206	-0.00441861	1.31413	-0.0033624	0.997317	0.999375
group_1639	14.5718	1.30237	1.43641	0.906682	0.364575	0.657595
group_164	23.5525	1.55683	1.12765	1.3806	0.167403	0.380884
group_1646	1.21594	-2.99771	3.82417	-0.783884	0.433108	NA
group_165	10.4553	0.0834706	1.9865	0.0420189	0.966484	0.984327
group_166	65.7088	1.38042	0.617705	2.23476	0.0254332	0.0898639
group_169	420.33	-1.03296	0.444605	-2.32332	0.0201621	0.0753779
group_1698	1.08376	0.298991	3.87037	0.0772512	0.938424	NA
group_170	103.205	1.04136	1.21828	0.854781	0.392673	0.693236
group_1704	25.248	-2.12059	1.0483	-2.02288	0.0430856	0.13669
group_1713	46.7579	-1.34496	1.55072	-0.867315	0.385769	0.68376
group_1725	91.9196	1.15712	0.351707	3.29001	0.00100185	0.00675313
group_1726	20.1923	0.298836	3.87037	0.0772112	0.938456	0.979725
group_1730	31.6624	0.298839	3.87037	0.0772121	0.938455	0.979725
group_1732	55.0561	0.298835	3.87037	0.0772109	0.938456	0.979725
group_1745	5.68888	-3.01944	1.27151	-2.37469	0.0175636	0.0684068
group_1746	8.40641	3.22113	1.77458	1.81515	0.0695005	0.198164
group_1747	7.02114	2.0865	1.37261	1.52009	0.128488	0.316018
group_1756	738.93	2.84662	0.979681	2.90566	0.00366482	0.0189046
group_1758	122.721	2.30096	0.420816	5.46785	4.55514e-08	1.48344e-06
group_1759	55.902	0.203975	0.375376	0.543387	0.586863	0.881139
group_1765	0.9572	-0.416585	3.86265	-0.107849	0.914115	NA
group_177	5.92282	-0.906799	1.30207	-0.696426	0.486162	0.793118
group_178	40.3967	-0.102162	0.529995	-0.192761	0.847146	0.979725
group_179	21.1756	3.286	1.42667	2.30327	0.0212637	0.0780923
group_1790	479.314	1.59739	0.575309	2.77657	0.00549353	0.0267068
group_1801	1.79605	0.92417	3.79888	0.243275	0.807793	NA
group_181	1.3394	2.61512	3.79699	0.688736	0.490989	NA
group_1811	33.0477	-2.5944	1.18648	-2.18664	0.0287685	0.099527
group_1820	4.02992	0.298855	3.87037	0.0772161	0.938452	NA
group_1830	448.452	0.223424	0.316765	0.705332	0.480604	0.787099
group_184	13.4954	-3.15528	1.22564	-2.57439	0.0100417	0.0434282
group_185	12.5747	-2.30785	0.818144	-2.82084	0.00478978	0.0236255
group_186	6.27505	-1.08703	0.937146	-1.15994	0.246075	0.498535
group_187	77.2546	2.19437	0.648106	3.38582	0.000709654	0.00514261
group_1876	41.1353	-0.232954	0.575941	-0.404476	0.685863	0.95512
group_1879	6.75674	0.298851	3.87037	0.0772152	0.938452	0.979725
group_1880	3.97611	0.298855	3.87037	0.0772161	0.938452	NA
group_1881	3.64008	0.0541359	3.83747	0.0141072	0.988744	NA
group_1882	5.61505	0.521617	1.32876	0.392559	0.694645	0.961899
group_1889	45.7951	2.21736	2.1556	1.02865	0.303644	0.579359
group_189	4.02425	-0.516476	1.71809	-0.30061	0.763712	NA
group_1892	6.79405	-0.752283	2.06324	-0.364613	0.7154	0.974037
group_1893	10.9149	2.36121	1.44654	1.63231	0.102614	0.267727
group_19	5.03383	-0.930355	1.62451	-0.572698	0.566849	0.867115
group_1907	2.71147	-3.17036	1.00672	-3.14921	0.00163714	NA
group_1916	9.19479	-2.02001	2.00997	-1.005	0.314899	0.596058
group_1917	14.5271	0.346225	2.08421	0.166118	0.868064	0.979725
group_1918	7.96147	3.04583	3.80134	0.801251	0.422987	0.731928
group_192	15.5833	-1.13002	0.961507	-1.17526	0.23989	0.489376
group_1926	44.9975	-2.57639	2.89465	-0.890055	0.373436	0.66671
group_1927	31.5085	0.797685	3.79832	0.21001	0.83366	0.979725
group_1928	35.8873	-0.263688	3.80649	-0.0692733	0.944772	0.979725
group_1930	354.24	0.616826	0.33155	1.86043	0.0628246	0.182401
group_1935	27.3708	-2.12783	3.05179	-0.697241	0.485652	0.793118
group_1937	4.0035	0.32517	3.78225	0.0859726	0.931488	NA
group_1938	73.7283	1.29406	0.56307	2.29822	0.0215491	0.0788191
group_1939	20.594	7.62072	3.75644	2.02871	0.0424879	0.135271
group_1940	15.5638	0.299031	3.87037	0.0772616	0.938415	0.979725
group_1941	10.2127	-0.594884	1.43181	-0.415476	0.677793	0.951686
group_1942	0.970342	-0.00961365	3.83678	-0.00250566	0.998001	NA
group_1943	113.311	0.0382432	0.603532	0.0633657	0.949475	0.980003
group_1944	10	-0.455034	0.486368	-0.935577	0.349491	0.642942
group_1945	91.614	-0.560393	0.382336	-1.46571	0.142728	0.340507
group_1947	17.9571	0.740688	2.5211	0.293796	0.768914	0.979725
group_1949	40.6357	0.192157	0.535756	0.358666	0.719845	0.975798
group_1950	4.53767	-1.89178	3.81307	-0.49613	0.619803	0.907053
group_1952	75.9279	0.989062	2.13131	0.464062	0.642603	0.922441
group_1953	54.5261	-0.0714046	2.10613	-0.0339033	0.972954	0.988048
group_1957	236.233	0.115613	1.25185	0.0923537	0.926417	0.979725
group_196	51.5481	1.09361	0.721747	1.51523	0.129713	0.318162
group_1961	74.341	1.11288	2.00221	0.555826	0.57833	0.874496
group_1964	71.0403	-0.247583	0.607157	-0.407774	0.68344	0.952796
group_1965	1.95164	-0.0988524	2.23248	-0.0442792	0.964682	NA
group_1966	18.8846	-1.99748	1.18731	-1.68236	0.0924998	0.247552
group_1968	6.96405	-0.59107	3.82708	-0.154444	0.87726	0.979725
group_1971	3.6399	0.18825	3.80218	0.0495111	0.960512	NA
group_1974	0.718618	1.65256	3.8414	0.430197	0.667052	NA
group_1976	12.7168	-0.103308	2.24612	-0.0459939	0.963315	0.983066
group_198	28.2637	1.57114	0.544659	2.88463	0.00391875	0.0198718
group_1982	12.961	0.298873	3.87037	0.0772208	0.938448	0.979725
group_1983	393.21	0.697811	3.54536	0.196824	0.843966	0.979725
group_1984	24.1571	0.299108	3.87037	0.0772816	0.9384	0.979725
group_1985	15.2356	0.299093	3.87037	0.0772776	0.938403	0.979725
group_1986	42.8441	0.299124	3.87037	0.0772855	0.938396	0.979725
group_1987	80.8119	0.299138	3.87037	0.0772893	0.938393	0.979725
group_1988	5.69757	0.299065	3.87037	0.0772703	0.938408	0.979725
group_1989	5.26171	0.299062	3.87037	0.0772698	0.938409	0.979725
group_199	0.791676	-1.04891	3.83395	-0.273585	0.784404	NA
group_1990	20.3076	0.2991	3.87037	0.0772795	0.938401	0.979725
group_1991	43.0047	0.299126	3.87037	0.0772862	0.938396	0.979725
group_1994	1.44058	0.221686	3.84046	0.0577239	0.953969	NA
group_1995	1.43192	0.817441	3.83809	0.212981	0.831342	NA
group_1996	13.9233	-0.967053	1.88021	-0.514332	0.60702	0.895149
group_1997	17.6759	0.93566	2.1285	0.439587	0.660237	0.939273
group_1998	4.89644	2.3013	3.78192	0.6085	0.542856	0.847753
group_1999	8.82617	0.115794	2.85411	0.040571	0.967638	0.984887
group_20	5.03383	-0.930355	1.62451	-0.572698	0.566849	0.867115
group_2000	6.6152	0.876767	3.83078	0.228874	0.818967	0.979725
group_2004	3.43587	2.24686	3.59674	0.624692	0.532173	NA
group_2005	18.372	1.03477	3.83646	0.269719	0.787377	0.979725
group_2006	10.8082	0.69567	3.83653	0.181328	0.85611	0.979725
group_2007	72.1039	-0.00254144	1.14377	-0.00222198	0.998227	0.999375
group_2009	27.2634	2.66296	1.02784	2.59083	0.00957462	0.0417759
group_2010	33.4437	0.298905	3.87037	0.0772292	0.938441	0.979725
group_2012	29.2711	-1.27087	2.03795	-0.623602	0.532889	0.840373
group_2013	0.758946	-0.373016	3.83757	-0.0972011	0.922567	NA
group_2014	1.68009	-0.62381	1.75497	-0.355453	0.72225	NA
group_2015	60.0778	0.607476	1.52322	0.39881	0.690033	0.959444
group_2016	32.7558	-3.62528	0.878647	-4.12598	3.6916e-05	0.000426427
group_2018	25.6477	-0.826438	3.80753	-0.217054	0.828167	0.979725
group_2019	149.643	-0.590079	1.34187	-0.439745	0.660122	0.939273
group_2020	3.05437	0.551092	3.83935	0.143538	0.885865	NA
group_2021	17.2939	-0.32294	3.21457	-0.100461	0.919978	0.979725
group_2022	9.05774	0.242221	3.87086	0.0625755	0.950105	0.980003
group_2023	117.139	-0.126967	1.2718	-0.0998326	0.920477	0.979725
group_2025	11.8747	-1.33381	3.80828	-0.35024	0.726159	0.979725
group_2026	38.4058	-0.337483	2.47979	-0.136094	0.891747	0.979725
group_2027	8.37733	0.537472	3.80949	0.141088	0.887801	0.979725
group_2028	2.22706	0.359061	3.80511	0.0943628	0.924821	NA
group_2029	0.896366	-1.06182	3.8594	-0.275126	0.783219	NA
group_2030	0.464224	-0.972773	3.8386	-0.253419	0.799945	NA
group_2031	3.52932	0.115157	3.83646	0.0300164	0.976054	NA
group_2032	28.3107	1.88709	1.73313	1.08883	0.276227	0.541046
group_2036	7.38908	-2.02418	1.50679	-1.34337	0.179152	0.4012
group_2037	30.1308	0.29884	3.87037	0.0772122	0.938455	0.979725
group_2038	0.920566	0.298866	3.87037	0.0772191	0.938449	NA
group_2039	10.2061	0.298848	3.87037	0.0772143	0.938453	0.979725
group_2040	2.73958	0.298858	3.87037	0.0772169	0.938451	NA
group_2041	9.94376	0.298848	3.87037	0.0772144	0.938453	0.979725
group_2042	1.18954	0.298864	3.87037	0.0772186	0.93845	NA
group_2043	1.34211	0.298863	3.87037	0.0772183	0.93845	NA
group_2044	1.89942	0.298861	3.87037	0.0772176	0.93845	NA
group_205	13.1701	0.613034	1.68585	0.363634	0.716131	0.974037
group_2050	5.36512	0.896462	3.83464	0.23378	0.815156	0.979725
group_2051	1.26071	0.206021	2.23452	0.0921994	0.92654	NA
group_2052	6.12852	0.636151	3.83664	0.16581	0.868307	0.979725
group_2053	18.9199	0.42167	3.836	0.109925	0.912469	0.979725
group_2055	1.53082	0.294784	3.83723	0.0768221	0.938765	NA
group_2056	7.79921	0.29885	3.87037	0.0772149	0.938453	0.979725
group_2057	4.7144	0.298854	3.87037	0.0772159	0.938452	0.979725
group_2058	0.791935	1.14211	3.84703	0.29688	0.766558	NA
group_2059	3.54879	1.57396	3.83488	0.410434	0.681487	NA
group_2061	0.427374	0.0301053	3.86871	0.00778175	0.993791	NA
group_2062	66.1927	0.299034	3.87037	0.0772623	0.938415	0.979725
group_2063	74.4869	-0.0528213	1.03668	-0.0509524	0.959363	0.981843
group_2067	49.5239	-3.27989	2.89489	-1.13299	0.257217	0.512726
group_2069	81.3393	0.557904	1.00019	0.557801	0.57698	0.874496
group_207	29.8702	-0.557633	0.77069	-0.72355	0.469342	0.778138
group_2073	21.3378	-1.39306	2.41028	-0.577967	0.563286	0.864601
group_2074	2.14285	1.21001	3.83927	0.315167	0.752634	NA
group_2075	37.8395	0.301195	2.70339	0.111414	0.911288	0.979725
group_2079	2.34935	0.298859	3.87037	0.0772172	0.938451	NA
group_2081	13.3113	0.298846	3.87037	0.0772139	0.938453	0.979725
group_2082	21.7034	0.298957	3.87037	0.0772425	0.938431	0.979725
group_209	126.479	-0.748755	0.431474	-1.73534	0.08268	0.22506
group_2102	3.22212	-0.664296	3.82822	-0.173526	0.862238	NA
group_2106	38.8596	8.0691	2.20036	3.66717	0.000245252	0.00209509
group_2107	6.89437	-0.165168	3.8229	-0.0432049	0.965538	0.983735
group_2108	6.011	-0.366126	3.83801	-0.0953946	0.924001	0.979725
group_2109	5.85335	-0.339978	3.83749	-0.088594	0.929405	0.979725
group_2111	1.52312	0.298846	3.87037	0.0772138	0.938453	NA
group_2112	2.26981	-0.384261	3.83897	-0.100095	0.920269	NA
group_2113	4.88101	-0.969734	3.84613	-0.252133	0.800939	0.979725
group_2114	12.3323	-0.785086	3.83849	-0.20453	0.837939	0.979725
group_2115	2.7269	-0.458917	3.45327	-0.132893	0.894278	NA
group_2116	3.6376	1.7683	3.8065	0.464547	0.642256	NA
group_2117	48.752	0.315029	1.24269	0.253507	0.799877	0.979725
group_2118	18.0025	-1.66055	1.0507	-1.58042	0.11401	0.290168
group_2121	14.0345	0.298898	3.87037	0.0772273	0.938443	0.979725
group_2124	18.2975	1.54221	0.732813	2.10451	0.0353343	0.118058
group_2126	6.78233	0.298933	3.87037	0.0772363	0.938436	0.979725
group_2127	15.6685	0.298845	3.87037	0.0772135	0.938454	0.979725
group_2128	0.126253	-0.692325	3.86132	-0.179298	0.857704	NA
group_2129	2.61904	-1.66952	3.82278	-0.436731	0.662306	NA
group_2131	466.25	-1.39349	3.64182	-0.382636	0.70199	0.967519
group_2132	230.286	0.157749	3.58244	0.0440338	0.964877	0.983735
group_2133	65.1815	-0.646992	2.49481	-0.259335	0.795377	0.979725
group_2134	0.408668	0.227813	3.84912	0.0591857	0.952804	NA
group_2135	4.72262	0.560789	3.845	0.145849	0.884041	0.979725
group_2148	6.57698	-0.0191799	3.83708	-0.00499856	0.996012	0.999339
group_2149	17.4986	-0.50223	3.83701	-0.130891	0.895861	0.979725
group_2150	5.30392	-0.909781	3.83801	-0.237045	0.812622	0.979725
group_2151	9.14443	-0.0330063	3.83703	-0.00860205	0.993137	0.996999
group_2152	12.0418	-0.00959255	3.83688	-0.00250009	0.998005	0.999375
group_2155	18.5554	0.0613067	3.32739	0.0184249	0.9853	0.994092
group_2156	7.6229	0.312877	3.8235	0.0818302	0.934782	0.979725
group_2157	36.0605	-0.314085	3.83645	-0.0818687	0.934751	0.979725
group_2160	0.708835	-0.135353	3.86724	-0.0349999	0.97208	NA
group_2161	0.493788	0.882504	3.84075	0.229774	0.818268	NA
group_2163	4.43441	1.73487	2.7391	0.633373	0.52649	0.83254
group_2164	16.1151	3.02752	1.24953	2.42293	0.0153958	0.0612883
group_2166	0.300499	-0.101577	3.86609	-0.0262739	0.979039	NA
group_2167	0.762746	2.1896	3.81715	0.573623	0.566223	NA
group_2168	5.164	0.299061	3.87037	0.0772693	0.938409	0.979725
group_2171	3.15945	-0.504724	3.84165	-0.131382	0.895473	NA
group_2174	20.9487	-0.783203	2.0521	-0.38166	0.702714	0.967519
group_2179	2.683	-0.724324	3.83528	-0.188858	0.850204	NA
group_2187	58.2448	-1.43601	0.82554	-1.73948	0.0819505	0.223976
group_2188	1.12682	-3.57353	2.50949	-1.424	0.154445	NA
group_2189	13.0152	-3.57947	1.35185	-2.64784	0.00810078	0.0367389
group_220	43.433	-0.31554	0.586211	-0.538269	0.590391	0.881793
group_2202	3978.92	0.393726	0.465004	0.846715	0.397154	0.697989
group_2206	8.85048	-0.213922	3.84114	-0.0556924	0.955587	0.980331
group_2207	5.18582	-2.32719	1.43724	-1.61921	0.105401	0.272892
group_2208	9.85531	-2.35056	1.02833	-2.2858	0.0222657	0.0805678
group_221	1.5555	-0.533784	3.83033	-0.139357	0.889168	NA
group_2221	2.32171	1.63533	3.82306	0.427755	0.66883	NA
group_2223	14.531	-1.16615	1.24203	-0.938907	0.347779	0.640795
group_2226	24.6466	-2.68977	1.36633	-1.96861	0.0489975	0.151881
group_223	0.598162	-1.53084	3.85329	-0.39728	0.691161	NA
group_2230	20.484	1.20537	0.806679	1.49424	0.135113	0.327838
group_2231	6.13231	1.93729	1.55127	1.24884	0.211723	0.450266
group_2234	15.3905	0.298845	3.87037	0.0772135	0.938454	0.979725
group_2246	11.031	0.55818	1.81012	0.308366	0.757804	0.979725
group_2249	20.9458	-2.84508	0.729282	-3.90121	9.57122e-05	0.000965336
group_225	23.3751	1.41862	0.717859	1.97619	0.0481336	0.149917
group_2255	6.0908	-0.797604	1.21443	-0.656774	0.511326	0.818627
group_2256	2.72347	0.298878	3.87037	0.0772221	0.938447	NA
group_2257	4.89882	0.29906	3.87037	0.0772692	0.938409	0.979725
group_2258	12.2536	-0.768837	0.707276	-1.08704	0.27702	0.541812
group_2262	0.854945	0.298867	3.87037	0.0772192	0.938449	NA
group_2263	27.2395	-0.258339	0.479047	-0.539276	0.589696	0.881793
group_2264	2.04817	0.29886	3.87037	0.0772175	0.938451	NA
group_2269	1.47352	0.876262	3.84087	0.228141	0.819536	NA
group_2270	14.9524	-1.21721	2.7443	-0.443541	0.657375	0.937796
group_228	0.377956	-1.0211	3.85871	-0.264622	0.791301	NA
group_2297	1.3506	0.29893	3.87037	0.0772355	0.938436	NA
group_23	2.77456	1.39927	3.84984	0.363462	0.71626	NA
group_2321	107.225	1.3791	1.84811	0.746222	0.455533	0.764787
group_2323	17.4407	0.298921	3.87037	0.0772332	0.938438	0.979725
group_2324	1.21305	-1.53592	3.82715	-0.401321	0.688184	NA
group_2325	86.4364	-0.634791	0.875933	-0.724703	0.468634	0.778082
group_2326	16.0009	-3.57604	1.04701	-3.41546	0.000636738	0.00471382
group_2331	24.2828	0.162838	0.988041	0.164809	0.869094	0.979725
group_2332	97.6747	-0.0532181	0.438645	-0.121324	0.903435	0.979725
group_2333	19.2748	-0.668063	2.13724	-0.312582	0.754599	0.979725
group_2334	0.750268	-2.19349	3.84927	-0.569845	0.568783	NA
group_2335	392.461	0.0491066	0.486448	0.100949	0.919591	0.979725
group_2336	90.7991	-0.580004	2.01806	-0.287407	0.773801	0.979725
group_2337	61.7175	-0.137885	2.23678	-0.0616443	0.950846	0.980003
group_2338	325.738	0.222282	3.00583	0.0739503	0.94105	0.979725
group_2339	8.65585	0.683451	2.32964	0.293372	0.769238	0.979725
group_2340	21.6564	0.631889	1.13643	0.556028	0.578191	0.874496
group_2343	208.028	2.39135	0.938078	2.5492	0.010797	0.0459559
group_2345	56.2436	3.07607	1.13582	2.70823	0.00676423	0.0316876
group_2346	10.4075	2.83907	0.805243	3.52573	0.000422317	0.00331838
group_2347	2.51103	0.774847	3.56844	0.217139	0.8281	NA
group_2348	2.6318	0.745395	3.79311	0.196513	0.844209	NA
group_2349	35.2723	-1.09984	0.777519	-1.41454	0.157202	0.365049
group_235	3.5314	-0.290603	2.07618	-0.13997	0.888684	NA
group_2350	19.3882	-3.35877	0.898509	-3.73816	0.000185371	0.00168772
group_2351	1.3414	-1.27553	3.80641	-0.3351	0.73755	NA
group_2353	2045.11	-0.037015	1.67764	-0.0220637	0.982397	0.99268
group_2354	4979.98	0.439067	1.13562	0.386631	0.699029	0.965003
group_2356	16.8182	-0.482743	1.22758	-0.393247	0.694137	0.961899
group_2357	117.342	2.21293	1.44492	1.53153	0.125639	0.311563
group_2358	4.63425	0.298821	3.87037	0.0772075	0.938458	0.979725
group_2359	36.2806	-0.36219	2.29913	-0.157534	0.874824	0.979725
group_236	14.9211	1.28219	3.83577	0.334272	0.738174	0.979725
group_2360	73.6293	-2.31256	2.3471	-0.985282	0.324486	0.610482
group_2361	1.15979	1.99054	3.80708	0.522853	0.601076	NA
group_2362	3.36027	0.284234	3.83635	0.0740895	0.940939	NA
group_2363	4.42945	1.84056	3.80077	0.484261	0.628201	0.913746
group_2365	24.655	0.58839	2.39924	0.245241	0.80627	0.979725
group_2366	1215.95	1.69952	3.07653	0.552416	0.580664	0.875141
group_2367	2.46567	-0.610979	3.65411	-0.167203	0.86721	NA
group_2368	54.1243	0.402992	2.08186	0.193573	0.84651	0.979725
group_2369	15.7175	1.125	1.36099	0.82661	0.408458	0.712759
group_237	2.71176	-0.412601	2.81589	-0.146526	0.883506	NA
group_2371	4.04879	-0.6411	3.78392	-0.169427	0.865461	NA
group_2372	21.4001	-0.397399	3.20309	-0.124067	0.901262	0.979725
group_2373	128.788	0.570942	1.40038	0.407706	0.683489	0.952796
group_2375	88.0071	-3.02138	3.77285	-0.800822	0.423235	0.731928
group_2376	1.10159	0.6953	3.80715	0.18263	0.855088	NA
group_2377	3.84817	-0.732816	3.78338	-0.193694	0.846416	NA
group_2378	0.31153	-0.427761	3.8433	-0.111301	0.911378	NA
group_2379	843.565	0.68712	0.647283	1.06155	0.288442	0.559409
group_238	8.92143	-2.28417	3.71845	-0.61428	0.539031	0.845127
group_2380	29.2663	-1.84408	0.648252	-2.8447	0.00444536	0.0221694
group_2381	11.0163	-1.24535	1.12136	-1.11057	0.266755	0.526691
group_2384	31.2016	-0.422498	0.593536	-0.711831	0.476569	0.783557
group_2386	1.75586	-2.6382	2.3437	-1.12566	0.260311	NA
group_2388	6.64703	0.719838	1.10711	0.650195	0.515566	0.821377
group_2389	40.5163	-0.185031	2.27314	-0.0813986	0.935125	0.979725
group_239	38.5896	-0.320093	1.04721	-0.305664	0.759861	0.979725
group_2390	37.585	0.468613	3.83604	0.12216	0.902772	0.979725
group_2391	410.55	-0.887937	3.09788	-0.286627	0.774398	0.979725
group_2392	3.6615	-1.24096	1.68732	-0.735462	0.462058	NA
group_2393	7.66435	3.44061	1.57372	2.1863	0.028794	0.099527
group_2395	15.6711	-1.47408	3.43099	-0.429636	0.66746	0.943613
group_2396	58.6985	-1.69888	1.22336	-1.38871	0.164922	0.376825
group_2397	2.04991	1.99744	3.77393	0.529273	0.596616	NA
group_2398	5.49511	2.49186	3.79708	0.656256	0.511659	0.818627
group_24	3.34443	1.64552	3.845	0.427963	0.668678	NA
group_2400	1.24478	-0.755344	3.82869	-0.197285	0.843604	NA
group_2402	56.733	1.20195	1.30271	0.922653	0.356188	0.649209
group_241	59.7616	-0.752662	0.586491	-1.28333	0.199376	0.433526
group_2410	19.0463	-0.191437	1.41029	-0.135743	0.892024	0.979725
group_2411	95.9992	1.13338	0.38583	2.93752	0.00330844	0.0176385
group_2417	11.5874	0.811085	1.15035	0.705077	0.480762	0.787099
group_2418	20.9284	0.27646	3.80318	0.0726917	0.942051	0.979725
group_242	116.603	-0.0643864	0.42023	-0.153217	0.878227	0.979725
group_2424	2.59378	1.95609	2.39871	0.815476	0.4148	NA
group_2426	2.02011	-0.891381	3.82	-0.233346	0.815493	NA
group_2427	1.19074	0.298864	3.87037	0.0772186	0.93845	NA
group_2429	10.7782	0.839776	1.44886	0.579613	0.562176	0.863387
group_243	31.0718	-1.50133	0.500417	-3.00016	0.0026984	0.0149151
group_2430	124.414	3.57276	1.13672	3.14304	0.00167203	0.0101334
group_2449	1.50054	-0.468306	3.83428	-0.122137	0.902791	NA
group_2450	11.3384	-0.309337	2.12996	-0.145231	0.884528	0.979725
group_2452	64.2343	-1.65749	3.80331	-0.435803	0.66298	0.9407
group_2454	1.45066	-0.943158	3.86003	-0.244339	0.806968	NA
group_2458	14.9113	-4.76708	1.66366	-2.86542	0.00416458	0.0208075
group_2459	158.544	-3.6443	3.80427	-0.957952	0.338087	0.626783
group_2463	5.48566	-0.296152	3.86822	-0.0765604	0.938973	0.979725
group_2464	21.7887	-1.11356	0.996088	-1.11793	0.263596	0.521714
group_2474	65.248	2.17896	0.399273	5.45731	4.83403e-08	1.55552e-06
group_2484	18.7985	0.0271098	1.0795	0.0251133	0.979965	0.990963
group_2487	6.08806	-0.227536	2.54693	-0.0893371	0.928814	0.979725
group_2488	4.63387	-0.318617	3.85914	-0.0825615	0.9342	0.979725
group_2489	49.1015	0.626367	1.9994	0.313278	0.75407	0.979725
group_2490	28.2678	0.117395	3.82066	0.0307264	0.975488	0.988655
group_252	3.25874	0.587874	3.47313	0.169264	0.865589	NA
group_2521	51.301	2.30075	0.55899	4.1159	3.85669e-05	0.000443601
group_2522	3.00942	0.0156029	2.30774	0.00676113	0.994605	NA
group_2524	19.0907	0.299098	3.87037	0.0772791	0.938402	0.979725
group_2525	5.77841	0.299053	3.87037	0.0772672	0.938411	0.979725
group_2526	9.05487	0.299077	3.87037	0.0772735	0.938406	0.979725
group_2527	35.9521	0.299115	3.87037	0.0772834	0.938398	0.979725
group_2529	39.1753	0.299117	3.87037	0.0772839	0.938398	0.979725
group_253	68.4313	0.560373	0.956314	0.585972	0.557894	0.860857
group_2530	2.03358	0.299034	3.87037	0.0772624	0.938415	NA
group_2531	3.42058	0.299047	3.87037	0.0772659	0.938412	NA
group_2532	111.42	0.299154	3.87037	0.0772934	0.93839	0.979725
group_2533	8.07974	0.299045	3.87037	0.0772653	0.938413	0.979725
group_254	32.7875	0.45054	0.555965	0.810373	0.417726	0.726117
group_2540	15.403	1.28202	3.84464	0.333456	0.73879	0.979725
group_2543	0.506265	0.298979	3.87037	0.0772482	0.938426	NA
group_2547	1.32321	0.298864	3.87037	0.0772184	0.93845	NA
group_2548	24.8465	-1.20829	2.23391	-0.540887	0.588585	0.881411
group_2550	10.3472	-0.539716	2.31419	-0.23322	0.81559	0.979725
group_2551	3.64673	-0.539851	3.82567	-0.141113	0.887781	NA
group_2552	2.78742	0.511944	3.83689	0.133427	0.893856	NA
group_2553	5.49175	-0.959092	3.80958	-0.251758	0.801228	0.979725
group_2556	81.5268	-0.095053	0.719001	-0.132201	0.894825	0.979725
group_2559	327.404	-1.04431	3.77073	-0.276952	0.781817	0.979725
group_2560	1.97624	-2.88015	1.44103	-1.99868	0.0456433	NA
group_2561	9.24531	-0.391144	0.899861	-0.434672	0.663801	0.941371
group_2563	34.2926	1.81957	1.24322	1.46359	0.143305	0.340947
group_2564	9.35866	0.912817	1.1643	0.784005	0.433037	0.741291
group_2566	622.571	-0.718756	0.557569	-1.28909	0.197367	0.43232
group_2567	1017.57	2.30488	1.14924	2.00557	0.0449027	0.141294
group_2568	1.44541	3.864	3.79737	1.01755	0.308894	NA
group_2569	8.2001	-0.500159	1.77178	-0.282292	0.777719	0.979725
group_2575	12.7279	4.25133	1.15426	3.68316	0.000230356	0.00198931
group_2576	1.49406	1.19129	1.86153	0.639952	0.522204	NA
group_2577	40.6428	0.214193	1.35002	0.15866	0.873937	0.979725
group_2581	2.56115	-2.03732	2.34469	-0.868909	0.384897	NA
group_2582	2.13522	-1.17456	3.8315	-0.306552	0.759184	NA
group_2583	6.93948	1.86958	1.74659	1.07042	0.28443	0.553503
group_2584	3.88519	0.242675	3.78713	0.064079	0.948907	NA
group_2586	1.02592	0.234547	3.81928	0.0614113	0.951032	NA
group_2593	13.8237	1.41004	1.25716	1.12161	0.26203	0.52002
group_2595	189.434	-1.48945	0.362566	-4.10809	3.98944e-05	0.000454998
group_2596	2.48544	-1.25081	2.17983	-0.573809	0.566097	NA
group_2597	33.702	0.792897	0.817756	0.969601	0.332246	0.619779
group_26	19.4435	2.05395	1.22369	1.67848	0.0932528	0.249073
group_2602	92.3105	2.46014	0.773246	3.18158	0.00146474	0.00918605
group_2605	4.12283	0.966397	3.83698	0.251864	0.801146	NA
group_2606	2.61667	0.754472	3.83734	0.196613	0.84413	NA
group_2607	1.47937	0.706343	3.83798	0.18404	0.853982	NA
group_2609	3.00101	0.995431	3.83733	0.259408	0.795321	NA
group_2610	4.90093	1.11176	3.837	0.289746	0.772011	0.979725
group_2611	19.484	1.04149	3.83646	0.271473	0.786028	0.979725
group_2612	4.77979	0.489055	3.83651	0.127474	0.898565	0.979725
group_2613	2.72704	0.717968	3.83724	0.187105	0.851578	NA
group_2615	11.6161	1.12539	3.83658	0.293332	0.769268	0.979725
group_2616	6.8464	0.966997	3.83672	0.252037	0.801012	0.979725
group_2617	4.50898	0.719394	3.83691	0.187493	0.851274	0.979725
group_2618	16.3002	0.506431	3.83616	0.132015	0.894972	0.979725
group_2619	1.99394	0.747095	3.83762	0.194677	0.845646	NA
group_262	11.7867	-0.867557	0.846257	-1.02517	0.305283	0.580704
group_2620	4.07869	1.31804	3.83598	0.343599	0.731148	NA
group_2621	1.31538	0.726767	3.83823	0.189349	0.849819	NA
group_2622	1.95775	0.624717	3.8375	0.162793	0.870682	NA
group_2623	1.68343	1.02759	3.83822	0.267726	0.78891	NA
group_2624	30.3126	2.26778	3.81483	0.594463	0.552203	0.857326
group_2625	1.00313	0.270513	3.83807	0.0704814	0.94381	NA
group_2626	1.74658	0.456066	3.83729	0.118851	0.905393	NA
group_2627	3.14875	0.304778	3.83646	0.0794425	0.936681	NA
group_2628	1.01185	1.1754	3.84004	0.306089	0.759537	NA
group_2629	3.12707	0.641396	3.83706	0.167158	0.867245	NA
group_2630	1.54747	1.51879	3.83562	0.39597	0.692127	NA
group_2631	2.53495	1.4921	3.8346	0.389114	0.697192	NA
group_2632	5.72751	1.03109	3.83683	0.268734	0.788135	0.979725
group_2633	6.98046	0.913562	3.83669	0.238112	0.811794	0.979725
group_2634	3.83024	1.65109	3.83246	0.430816	0.666602	NA
group_2635	32.3462	0.965467	3.83638	0.251661	0.801303	0.979725
group_2636	1.45967	0.218885	3.83732	0.0570411	0.954512	NA
group_2638	18.7735	0.947759	3.83644	0.247041	0.804876	0.979725
group_2639	24.6628	0.520216	3.83614	0.135609	0.89213	0.979725
group_2640	59.8098	2.78295	3.80405	0.731574	0.464429	0.775549
group_2643	2.95293	0.7073	3.83725	0.184325	0.853759	NA
group_2644	12.9519	0.708432	3.83651	0.184655	0.853499	0.979725
group_2645	15.4846	0.774855	3.83645	0.201972	0.839939	0.979725
group_2646	0.855123	0.571138	3.83894	0.148775	0.881731	NA
group_2647	6.94525	1.03675	3.83677	0.270214	0.786996	0.979725
group_2648	5.28796	0.776225	3.83685	0.202308	0.839676	0.979725
group_2649	3.06477	0.413398	3.8368	0.107746	0.914198	NA
group_265	119.796	-0.173085	0.748001	-0.231397	0.817007	0.979725
group_2650	4.32869	0.738056	3.83694	0.192355	0.847464	NA
group_266	0.947114	-1.43244	3.84572	-0.372477	0.709538	NA
group_2667	3.22679	2.41717	3.8029	0.635612	0.525029	NA
group_2669	1719.91	-0.778253	1.76546	-0.440822	0.659342	0.938989
group_2670	99.2721	0.329235	0.55501	0.593206	0.553044	0.857734
group_2671	43.4167	0.753173	1.61565	0.466174	0.641091	0.922441
group_2675	0.981033	0.298865	3.87037	0.0772188	0.938449	NA
group_2676	3.58871	0.29888	3.87037	0.0772225	0.938447	NA
group_2677	0.638645	0.298869	3.87037	0.0772196	0.938449	NA
group_2678	0.568394	0.29887	3.87037	0.07722	0.938449	NA
group_2679	71.416	-0.406735	2.86148	-0.142142	0.886968	0.979725
group_2680	30.3489	0.0579726	1.76037	0.0329321	0.973729	0.988048
group_2681	26.4517	-1.77047	0.960633	-1.84303	0.0653252	0.188849
group_2682	27.6272	-0.973503	1.49765	-0.650022	0.515678	0.821377
group_2683	116.338	1.68275	0.721285	2.33299	0.0196486	0.0739695
group_2684	622.339	-0.366944	0.465757	-0.787845	0.430787	0.739783
group_2685	33.8147	-4.00282	2.101	-1.9052	0.0567543	0.168579
group_2687	52.9458	0.330294	1.27488	0.259079	0.795575	0.979725
group_2688	3.99533	2.41412	2.43312	0.992188	0.321106	NA
group_2691	3.23179	-2.21856	3.81771	-0.581124	0.561157	NA
group_2693	75.7115	-2.12009	1.31712	-1.60964	0.107476	0.277697
group_2695	11.0858	-0.163588	2.75696	-0.0593364	0.952684	0.980003
group_2696	23.768	-0.545851	2.58722	-0.21098	0.832903	0.979725
group_2697	6.17937	-0.300621	2.9004	-0.103648	0.917449	0.979725
group_2698	12.839	0.310471	3.72227	0.083409	0.933526	0.979725
group_27	46.593	3.5557	1.18692	2.99572	0.00273796	0.0150421
group_2700	0.251651	0.298969	3.87037	0.0772455	0.938428	NA
group_2701	30.3759	0.298839	3.87037	0.0772121	0.938455	0.979725
group_2702	2.03699	0.29886	3.87037	0.0772175	0.938451	NA
group_2704	5.47451	0.299064	3.87037	0.07727	0.938409	0.979725
group_2706	5.4487	0.298951	3.87037	0.0772411	0.938432	0.979725
group_2709	46.269	0.464615	1.6115	0.288312	0.773108	0.979725
group_2710	32.602	0.861781	1.65353	0.521176	0.602244	0.890076
group_2711	4.49851	0.0883667	3.78486	0.0233474	0.981373	0.992016
group_2713	18.4872	-1.49625	2.1147	-0.707545	0.479228	0.786016
group_2714	21.6029	-2.10314	1.26871	-1.6577	0.0973775	0.257042
group_2715	1.14454	-1.03539	3.85946	-0.268273	0.788489	NA
group_2716	24.1506	-2.06723	3.80674	-0.543043	0.5871	0.881139
group_2717	9.16619	-1.68907	3.8092	-0.443418	0.657463	0.937796
group_2718	118.498	-0.424028	3.80321	-0.111492	0.911226	0.979725
group_2719	33.8925	1.76757	1.81483	0.973961	0.330076	0.616583
group_2720	56.869	-0.298855	3.67095	-0.081411	0.935115	0.979725
group_2721	46.5954	-0.268018	3.77982	-0.0709077	0.943471	0.979725
group_2722	11.0535	0.0146824	1.50617	0.00974817	0.992222	0.996999
group_2724	19.6964	-0.195644	1.35631	-0.144246	0.885306	0.979725
group_2725	43.3062	1.9459	1.58375	1.22866	0.219198	0.458941
group_2726	50.2206	-0.378294	3.80381	-0.0994512	0.92078	0.979725
group_2727	5.39323	-2.49859	3.828	-0.652713	0.513941	0.819711
group_2728	38.7707	-1.17215	2.48107	-0.472437	0.636615	0.920083
group_2729	9.64939	-0.741869	2.87799	-0.257773	0.796582	0.979725
group_2730	3.76876	-1.51429	3.85374	-0.392939	0.694365	NA
group_2731	3.82487	-0.619055	2.69101	-0.230045	0.818057	NA
group_2732	24.3079	1.60483	1.71593	0.935254	0.349657	0.642942
group_2733	43.5941	-0.809547	1.77421	-0.456285	0.648185	0.92799
group_2734	81.5641	-1.60438	1.77157	-0.905625	0.365134	0.657595
group_2735	30.7985	-2.41609	2.07719	-1.16315	0.244767	0.496346
group_2736	8.18173	-1.61296	3.78492	-0.426154	0.669996	0.944795
group_2737	10.6014	-2.39541	3.78282	-0.633235	0.52658	0.83254
group_2738	0.457852	-0.721519	3.86125	-0.186862	0.851769	NA
group_2739	10.5274	-1.34383	2.83897	-0.473352	0.635962	0.920083
group_2740	3.92421	1.07234	3.83531	0.279597	0.779787	NA
group_2741	3.15561	1.06724	2.67861	0.39843	0.690314	NA
group_2742	44.2475	-1.97667	0.413696	-4.77806	1.76994e-06	3.14746e-05
group_2743	148.558	1.68801	0.88092	1.9162	0.0553403	0.16547
group_2744	1.44699	1.21647	3.83885	0.316883	0.751332	NA
group_2745	22.0972	-1.25864	3.80037	-0.331188	0.740502	0.979725
group_2746	3.20605	1.73954	3.83387	0.453729	0.650024	NA
group_2748	33.8572	-1.02857	2.81221	-0.365753	0.714549	0.973501
group_2750	139.459	0.617737	1.18538	0.521132	0.602275	0.890076
group_2751	164.968	-0.0554597	0.558375	-0.0993234	0.920881	0.979725
group_2753	6.38282	-0.901217	1.54094	-0.584849	0.558649	0.860857
group_2754	7.6181	0.298823	3.87037	0.077208	0.938458	0.979725
group_2755	8.04379	-1.38948	1.82736	-0.760376	0.44703	0.755201
group_2760	2.62458	0.298858	3.87037	0.077217	0.938451	NA
group_2765	5.51632	0.298853	3.87037	0.0772156	0.938452	0.979725
group_2766	1.94829	0.298861	3.87037	0.0772176	0.93845	NA
group_2767	10.7401	0.298848	3.87037	0.0772143	0.938453	0.979725
group_2768	4.65	0.298854	3.87037	0.0772159	0.938452	0.979725
group_2769	6.16563	0.298852	3.87037	0.0772154	0.938452	0.979725
group_277	4.50001	-0.368164	0.974825	-0.377672	0.705674	0.969321
group_2770	6.28392	0.298852	3.87037	0.0772153	0.938452	0.979725
group_2771	1.50696	0.298862	3.87037	0.077218	0.93845	NA
group_2772	3.99066	0.298855	3.87037	0.0772162	0.938452	NA
group_2774	2.67544	0.298858	3.87037	0.077217	0.938451	NA
group_2775	1.69639	0.298862	3.87037	0.0772179	0.93845	NA
group_2776	4.44024	0.298854	3.87037	0.077216	0.938452	0.979725
group_2777	8.06676	0.29885	3.87037	0.0772148	0.938453	0.979725
group_2778	1.44254	0.298863	3.87037	0.0772181	0.93845	NA
group_2779	10.3267	0.298848	3.87037	0.0772143	0.938453	0.979725
group_2780	10.9491	-0.903867	3.80551	-0.237516	0.812257	0.979725
group_2781	2.07281	0.29886	3.87037	0.0772175	0.938451	NA
group_2782	4.19876	0.298855	3.87037	0.0772161	0.938452	NA
group_2783	11.9098	0.298847	3.87037	0.0772141	0.938453	0.979725
group_2784	6.49753	0.888587	3.83672	0.231601	0.816848	0.979725
group_2786	4.72736	0.75942	3.83683	0.197929	0.843101	0.979725
group_2790	2.22408	1.12364	3.8379	0.292773	0.769695	NA
group_2791	123.909	0.237296	3.83559	0.0618669	0.950669	0.980003
group_2795	39.6452	0.298838	3.87037	0.0772117	0.938455	0.979725
group_2798	28.8089	1.96016	0.717648	2.73137	0.00630714	0.0299617
group_2799	5.94067	0.298843	3.87037	0.0772131	0.938454	0.979725
group_2802	1.09153	0.516508	3.8111	0.135527	0.892195	NA
group_2804	11.855	0.298946	3.87037	0.0772396	0.938433	0.979725
group_2806	2.58474	2.15801	2.75578	0.783084	0.433578	NA
group_2807	7.10818	3.77942	2.76765	1.36557	0.172074	0.389871
group_2808	25.8074	3.38727	1.08393	3.12498	0.00177815	0.0106335
group_2820	5.08294	1.67242	2.32343	0.719807	0.471644	0.77925
group_2821	82.0324	1.21148	0.577595	2.09746	0.0359527	0.119648
group_2823	32.7482	0.824777	1.40222	0.588192	0.556403	0.860104
group_2825	24.5523	0.796707	3.8364	0.207671	0.835486	0.979725
group_2826	130.15	-2.74791	0.428369	-6.41482	1.40986e-10	9.07348e-09
group_2827	7.06724	0.504411	0.812275	0.620985	0.534609	0.841342
group_2828	29.6227	0.131824	0.697377	0.189028	0.850071	0.979725
group_2831	0.876742	0.298852	3.87037	0.0772153	0.938452	NA
group_2832	1.27172	0.298864	3.87037	0.0772184	0.93845	NA
group_2833	6.91228	0.969723	3.83702	0.252728	0.800478	0.979725
group_2834	2.1779	1.18434	3.83869	0.308528	0.75768	NA
group_2835	2.34527	1.43308	3.83648	0.373541	0.708746	NA
group_2837	0.63867	0.298869	3.87037	0.0772197	0.938449	NA
group_2838	4.63816	0.298854	3.87037	0.0772158	0.938452	0.979725
group_284	49.4072	0.0445206	0.645972	0.0689203	0.945053	0.979725
group_2840	59.9279	0.298835	3.87037	0.0772109	0.938456	0.979725
group_2842	0.595199	1.02249	3.85618	0.265155	0.79089	NA
group_2845	0.478095	1.64368	3.84524	0.427459	0.669045	NA
group_2846	1.04123	0.566973	3.84192	0.147576	0.882678	NA
group_2849	1.59778	0.538747	3.83759	0.140387	0.888355	NA
group_2860	0.412819	1.95905	3.83774	0.510471	0.609722	NA
group_2861	68.9275	0.298833	3.87037	0.0772106	0.938456	0.979725
group_2862	10.6889	2.80941	1.16739	2.40657	0.0161031	0.0635734
group_287	301.233	-1.72813	0.475562	-3.63386	0.000279212	0.00233657
group_2879	1.75445	1.62384	3.7832	0.429223	0.667761	NA
group_2880	2.81414	0.298858	3.87037	0.0772169	0.938451	NA
group_2881	9.24792	-2.08852	1.15834	-1.80303	0.0713835	0.202678
group_2882	264.19	1.32998	1.25356	1.06096	0.288707	0.559409
group_2883	0.512083	1.99611	3.84132	0.519644	0.603312	NA
group_2884	19.3456	0.888751	1.18313	0.75119	0.452539	0.762126
group_2885	24.7913	1.30921	1.05855	1.2368	0.216163	0.454346
group_2886	188.182	-0.989223	1.62078	-0.610339	0.541637	0.846961
group_2888	17.4228	-4.61546	3.81977	-1.20831	0.226929	0.46967
group_2889	9.30803	-0.26489	2.89863	-0.0913846	0.927187	0.979725
group_2892	1.41425	-0.600381	3.81551	-0.157353	0.874967	NA
group_2893	28.2018	0.580607	1.16659	0.497694	0.6187	0.9069
group_2894	9.93352	0.0787259	3.02027	0.0260659	0.979205	0.990565
group_2896	11.5623	0.394914	2.11181	0.187003	0.851658	0.979725
group_2897	2.07712	-0.864079	3.73709	-0.231217	0.817146	NA
group_2898	167.256	-1.15956	3.37553	-0.343518	0.731209	0.979725
group_2899	36.6741	-2.1331	0.60043	-3.55263	0.000381402	0.00305914
group_2900	2965.01	-0.273285	0.90098	-0.30332	0.761646	0.979725
group_2904	12.081	0.976126	1.81244	0.538571	0.590183	0.881793
group_2905	19.9667	2.49495	1.10146	2.26513	0.0235049	0.0841507
group_2907	20.0975	0.824888	3.83643	0.215014	0.829756	0.979725
group_2908	1180.84	-1.14335	0.882894	-1.295	0.19532	0.429577
group_2909	14.8931	2.70708	0.818365	3.30792	0.000939933	0.0064978
group_291	20.0709	-1.2939	0.740166	-1.74812	0.0804425	0.221197
group_2914	37.5744	0.335919	0.65314	0.514314	0.607032	0.895149
group_2915	6.22297	0.892297	1.36087	0.655682	0.512029	0.818627
group_2920	6.54068	0.298898	3.87037	0.0772271	0.938443	0.979725
group_2921	2.08721	0.29886	3.87037	0.0772175	0.938451	NA
group_2929	1.29178	0.298864	3.87037	0.0772184	0.93845	NA
group_293	151.695	0.0677901	1.06534	0.0636321	0.949263	0.980003
group_2937	0.512452	0.298871	3.87037	0.0772202	0.938448	NA
group_2938	4.68142	0.298854	3.87037	0.0772159	0.938452	0.979725
group_2939	5.09398	0.298853	3.87037	0.0772157	0.938452	0.979725
group_2943	24.7946	0.298841	3.87037	0.0772126	0.938454	0.979725
group_295	8.10059	2.77067	3.79316	0.730437	0.465123	0.775588
group_2957	5.48654	0.299015	3.87037	0.0772575	0.938419	0.979725
group_2959	26.7741	0.224822	3.84439	0.0584805	0.953366	0.980003
group_2960	0.687896	0.298868	3.87037	0.0772196	0.938449	NA
group_2963	8.51933	0.29888	3.87037	0.0772225	0.938447	0.979725
group_2964	0.921155	0.298887	3.87037	0.0772243	0.938445	NA
group_2966	7.19832	0.299	3.87037	0.0772536	0.938422	0.979725
group_2967	1.9019	0.298929	3.87037	0.0772352	0.938436	NA
group_2968	18.7048	0.299026	3.87037	0.0772603	0.938416	0.979725
group_2969	12.5464	0.299013	3.87037	0.0772569	0.938419	0.979725
group_2970	7.70328	0.298978	3.87037	0.0772479	0.938426	0.979725
group_2971	16.4717	0.299007	3.87037	0.0772553	0.93842	0.979725
group_2973	9.6929	0.299	3.87037	0.0772537	0.938422	0.979725
group_2974	10.5333	0.298969	3.87037	0.0772456	0.938428	0.979725
group_2978	5.24603	0.298981	3.87037	0.0772488	0.938426	0.979725
group_2979	59.8008	0.299054	3.87037	0.0772675	0.938411	0.979725
group_2980	7.04006	0.298975	3.87037	0.0772471	0.938427	0.979725
group_2981	0.7921	0.298867	3.87037	0.0772193	0.938449	NA
group_2982	8.90175	0.299009	3.87037	0.077256	0.93842	0.979725
group_2983	17.8682	0.299025	3.87037	0.07726	0.938417	0.979725
group_2984	37.1068	0.299046	3.87037	0.0772655	0.938412	0.979725
group_2985	14.0798	0.299025	3.87037	0.0772601	0.938417	0.979725
group_2986	3.47158	0.298928	3.87037	0.0772351	0.938436	NA
group_2987	3.34222	0.298985	3.87037	0.0772499	0.938425	NA
group_2988	49.7423	0.299046	3.87037	0.0772654	0.938412	0.979725
group_2989	23.682	0.299029	3.87037	0.077261	0.938416	0.979725
group_299	191.376	-1.64505	0.329504	-4.99252	5.9598e-07	1.2204e-05
group_2990	40.1928	0.299048	3.87037	0.0772661	0.938412	0.979725
group_2991	7.39081	0.299002	3.87037	0.0772541	0.938421	0.979725
group_2993	3.54266	0.298938	3.87037	0.0772376	0.938434	NA
group_2994	14.3923	0.299026	3.87037	0.0772603	0.938416	0.979725
group_2998	3.33753	0.298933	3.87037	0.0772363	0.938436	NA
group_2999	8.80216	0.298897	3.87037	0.077227	0.938443	0.979725
group_3000	4.18753	0.298986	3.87037	0.0772499	0.938425	NA
group_3001	19.2396	0.299011	3.87037	0.0772563	0.93842	0.979725
group_3002	1.63653	0.298862	3.87037	0.0772179	0.93845	NA
group_3003	3.76215	0.298856	3.87037	0.0772163	0.938451	NA
group_3004	3.38855	0.298918	3.87037	0.0772324	0.938439	NA
group_3005	1.57872	0.298895	3.87037	0.0772266	0.938443	NA
group_3006	0.560907	0.29887	3.87037	0.07722	0.938449	NA
group_3007	54.5165	0.298919	3.87037	0.0772326	0.938439	0.979725
group_3008	3.65947	0.298958	3.87037	0.0772428	0.93843	NA
group_3009	11.473	0.299009	3.87037	0.0772559	0.93842	0.979725
group_301	0.925458	-1.02551	3.86125	-0.26559	0.790555	NA
group_3010	2.2397	0.298921	3.87037	0.0772333	0.938438	NA
group_3011	121.836	0.299076	3.87037	0.0772733	0.938406	0.979725
group_3013	18.0004	0.298969	3.87037	0.0772457	0.938428	0.979725
group_3015	0.696652	-1.39477	3.44445	-0.404931	0.685528	NA
group_3029	9.13296	-0.205988	1.29796	-0.158702	0.873904	0.979725
group_3033	1.88904	0.298861	3.87037	0.0772176	0.93845	NA
group_304	7.3013	0.525867	1.43432	0.366633	0.713893	0.973302
group_3049	3806.78	15.6414	2.77557	5.63537	1.74685e-08	6.55798e-07
group_305	7.3013	0.525867	1.43432	0.366633	0.713893	0.973302
group_3059	153.951	1.88429	0.283976	6.63537	3.23683e-11	2.43539e-09
group_3061	4.72581	0.298854	3.87037	0.0772159	0.938452	0.979725
group_3062	1.18913	0.240107	3.85711	0.0622505	0.950363	NA
group_3063	1.03119	0.298865	3.87037	0.0772188	0.938449	NA
group_3066	2.3769	1.4789	2.9215	0.506211	0.612708	NA
group_307	25.0405	-1.22933	0.659717	-1.86342	0.0624028	0.181371
group_3073	2.77206	-0.7186	2.84513	-0.252572	0.800599	NA
group_308	12.0578	2.11249	1.54125	1.37063	0.170489	0.386929
group_3092	97.9009	2.07804	0.416923	4.98423	6.22092e-07	1.25486e-05
group_3093	10.0048	0.0850164	0.710419	0.119671	0.904744	0.979725
group_3094	5.57517	-1.33708	3.84433	-0.347806	0.727986	0.979725
group_3095	30.8293	1.19608	1.57502	0.759403	0.447612	0.755624
group_3097	1.2483	1.24058	3.79778	0.326659	0.743926	NA
group_310	10.7832	2.46393	2.32419	1.06012	0.289088	0.559745
group_3101	20.8945	-0.110519	3.83663	-0.0288063	0.977019	0.989302
group_3107	6.60215	0.298929	3.87037	0.0772352	0.938436	0.979725
group_311	32.5625	-0.337257	0.634348	-0.53166	0.594962	0.884588
group_3111	1.77733	0.298861	3.87037	0.0772178	0.93845	NA
group_3112	1.93767	0.298835	3.87037	0.0772109	0.938456	NA
group_3113	20.1454	-0.642816	3.83673	-0.167542	0.866943	0.979725
group_3114	3.5085	-0.98399	3.83917	-0.256302	0.797717	NA
group_3117	1.04325	0.298865	3.87037	0.0772188	0.938449	NA
group_3118	3.84571	0.298855	3.87037	0.0772163	0.938451	NA
group_3119	13.2352	0.298846	3.87037	0.0772139	0.938453	0.979725
group_3126	11.1141	0.29892	3.87037	0.0772329	0.938438	0.979725
group_3127	4.39112	-0.739245	2.57905	-0.286635	0.774392	0.979725
group_3128	2.902	1.61265	3.83423	0.420592	0.674053	NA
group_3141	11.2663	-0.671025	1.00376	-0.668513	0.503806	0.812448
group_3142	13.8339	0.821963	3.83648	0.214249	0.830353	0.979725
group_3144	1.23525	-0.136949	3.86612	-0.0354228	0.971743	NA
group_3147	34.7494	-0.839481	0.894672	-0.938311	0.348085	0.640921
group_3148	151.342	2.71515	1.46707	1.85073	0.064208	0.185818
group_3151	0.489915	-0.802852	3.86021	-0.207981	0.835243	NA
group_3155	9.23797	-1.10115	1.07071	-1.02843	0.303748	0.579359
group_3156	0.799543	0.391353	3.86487	0.101259	0.919345	NA
group_3157	22.3343	0.591183	0.522327	1.13182	0.257708	0.513327
group_3159	2.61609	1.53283	3.80959	0.402362	0.687418	NA
group_3160	6.42302	-0.881457	1.14801	-0.767814	0.442598	0.751471
group_3161	5.41453	0.537949	1.60127	0.33595	0.736908	0.979725
group_3165	3.62372	0.495639	1.58337	0.313027	0.75426	NA
group_3168	1.39826	0.298957	3.87037	0.0772424	0.938431	NA
group_317	34.3073	-1.07167	0.530719	-2.01927	0.0434589	0.137713
group_3171	2.79882	0.298858	3.87037	0.0772169	0.938451	NA
group_3175	1.12236	0.298865	3.87037	0.0772187	0.93845	NA
group_3176	3.5935	0.298855	3.87037	0.0772163	0.938451	NA
group_3178	50.5067	0.706021	0.779244	0.906032	0.364919	0.657595
group_3179	60.8188	0.995677	3.83634	0.259539	0.79522	0.979725
group_318	16.2536	0.592402	0.593676	0.997853	0.31835	0.600909
group_3180	38.0067	2.94941	1.11343	2.64895	0.00807418	0.0366798
group_3181	8.12852	2.25371	1.95407	1.15334	0.248772	0.502045
group_3188	0.971356	-2.37717	3.82942	-0.620764	0.534755	NA
group_3190	7.00597	-3.18508	1.31637	-2.41959	0.015538	0.0617634
group_3191	7.04372	4.07477	3.77413	1.07966	0.280295	0.546637
group_3192	277.363	-2.30288	0.617317	-3.73046	0.00019113	0.00172208
group_32	34.9568	1.69669	0.925866	1.83254	0.0668703	0.192083
group_320	14.2101	1.92287	1.10786	1.73567	0.0826227	0.22506
group_3214	1.29103	0.298864	3.87037	0.0772184	0.93845	NA
group_3215	0.45312	0.29895	3.87037	0.0772408	0.938432	NA
group_3216	0.736006	0.298868	3.87037	0.0772195	0.938449	NA
group_3217	1.87735	0.298861	3.87037	0.0772176	0.93845	NA
group_3223	23.5469	1.25198	1.305	0.959371	0.337372	0.626316
group_3224	19.9451	-0.710567	3.26312	-0.217757	0.827619	0.979725
group_323	12.8738	1.40623	1.17483	1.19697	0.231318	0.476564
group_3230	14.8897	-0.654555	3.83253	-0.170789	0.86439	0.979725
group_3231	5.47904	0.299015	3.87037	0.0772575	0.938419	0.979725
group_3237	4.68158	0.298854	3.87037	0.0772159	0.938452	0.979725
group_3238	1.71266	0.298839	3.87037	0.0772121	0.938455	NA
group_324	0.593809	-1.12946	3.82622	-0.295189	0.767849	NA
group_3241	3.90451	0.298855	3.87037	0.0772162	0.938452	NA
group_3242	8.40816	0.29885	3.87037	0.0772147	0.938453	0.979725
group_3243	45.3503	0.298836	3.87037	0.0772113	0.938455	0.979725
group_3244	0.910196	0.298866	3.87037	0.0772191	0.938449	NA
group_3245	9.96431	0.298848	3.87037	0.0772144	0.938453	0.979725
group_3246	4.15329	0.298855	3.87037	0.0772161	0.938452	NA
group_3247	0.822666	0.298867	3.87037	0.0772193	0.938449	NA
group_3249	4.29192	0.298855	3.87037	0.0772161	0.938452	NA
group_325	9.58782	-2.98827	2.37546	-1.25798	0.2084	0.446006
group_3250	5.96458	0.29906	3.87037	0.077269	0.93841	0.979725
group_3251	0.273636	-1.20761	3.8449	-0.314082	0.753459	NA
group_3254	0.572937	0.937392	3.84316	0.243912	0.807299	NA
group_326	2.85898	2.08941	3.80926	0.548509	0.583342	NA
group_3262	1.04277	-0.46395	3.83882	-0.120858	0.903804	NA
group_3265	2.31864	0.295747	3.83679	0.0770821	0.938558	NA
group_3266	89.8534	2.37637	0.876866	2.71007	0.00672686	0.0315672
group_327	1.21433	-0.639544	3.81691	-0.167556	0.866933	NA
group_3273	20.7241	3.90764	0.797758	4.89828	9.66798e-07	1.86661e-05
group_3275	0.237934	-0.103429	3.86589	-0.0267541	0.978656	NA
group_3277	5.63994	-0.0744938	3.8663	-0.0192675	0.984628	0.99382
group_328	17.1163	0.996367	2.10278	0.473834	0.635618	0.920083
group_3282	2.46118	0.96308	3.85047	0.25012	0.802495	NA
group_3284	1.25427	-1.26449	3.85831	-0.32773	0.743116	NA
group_3286	10.9157	-0.0937051	1.50746	-0.0621609	0.950435	0.980003
group_33	33.0871	1.32637	1.43119	0.926759	0.354052	0.647045
group_3301	0.628309	-1.71351	3.85205	-0.444831	0.656442	NA
group_3303	87.5969	0.211396	3.80275	0.0555903	0.955668	0.980331
group_3304	3.06296	0.378737	3.83713	0.0987033	0.921374	NA
group_3307	2.35005	-0.351954	3.81653	-0.0922184	0.926524	NA
group_3308	5.81009	-0.261649	3.81295	-0.0686212	0.945291	0.979725
group_3309	5.25586	0.371833	3.78806	0.0981593	0.921806	0.979725
group_3310	5.17628	-0.196574	3.80797	-0.0516216	0.95883	0.981711
group_3315	0.207364	-0.848514	3.86089	-0.219772	0.826049	NA
group_3322	0.726227	0.781251	3.84027	0.203437	0.838794	NA
group_333	6.68207	-1.4396	1.24954	-1.15211	0.249278	0.502459
group_3333	3.776	0.357725	1.91159	0.187134	0.851555	NA
group_3334	24.3289	0.085011	1.15058	0.0738852	0.941102	0.979725
group_3335	4.01274	0.298924	3.87037	0.077234	0.938437	NA
group_3336	35.7391	0.298953	3.87037	0.0772415	0.938431	0.979725
group_3339	1.10227	0.29893	3.87037	0.0772355	0.938436	NA
group_3342	1.81774	0.298961	3.87037	0.0772434	0.93843	NA
group_3344	1.77477	0.298861	3.87037	0.0772177	0.93845	NA
group_3345	0.56901	2.13059	3.83812	0.555113	0.578817	NA
group_3353	7.42322	0.298949	3.87037	0.0772406	0.938432	0.979725
group_3355	1.97936	-0.691199	2.14776	-0.321823	0.747587	NA
group_3356	82.3315	1.87729	0.812697	2.30995	0.0208911	0.0775667
group_3357	5.09516	2.21746	3.8143	0.581355	0.561001	0.862827
group_3358	6.13427	2.60807	3.28284	0.794457	0.42693	0.736433
group_3360	42.3006	0.835329	0.578176	1.44477	0.148524	0.349399
group_337	35.6707	3.61676	1.46924	2.46164	0.0138302	0.0560686
group_3385	1.21617	2.09859	3.80939	0.550898	0.581704	NA
group_3386	6.18673	0.762237	2.60208	0.292933	0.769573	0.979725
group_3387	166.46	-1.13428	0.582106	-1.94857	0.0513462	0.156405
group_3391	6.56533	-0.0329742	2.5805	-0.0127782	0.989805	0.996542
group_3394	52.6036	0.533004	3.8361	0.138944	0.889494	0.979725
group_3403	53.6947	0.886034	3.83255	0.231187	0.81717	0.979725
group_3404	4.92489	-0.893029	3.80929	-0.234434	0.814648	0.979725
group_3405	4.92489	-0.893029	3.80929	-0.234434	0.814648	0.979725
group_3408	0.630008	0.298869	3.87037	0.0772198	0.938449	NA
group_3409	0.630008	0.298869	3.87037	0.0772198	0.938449	NA
group_3410	1.41503	0.298879	3.87037	0.0772224	0.938447	NA
group_3411	1.41503	0.298879	3.87037	0.0772224	0.938447	NA
group_3415	16.5685	1.78181	2.233	0.797947	0.424901	0.73434
group_3416	14.7357	-2.37094	1.92474	-1.23182	0.218015	0.457527
group_3417	0.34548	-0.189482	3.86477	-0.049028	0.960897	NA
group_343	0.502033	2.50431	3.79213	0.660396	0.509	NA
group_3430	113.383	-4.14303	1.68362	-2.46078	0.0138635	0.0560686
group_3431	13.4712	1.67591	3.81864	0.438877	0.660751	0.93951
group_3434	37.968	1.79558	1.27868	1.40425	0.160244	0.368942
group_3435	153.959	2.94894	0.616643	4.78225	1.73342e-06	3.10294e-05
group_3437	3.18707	-1.57814	1.72439	-0.915187	0.360093	NA
group_3438	7.41499	0.717644	1.12532	0.637725	0.523652	0.830243
group_3439	3.32235	0.299046	3.87037	0.0772655	0.938412	NA
group_3443	3.23161	1.04149	3.83083	0.27187	0.785722	NA
group_3445	3.75941	0.988942	3.82981	0.258222	0.796236	NA
group_3447	4.76012	5.37913	3.56391	1.50933	0.131214	0.320969
group_3448	4.08687	-2.25975	1.26913	-1.78055	0.0749862	NA
group_3449	1.44783	0.763576	3.83818	0.198942	0.842308	NA
group_345	388.494	0.361339	0.667015	0.541726	0.588007	0.881411
group_3453	2.81794	0.157694	3.43261	0.0459398	0.963358	NA
group_3454	9.44277	1.35828	3.83501	0.354179	0.723205	0.97937
group_3456	7.50116	0.288074	1.66047	0.173489	0.862267	0.979725
group_3459	46.7353	1.60308	1.11873	1.43294	0.151875	0.356167
group_3460	5.45438	1.08636	2.31993	0.468272	0.63959	0.922441
group_3464	38.0422	1.10117	3.53767	0.311269	0.755596	0.979725
group_3465	3.22864	1.07362	3.83182	0.280187	0.779334	NA
group_3466	0.531178	-1.32142	3.84719	-0.343476	0.73124	NA
group_3468	9.63003	-1.03402	3.80543	-0.271722	0.785836	0.979725
group_3469	15.1257	5.37233	2.84496	1.88837	0.0589764	0.173842
group_3470	58.558	0.756982	3.83199	0.197543	0.843403	0.979725
group_3473	0.527209	-0.69486	3.84055	-0.180927	0.856425	NA
group_348	32.823	2.8783	0.885167	3.2517	0.00114717	0.00750797
group_3482	6.30652	1.65189	3.82036	0.43239	0.665458	0.943227
group_3497	14.2507	0.85683	3.81426	0.224639	0.82226	0.979725
group_3498	32.7187	-0.589583	3.8366	-0.153673	0.877867	0.979725
group_3499	1.15313	-0.976789	3.84265	-0.254197	0.799344	NA
group_3500	14.8691	-0.98733	3.83758	-0.257279	0.796963	0.979725
group_3501	6.98873	0.372944	3.83672	0.0972038	0.922565	0.979725
group_3502	2.38576	0.29898	3.87037	0.0772484	0.938426	NA
group_3505	8.67274	1.20904	0.8552	1.41375	0.157434	0.365275
group_3513	4.5047	2.76643	3.76285	0.735195	0.46222	0.773132
group_3514	7.76377	0.25373	3.83593	0.0661457	0.947262	0.980003
group_3525	11.0517	0.690454	3.83652	0.179969	0.857177	0.979725
group_3526	13.8014	0.368479	3.83596	0.0960589	0.923474	0.979725
group_3529	2.95714	1.90762	3.83074	0.497977	0.6185	NA
group_3530	3.48218	1.31807	3.83625	0.343583	0.73116	NA
group_3535	6.92306	0.357588	3.83631	0.0932112	0.925736	0.979725
group_3536	3.16669	0.264963	3.83707	0.0690533	0.944947	NA
group_3542	1.59551	0.053968	3.86842	0.0139509	0.988869	NA
group_3545	2.65401	0.880407	3.83109	0.229806	0.818243	NA
group_3547	1.29741	-2.23013	3.80276	-0.58645	0.557573	NA
group_3549	13.4914	0.239607	1.67435	0.143105	0.886207	0.979725
group_3553	6.3987	-1.82591	1.64696	-1.10866	0.267578	0.527545
group_3555	0.579698	0.143916	3.83123	0.037564	0.970035	NA
group_3566	2.28736	0.299002	3.87037	0.0772541	0.938421	NA
group_3567	8.94897	0.134847	1.85654	0.0726337	0.942098	0.979725
group_3568	4.76579	-1.34364	2.23899	-0.600107	0.548435	0.854421
group_3572	57.3145	-0.333021	1.08839	-0.305976	0.759623	0.979725
group_3574	3.37476	-1.72789	1.29401	-1.3353	0.18178	NA
group_3577	5.63364	0.788485	3.81538	0.206659	0.836276	0.979725
group_3578	15.8256	-0.524383	3.81671	-0.137391	0.890721	0.979725
group_358	20.3087	-1.3957	0.590901	-2.362	0.0181769	0.0700886
group_3581	9.49066	0.90677	3.85718	0.235086	0.814142	0.979725
group_3582	0.639671	0.298869	3.87037	0.0772197	0.938449	NA
group_3583	16.531	0.298844	3.87037	0.0772134	0.938454	0.979725
group_3585	2.64999	-1.31575	1.4502	-0.907293	0.364252	NA
group_3586	26.3479	-0.566298	0.971175	-0.583106	0.559822	0.861731
group_3587	3.54884	0.727809	3.76634	0.19324	0.846771	NA
group_3588	181.208	11.0337	2.79683	3.94508	7.97721e-05	0.000826145
group_3589	5.14872	-1.71827	1.10219	-1.55897	0.119004	0.298513
group_359	17.397	-0.891689	1.58935	-0.56104	0.574771	0.872322
group_3591	0.386929	0.296948	3.848	0.0771695	0.938489	NA
group_3592	1.65503	0.12855	3.83623	0.0335095	0.973268	NA
group_3595	1.46838	-1.91182	3.84981	-0.496601	0.61947	NA
group_3596	13.7657	0.795616	3.8365	0.207381	0.835713	0.979725
group_3597	28.7489	0.298864	3.87037	0.0772185	0.93845	0.979725
group_3598	3.33648	0.298883	3.87037	0.0772234	0.938446	NA
group_3599	1.19344	0.298842	3.87037	0.0772128	0.938454	NA
group_3602	9.38854	1.25539	0.656672	1.91175	0.0559087	0.166801
group_3605	4.90311	2.25707	1.48557	1.51933	0.128679	0.3162
group_3606	0.249925	0.298876	3.87037	0.0772216	0.938447	NA
group_3607	1.56894	0.190197	3.81903	0.0498025	0.96028	NA
group_3611	33.4819	1.31779	0.876473	1.50352	0.132706	0.323158
group_3612	3.37945	-3.98571	1.44693	-2.75459	0.00587657	NA
group_3616	1.2625	-0.117745	3.81116	-0.0308947	0.975354	NA
group_3617	3.28765	-0.501066	3.83552	-0.130638	0.896061	NA
group_3618	21.4245	0.29891	3.87037	0.0772304	0.93844	0.979725
group_3619	0.535821	0.29887	3.87037	0.0772201	0.938448	NA
group_362	32.9393	0.805985	0.689756	1.16851	0.242602	0.494162
group_3620	4.70845	0.298928	3.87037	0.077235	0.938437	0.979725
group_3622	11.9756	-2.74486	0.794978	-3.45275	0.000554909	0.0041714
group_3624	149.169	0.865464	0.371363	2.3305	0.0197795	0.0742557
group_3625	330.412	-0.446033	1.69038	-0.263865	0.791884	0.979725
group_3626	84.7225	1.4662	0.784028	1.87009	0.0614713	0.179054
group_3627	18.1654	-0.154328	3.11928	-0.0494755	0.96054	0.981974
group_3628	0.297162	0.298958	3.87037	0.0772428	0.93843	NA
group_363	0.281315	-0.961905	3.85838	-0.249303	0.803127	NA
group_3630	140.303	0.298828	3.87037	0.0772091	0.938457	0.979725
group_3634	1.94439	-1.25389	3.81381	-0.328776	0.742325	NA
group_3636	87.7799	0.117333	0.923884	0.127	0.89894	0.979725
group_3637	192.976	3.05137	0.57005	5.35281	8.66009e-08	2.60091e-06
group_3638	133.404	-3.42098	1.97111	-1.73556	0.0826418	0.22506
group_364	184.374	0.977725	0.337545	2.89657	0.00377262	0.0192403
group_3644	0.48179	0.298871	3.87037	0.0772203	0.938448	NA
group_3645	17.8937	0.298844	3.87037	0.0772133	0.938454	0.979725
group_3646	1.9452	0.298861	3.87037	0.0772176	0.93845	NA
group_3647	0.73673	0.298868	3.87037	0.0772195	0.938449	NA
group_3648	5.86144	0.298852	3.87037	0.0772154	0.938452	0.979725
group_3649	2.56112	0.298929	3.87037	0.0772352	0.938436	NA
group_365	25.7322	1.30123	1.04975	1.23956	0.215137	0.453433
group_3650	1.53809	0.298958	3.87037	0.0772428	0.93843	NA
group_3651	14.1441	0.298932	3.87037	0.0772361	0.938436	0.979725
group_3652	1.98352	0.298927	3.87037	0.0772348	0.938437	NA
group_3653	4.16256	0.298951	3.87037	0.077241	0.938432	NA
group_3654	1.35695	0.29893	3.87037	0.0772354	0.938436	NA
group_3655	1.77946	0.298936	3.87037	0.0772372	0.938435	NA
group_3656	2.65669	0.298966	3.87037	0.0772449	0.938429	NA
group_3657	6.42036	0.298942	3.87037	0.0772387	0.938434	0.979725
group_3658	21.1589	2.24846	3.82814	0.587351	0.556968	0.860277
group_3659	37.6338	0.298933	3.87037	0.0772364	0.938435	0.979725
group_366	110.837	0.0919001	0.528309	0.173951	0.861904	0.979725
group_3660	1.02281	0.298849	3.87037	0.0772146	0.938453	NA
group_3664	1.57638	0.298887	3.87037	0.0772244	0.938445	NA
group_3665	11.4378	0.298934	3.87037	0.0772365	0.938435	0.979725
group_3666	4.61347	0.298917	3.87037	0.0772322	0.938439	0.979725
group_3667	1.3762	-0.198569	3.86061	-0.0514347	0.958979	NA
group_3671	1.80186	1.62811	3.82439	0.425718	0.670313	NA
group_3672	7.2508	0.298945	3.87037	0.0772394	0.938433	0.979725
group_3676	11.0656	-0.522734	3.7801	-0.138286	0.890015	0.979725
group_3677	1.14149	1.7245	3.33332	0.517352	0.60491	NA
group_3678	6.07214	0.382264	3.80722	0.100405	0.920023	0.979725
group_3682	52.0908	2.33138	0.523437	4.45399	8.42906e-06	0.000116455
group_3683	7.6483	2.36103	3.80209	0.620982	0.534611	0.841342
group_3684	26.0033	-1.29609	0.837915	-1.54681	0.12191	0.304267
group_3685	57.3745	-1.19875	0.697072	-1.71969	0.0854896	0.231541
group_3686	127.863	2.42271	0.785525	3.0842	0.00204102	0.0119413
group_3688	4.54341	-0.411424	1.87422	-0.219517	0.826247	0.979725
group_3689	43.7694	0.570129	3.77005	0.151226	0.879798	0.979725
group_3695	0.230636	0.803743	3.8594	0.208256	0.835029	NA
group_3696	1.39273	-2.22111	3.84961	-0.57697	0.563959	NA
group_37	65.4169	0.572208	1.17424	0.487299	0.626047	0.912609
group_370	108.94	0.313666	0.303317	1.03412	0.30108	0.576767
group_3702	2.37571	-0.700037	3.8197	-0.18327	0.854586	NA
group_3703	11.8656	-0.97766	3.80297	-0.257078	0.797118	0.979725
group_3705	1.20387	-2.07192	3.84996	-0.538167	0.590461	NA
group_3706	0.682566	-0.118546	3.83599	-0.0309036	0.975346	NA
group_3707	4.93201	-0.214158	3.83119	-0.0558986	0.955423	0.980331
group_3708	1.39232	-0.946961	3.83163	-0.247143	0.804797	NA
group_3713	31.3261	-0.788877	3.46113	-0.227924	0.819705	0.979725
group_3714	34.6981	0.733942	2.73692	0.268164	0.788573	0.979725
group_3715	110.283	2.17815	3.40926	0.638893	0.522893	0.829935
group_3716	97.6514	1.74168	3.43079	0.507661	0.611691	0.899076
group_3717	3.37792	-0.206634	3.84679	-0.0537158	0.957162	NA
group_3718	157.837	-0.820205	1.34072	-0.611765	0.540693	0.846752
group_3719	445.892	0.566479	0.67789	0.83565	0.403352	0.7058
group_3721	425.05	1.19761	1.10724	1.08162	0.279422	0.545721
group_3722	79.0285	0.421715	1.09711	0.384387	0.700691	0.966804
group_3723	596.476	-0.0410813	0.936841	-0.0438509	0.965023	0.983735
group_3724	0.638188	-0.440292	3.83253	-0.114883	0.908538	NA
group_3725	10.8296	-2.74224	2.938	-0.933367	0.35063	0.643418
group_3726	56.2285	-0.00297903	3.8039	-0.000783153	0.999375	0.999375
group_3728	3.62952	-1.30516	3.82191	-0.341494	0.732732	NA
group_3730	434.606	0.113256	0.617455	0.183424	0.854465	0.979725
group_3731	8.69091	0.29576	1.97351	0.149865	0.880871	0.979725
group_3732	7.60314	-0.487318	0.739315	-0.659148	0.509801	0.8178
group_3733	171.509	3.99356	1.73232	2.30533	0.0211482	0.0780922
group_3734	10.5145	0.298918	3.87037	0.0772325	0.938439	0.979725
group_3737	120.418	2.2017	0.854846	2.57555	0.0100082	0.0433527
group_3740	65.6099	-0.186458	2.27145	-0.0820876	0.934577	0.979725
group_3741	56.023	-1.08414	0.340503	-3.18393	0.00145291	0.00914134
group_3742	326.275	0.369247	0.760352	0.485627	0.627232	0.913474
group_3743	25.2544	-0.0796588	0.922522	-0.086349	0.931189	0.979725
group_3745	31.5399	1.18326	0.612076	1.93319	0.0532134	0.160174
group_3746	0.811074	0.958771	3.83491	0.250012	0.802578	NA
group_3749	16.7151	-0.961695	1.22589	-0.784488	0.432754	0.741276
group_375	75.0883	1.93999	0.433797	4.47212	7.74486e-06	0.000110181
group_3750	979.261	0.00977539	3.84268	0.0025439	0.99797	0.999375
group_3751	72.4919	1.36823	2.1479	0.63701	0.524118	0.830417
group_3752	154.481	-1.1811	0.660374	-1.78854	0.0736893	0.207481
group_3753	16.2816	3.48643	1.23744	2.81746	0.00484052	0.0237773
group_3754	25.7982	2.08091	1.651	1.26039	0.207527	0.444842
group_3756	9.30285	0.299077	3.87037	0.0772736	0.938406	0.979725
group_3757	80.1635	-0.405756	1.85422	-0.218829	0.826783	0.979725
group_3758	19.3093	0.299101	3.87037	0.0772798	0.938401	0.979725
group_3759	8.35203	0.836821	3.83674	0.218107	0.827345	0.979725
group_3760	2.16625	0.31624	3.83559	0.0824488	0.93429	NA
group_3762	28.9331	0.829132	3.83646	0.216119	0.828895	0.979725
group_3763	58.9572	0.570614	3.83619	0.148745	0.881755	0.979725
group_3764	2.58721	0.786047	3.83775	0.20482	0.837713	NA
group_3765	2.62155	0.298997	3.87037	0.0772529	0.938422	NA
group_3767	8.52811	0.299071	3.87037	0.077272	0.938407	0.979725
group_3769	7.15078	0.298963	3.87037	0.077244	0.938429	0.979725
group_3770	27.3461	-0.605196	3.80368	-0.159108	0.873584	0.979725
group_3776	17.6356	1.08063	3.61311	0.299086	0.764875	0.979725
group_3777	25.8132	0.29911	3.87037	0.0772821	0.938399	0.979725
group_3778	17.2392	0.299018	3.87037	0.0772583	0.938418	0.979725
group_3779	103.953	-0.299729	1.98999	-0.150619	0.880277	0.979725
group_3780	123.83	2.41328	0.875278	2.75716	0.00583054	0.0279329
group_3781	27.9397	0.360105	1.70123	0.211673	0.832362	0.979725
group_3782	0.412819	1.95905	3.83774	0.510471	0.609722	NA
group_3784	53.3793	1.9548	1.20008	1.6289	0.103335	0.268572
group_3785	112.418	4.17947	0.967646	4.31921	1.56587e-05	0.00020155
group_3786	632.675	-0.189221	1.2583	-0.150378	0.880466	0.979725
group_3787	246.572	-0.148335	1.11834	-0.132638	0.89448	0.979725
group_3790	126.611	3.89129	2.02452	1.92208	0.0545953	0.163506
group_3792	314.394	-0.415494	0.619237	-0.670978	0.502235	0.810472
group_3793	2.32084	0.00030168	3.83832	7.85969e-05	0.999937	NA
group_3794	13.3637	-0.32627	3.20268	-0.101874	0.918857	0.979725
group_3795	18.8664	-0.570714	2.29281	-0.248914	0.803427	0.979725
group_3796	10.1536	-0.427629	3.83724	-0.111442	0.911266	0.979725
group_3797	18.5695	-0.198784	3.83675	-0.0518104	0.95868	0.981711
group_3798	1.55918	-0.165951	3.83804	-0.0432386	0.965511	NA
group_3799	10.4432	0.298848	3.87037	0.0772143	0.938453	0.979725
group_380	0.987983	-0.244478	3.80905	-0.0641835	0.948824	NA
group_3800	0.0809186	-0.557211	3.86186	-0.144286	0.885275	NA
group_3801	0.227601	-0.878659	3.86082	-0.227584	0.81997	NA
group_3802	24.7216	2.39961	3.10876	0.771888	0.440181	0.74866
group_3803	27.6481	0.155052	3.83639	0.0404161	0.967761	0.984887
group_3804	9.10191	-0.484349	3.8373	-0.126221	0.899557	0.979725
group_3805	0.496168	-0.960783	3.85055	-0.249519	0.80296	NA
group_3806	3.89634	-0.258734	3.83738	-0.0674245	0.946244	NA
group_3807	4.351	0.0638213	3.83717	0.0166324	0.98673	NA
group_3808	1.12898	-0.976518	3.84278	-0.254118	0.799405	NA
group_3809	4.77004	-0.297528	3.83685	-0.077545	0.93819	0.979725
group_3810	7.81797	-0.717481	3.83677	-0.187001	0.85166	0.979725
group_3811	11.3327	0.127843	3.83651	0.0333228	0.973417	0.988048
group_3812	27.7955	-0.600308	3.83651	-0.156472	0.875661	0.979725
group_3813	122.374	0.583603	3.81985	0.152782	0.87857	0.979725
group_3814	5.06389	-0.986882	3.83777	-0.25715	0.797063	0.979725
group_3815	27.6649	0.0579066	3.83641	0.015094	0.987957	0.995322
group_3816	53.7188	4.24368	0.835239	5.08079	3.75859e-07	8.60972e-06
group_3819	6.37994	1.69882	3.07668	0.552162	0.580837	0.875141
group_382	23.9974	0.729591	1.59464	0.457526	0.647293	0.927892
group_3820	13.7683	0.606291	1.47336	0.411501	0.680705	0.951686
group_3821	2.60214	0.88612	3.83207	0.231238	0.81713	NA
group_3822	17.5911	0.444658	1.17765	0.377579	0.705743	0.969321
group_3823	116.17	1.17672	0.527535	2.2306	0.0257074	0.0904779
group_3826	238.456	0.463855	0.719998	0.644246	0.519416	0.826358
group_3827	3.59335	-0.553436	3.86368	-0.143241	0.8861	NA
group_3828	3.64925	1.3678	2.20241	0.621046	0.534569	NA
group_3829	2.51327	0.298913	3.87037	0.0772312	0.93844	NA
group_383	61.127	-0.956453	0.572867	-1.66959	0.0950009	0.252247
group_3830	30.1754	2.2087	3.82608	0.577275	0.563753	0.864827
group_3833	1.23611	-0.955263	3.85334	-0.247905	0.804208	NA
group_3834	7.74288	-2.15058	3.80897	-0.564608	0.57234	0.870588
group_3835	0.417392	-0.27961	3.86498	-0.0723446	0.942328	NA
group_3836	117.896	-2.36311	1.50608	-1.56905	0.116637	0.294645
group_3837	18.1425	1.34732	0.738194	1.82516	0.0679766	0.194229
group_384	26.0862	2.19512	0.891975	2.46096	0.0138564	0.0560686
group_3840	4.98324	0.41642	1.30538	0.319003	0.749724	0.979725
group_3842	467.941	0.21818	0.606205	0.359911	0.718914	0.975514
group_3843	1303.33	0.732651	0.693357	1.05667	0.290661	0.561987
group_3844	1.75303	2.29326	3.80813	0.602201	0.547041	NA
group_3847	125.423	1.51234	3.54271	0.426887	0.669462	0.944795
group_3848	0.274529	0.29897	3.87037	0.0772458	0.938428	NA
group_3850	6.55722	-1.82277	3.80498	-0.479047	0.631905	0.91633
group_3851	10.6848	-0.787809	3.80333	-0.207137	0.835903	0.979725
group_3852	138.479	-4.95497	3.80617	-1.30182	0.192977	0.425462
group_3853	30.4233	-4.88109	3.81986	-1.27782	0.201313	0.434972
group_3854	21.7688	-21.2755	3.84925	-5.52719	3.25394e-08	1.09943e-06
group_3855	58.3866	-3.74123	3.80695	-0.982736	0.325737	0.611861
group_3856	68.6004	-4.51474	3.80807	-1.18557	0.235791	0.483201
group_3857	295.525	-3.5499	3.80325	-0.933385	0.350621	0.643418
group_3858	8.46725	-0.966423	3.80692	-0.25386	0.799604	0.979725
group_3859	53.8856	-3.9421	3.8081	-1.03519	0.300582	0.57663
group_386	95.8926	2.20654	0.834008	2.6457	0.00815209	0.0369097
group_3860	8.15242	-3.53627	3.81572	-0.926765	0.354049	0.647045
group_388	624.049	-2.33031	0.682818	-3.41279	0.00064302	0.00473592
group_391	12.8696	2.479	0.735553	3.37025	0.000750989	0.0053419
group_3926	8.33818	-1.3163	1.02794	-1.28051	0.200365	0.433628
group_3938	38.0872	-0.360463	0.465342	-0.774619	0.438565	0.747247
group_3939	38.0872	-0.360463	0.465342	-0.774619	0.438565	0.747247
group_395	14.1419	0.611973	1.65946	0.368778	0.712293	0.972879
group_3960	2910.07	0.483757	0.536811	0.901168	0.367499	0.659348
group_3962	1547.03	1.83036	0.517762	3.53513	0.000407568	0.00324212
group_397	14.1419	0.611973	1.65946	0.368778	0.712293	0.972879
group_4028	14.2845	2.12091	1.86136	1.13944	0.25452	0.509228
group_4030	28.3586	2.07913	2.00358	1.03771	0.299407	0.574785
group_404	2.49085	0.0437359	3.80457	0.0114956	0.990828	NA
group_41	1.4103	0.705081	3.80514	0.185297	0.852996	NA
group_411	3.94107	2.03055	3.82333	0.531094	0.595353	NA
group_412	1.54415	-2.21618	3.84969	-0.575678	0.564833	NA
group_414	9.58193	-1.60877	2.08412	-0.77192	0.440162	0.74866
group_415	2.06139	0.884065	3.83351	0.230615	0.817614	NA
group_417	31.0169	-3.79267	1.54814	-2.44982	0.0142926	0.0574895
group_418	10.6656	-0.27936	3.80638	-0.0733924	0.941494	0.979725
group_419	4.95936	-1.08605	3.80555	-0.285386	0.775349	0.979725
group_420	0.681748	1.71142	3.83749	0.445974	0.655616	NA
group_421	12.1055	-1.77149	2.27636	-0.778209	0.436446	0.74571
group_423	333.872	3.54913	1.11257	3.19003	0.00142258	0.00900523
group_426	12.8226	0.423962	1.40528	0.301692	0.762887	0.979725
group_429	45.9643	1.37767	0.438264	3.14346	0.00166963	0.0101334
group_43	94.8039	0.830514	0.448505	1.85174	0.0640636	0.185599
group_436	83.8085	-1.28094	0.313469	-4.08634	4.38238e-05	0.000491517
group_44	318.278	0.925649	0.549052	1.6859	0.0918144	0.245961
group_442	6.59113	-4.38428	1.12068	-3.91216	9.14756e-05	0.000929544
group_45	16.4398	-0.670711	1.30758	-0.512941	0.607993	0.896076
group_46	13.9681	0.405823	1.54527	0.262622	0.792842	0.979725
group_461	164.975	2.0833	0.642121	3.2444	0.00117699	0.00768456
group_464	2.66237	-0.746568	2.79509	-0.2671	0.789392	NA
group_467	11.2217	3.74712	2.12253	1.76541	0.0774957	0.214779
group_47	86.3178	2.91722	0.573075	5.09047	3.57176e-07	8.32282e-06
group_483	4.75535	2.29388	3.77467	0.607702	0.543385	0.84802
group_485	69.6221	-0.11337	0.571835	-0.198257	0.842844	0.979725
group_486	16.2926	-1.18511	0.939386	-1.26158	0.207101	0.444281
group_489	21.0735	0.31616	1.87757	0.168388	0.866278	0.979725
group_49	9.47322	-0.237964	1.46182	-0.162786	0.870687	0.979725
group_490	575.138	-0.789384	0.234287	-3.36931	0.000753574	0.00534623
group_495	21.6938	-3.50259	0.843087	-4.15448	3.26032e-05	0.000383159
group_496	23.3371	-1.06014	0.957614	-1.10707	0.268265	0.528514
group_499	0.976653	-1.87637	3.35785	-0.5588	0.576298	NA
group_501	36.9909	0.21976	0.646011	0.340179	0.733722	0.979725
group_507	78.1493	0.0488195	0.402927	0.121162	0.903563	0.979725
group_509	3.19658	-0.870178	1.60054	-0.543677	0.586664	NA
group_51	7.8334	2.02373	1.13449	1.78382	0.0744523	0.209194
group_514	24.3701	-3.02335	0.914258	-3.30689	0.000943388	0.00650504
group_526	13.6684	0.610213	1.31003	0.465802	0.641357	0.922441
group_527	64.0065	2.49363	0.740327	3.36828	0.000756401	0.00535223
group_53	37.1376	1.91067	0.623369	3.06506	0.00217623	0.0125691
group_533	1.1309	-1.72523	3.85129	-0.447963	0.65418	NA
group_538	406.21	1.94883	0.412815	4.72083	2.34888e-06	3.96813e-05
group_54	2.46555	0.555977	3.80985	0.145931	0.883976	NA
group_546	1.4207	3.60587	3.79876	0.949223	0.342507	NA
group_547	3.87646	3.11713	3.76381	0.828183	0.407567	NA
group_548	0.448397	0.700721	3.82235	0.183322	0.854545	NA
group_549	10.6712	-0.952448	3.85476	-0.247084	0.804844	0.979725
group_55	1.4143	-0.43244	3.86304	-0.111943	0.910869	NA
group_550	131.505	-1.61181	0.522034	-3.08756	0.00201807	0.0118326
group_552	1.03625	2.68527	3.80153	0.706365	0.479961	NA
group_553	29.2304	-1.20194	0.7242	-1.65968	0.0969796	0.256242
group_565	3.14487	1.15	1.62018	0.709797	0.47783	NA
group_566	1.69293	0.811936	1.65674	0.490079	0.624078	NA
group_567	115.293	1.64627	0.682908	2.41068	0.0159227	0.0631072
group_57	4.36068	0.182453	2.13006	0.0856562	0.93174	0.979725
group_575	7.75581	-0.409576	3.78742	-0.108141	0.913884	0.979725
group_576	7.48797	0.901046	2.20765	0.408146	0.683166	0.952796
group_578	67.3678	1.37164	0.401273	3.41821	0.000630346	0.00468084
group_579	5.83538	-0.668226	1.75535	-0.380679	0.703441	0.967634
group_58	4.54206	-1.24714	2.50132	-0.498594	0.618066	0.906474
group_580	3.66641	3.84451	3.78547	1.0156	0.309822	NA
group_581	39.8488	3.79414	0.947227	4.00552	6.18808e-05	0.000661122
group_582	21.2221	-0.277398	3.83692	-0.0722971	0.942365	0.979725
group_583	0.685443	0.298851	3.87037	0.0772152	0.938452	NA
group_585	4.32237	-0.595281	3.84061	-0.154997	0.876824	NA
group_586	0.952229	0.298916	3.87037	0.077232	0.938439	NA
group_587	62.1655	0.745468	1.91844	0.38858	0.697587	0.963822
group_588	5.06093	0.298938	3.87037	0.0772375	0.938435	0.979725
group_589	0.472051	-1.82104	3.84919	-0.473097	0.636144	NA
group_593	22.0144	-1.12102	2.07747	-0.539607	0.589468	0.881793
group_594	72.7123	1.36356	1.64878	0.82701	0.408231	0.712759
group_595	30.2387	1.61336	2.28372	0.706461	0.479902	0.786643
group_597	18.9735	-0.52675	3.37555	-0.156048	0.875995	0.979725
group_599	3.49886	0.925496	3.83014	0.241635	0.809063	NA
group_60	213.08	-1.88722	0.978258	-1.92916	0.0537109	0.161491
group_603	1.83834	0.751164	3.83785	0.195725	0.844825	NA
group_605	26.83	-0.238397	0.853304	-0.279382	0.779952	0.979725
group_608	133.806	-0.0389473	0.733702	-0.0530832	0.957666	0.981634
group_612	2.08545	0.885823	3.83245	0.231137	0.817208	NA
group_619	25.7874	-1.1619	1.1586	-1.00285	0.315935	0.597601
group_62	89.6977	1.45647	0.790797	1.84178	0.065508	0.189175
group_621	8.33704	0.580879	1.77777	0.326746	0.74386	0.979725
group_623	7.24329	2.23458	3.82358	0.584422	0.558936	0.860857
group_625	16.3767	-0.68375	0.902949	-0.757241	0.448905	0.75695
group_633	2.32796	-1.09168	3.70558	-0.294605	0.768296	NA
group_635	20.9355	0.873512	0.878474	0.994351	0.320052	0.602858
group_636	59.7651	1.22876	0.316222	3.88575	0.000102016	0.00100273
group_647	31.8557	0.669096	0.894619	0.747912	0.454513	0.763665
group_649	4.75315	-0.382237	3.25038	-0.117597	0.906387	0.979725
group_651	7.507	0.297914	3.76656	0.0790944	0.936958	0.979725
group_657	7.46419	-2.27172	1.68204	-1.35058	0.176832	0.398038
group_663	23.9557	-4.64095	0.688068	-6.7449	1.53136e-11	1.29352e-09
group_666	72.5678	2.25885	0.749646	3.01322	0.00258488	0.0145259
group_668	80.3225	0.7438	1.38662	0.536411	0.591675	0.882127
group_67	0.470924	0.0748712	3.83935	0.019501	0.984441	NA
group_677	11.0855	0.411496	1.09737	0.374983	0.707673	0.969999
group_678	152.002	1.36025	0.700282	1.94244	0.052084	0.157652
group_685	112.18	0.122432	0.311783	0.392683	0.694554	0.961899
group_686	128.363	0.355707	0.490042	0.72587	0.467919	0.77785
group_687	103.422	1.92357	1.2968	1.48333	0.137988	0.332722
group_688	178.951	1.12984	0.775232	1.45742	0.145	0.343501
group_69	6.51228	-0.29535	3.841	-0.076894	0.938708	0.979725
group_7	23.3249	0.224655	0.848798	0.264674	0.791261	0.979725
group_70	10.6363	0.237886	1.58953	0.149657	0.881035	0.979725
group_715	36.4891	-1.36966	0.585304	-2.34008	0.0192794	0.0728842
group_717	10.192	-1.83947	1.55091	-1.18606	0.235599	0.483175
group_718	2.21449	-0.127149	3.54838	-0.0358329	0.971416	NA
group_723	386.272	-0.88427	0.203274	-4.35015	1.36044e-05	0.000180329
group_725	195.1	-1.48387	0.82701	-1.79426	0.0727713	0.205324
group_739	53.9	-2.47367	0.783452	-3.15739	0.00159186	0.00975961
group_74	542.036	0.796548	0.67142	1.18636	0.235479	0.483175
group_740	10.0736	3.21646	1.93326	1.66375	0.0961632	0.254334
group_745	17.3869	0.290452	1.11009	0.261647	0.793594	0.979725
group_746	23.9475	0.101281	1.00183	0.101096	0.919474	0.979725
group_748	3.59057	0.298856	3.87037	0.0772164	0.938451	NA
group_75	1091.36	-1.91179	0.301471	-6.34154	2.27475e-10	1.33666e-08
group_753	70.6533	-0.0798425	0.694816	-0.114912	0.908515	0.979725
group_755	198.144	-2.0563	0.684502	-3.00408	0.00266381	0.0148154
group_757	70.1646	-2.48358	0.757222	-3.27986	0.00103857	0.00692712
group_759	27.4746	2.66168	0.816124	3.26136	0.00110877	0.00732766
group_76	14.5046	-2.37406	1.20004	-1.97831	0.0478932	0.149659
group_763	19.4422	-1.19694	1.00891	-1.18637	0.235475	0.483175
group_765	4.36335	-3.44744	1.10819	-3.11089	0.00186527	0.0110809
group_767	0.145034	-0.679437	3.86133	-0.175959	0.860326	NA
group_768	0.624953	-0.904219	3.85182	-0.234751	0.814402	NA
group_770	1.90981	-1.69225	3.85314	-0.439188	0.660525	NA
group_773	4.40906	-1.20563	1.68178	-0.716879	0.473449	0.781755
group_779	55.96	1.0931	0.529201	2.06557	0.038869	0.12643
group_780	28.6518	2.8538	1.64517	1.73465	0.0828027	0.225167
group_784	9.20607	1.14019	3.57861	0.318611	0.750022	0.979725
group_79	161.677	-0.664882	0.40416	-1.64509	0.0999504	0.261789
group_794	32.109	0.172694	0.964012	0.179141	0.857827	0.979725
group_795	56.5933	-1.07567	0.463613	-2.32019	0.0203308	0.0759035
group_796	1030.25	1.18521	0.289311	4.09667	4.19139e-05	0.000472055
group_8	56.7349	1.42152	0.68027	2.08964	0.0366503	0.121107
group_80	116.165	2.96171	0.78919	3.75285	0.000174833	0.00162229
group_802	7.30852	0.298896	3.87037	0.0772267	0.938443	0.979725
group_803	20.4576	0.298843	3.87037	0.077213	0.938454	0.979725
group_807	55.6626	-1.00646	1.17452	-0.856917	0.391491	0.692539
group_809	146.814	0.67336	1.18499	0.568242	0.569871	0.869122
group_810	181.047	1.44875	1.22548	1.18218	0.237133	0.485216
group_813	573.005	0.0751681	0.266879	0.281656	0.778207	0.979725
group_814	26.4121	-1.25667	0.611784	-2.05411	0.0399648	0.129062
group_816	107.616	2.47166	0.948658	2.60543	0.00917592	0.0405933
group_818	110.67	0.0899929	1.26753	0.0709986	0.943399	0.979725
group_82	15.7544	1.85803	0.6444	2.88335	0.00393469	0.0198794
group_820	4.49163	-0.677766	2.74586	-0.246832	0.805039	0.979725
group_822	100.548	-0.671359	0.512245	-1.31062	0.189985	0.420927
group_826	3.55519	0.298951	3.87037	0.077241	0.938432	NA
group_83	27.7092	1.8793	0.556293	3.37826	0.000729472	0.00523881
group_830	9.15221	0.0942048	3.29966	0.0285499	0.977224	0.989302
group_831	0.531698	1.23997	3.84321	0.32264	0.746968	NA
group_833	2.17379	0.299036	3.87037	0.0772628	0.938414	NA
group_837	40.88	0.587047	3.8363	0.153024	0.878379	0.979725
group_839	5.40367	0.259496	3.83668	0.0676357	0.946076	0.980003
group_84	136.91	1.81874	0.769769	2.36271	0.0181417	0.0700529
group_840	22.5661	-0.179113	1.25878	-0.14229	0.886851	0.979725
group_841	3.12756	-1.92409	2.65544	-0.724584	0.468707	NA
group_842	155.325	1.66096	1.5403	1.07834	0.280883	0.547387
group_843	1.95361	0.585101	3.8369	0.152493	0.878798	NA
group_854	105.324	-0.332069	0.507815	-0.653917	0.513165	0.819711
group_857	217.332	0.25908	0.390055	0.664213	0.506554	0.815494
group_860	105.124	0.288665	0.546134	0.528561	0.59711	0.88632
group_862	26.2533	-0.469373	0.453789	-1.03434	0.300976	0.576767
group_87	8.49506	1.14265	1.29429	0.882839	0.377323	0.671874
group_870	123.358	0.721641	0.517738	1.39383	0.163368	0.37454
group_876	51.4127	1.39373	0.484066	2.87921	0.00398675	0.0201048
group_883	15.9062	0.699906	0.570434	1.22697	0.219833	0.459203
group_886	12.908	0.741183	1.62066	0.457335	0.64743	0.927892
group_89	14.1275	-1.57168	1.09755	-1.43199	0.152146	0.35637
group_897	210.406	-0.308719	0.368916	-0.836827	0.40269	0.7058
group_9	370.278	1.90031	0.778833	2.43994	0.0146895	0.0587698
group_901	0.691323	0.298984	3.87037	0.0772495	0.938425	NA
group_903	126.79	0.107079	0.743866	0.143949	0.88554	0.979725
group_905	16.0877	2.59777	0.97144	2.67414	0.00749206	0.0345928
group_906	30.3519	0.64787	1.04604	0.619355	0.535683	0.841342
group_91	6.22767	0.577761	1.70906	0.338058	0.73532	0.979725
group_916	24.7621	-1.00453	0.500464	-2.00719	0.0447292	0.140913
group_92	42.0173	-0.527283	0.663415	-0.794801	0.426729	0.736433
group_920	7.88292	0.693373	2.34328	0.295898	0.767308	0.979725
group_922	96.4664	-3.49345	1.24388	-2.80853	0.00497689	0.0243705
group_926	59.7156	-0.843033	1.15324	-0.73101	0.464773	0.775549
group_928	232.85	-0.0338316	0.35213	-0.0960771	0.923459	0.979725
group_93	21.6875	0.559124	0.659888	0.847302	0.396827	0.697868
group_930	11.4547	-0.710875	1.95363	-0.363873	0.715953	0.974037
group_931	88.3048	-1.20893	0.454346	-2.66081	0.0077953	0.035713
group_933	76.883	0.107743	0.561398	0.191918	0.847806	0.979725
group_943	2.80283	0.298858	3.87037	0.0772169	0.938451	NA
group_945	297.677	0.299941	0.950086	0.315698	0.752231	0.979725
group_946	148.687	-2.83941	0.964018	-2.94539	0.00322549	0.0172643
group_95	42.3794	1.71702	1.10727	1.55068	0.12098	0.302225
group_964	74.319	-1.50429	0.612962	-2.45414	0.0141222	0.0568885
group_965	204.641	-0.0192345	0.267054	-0.0720248	0.942582	0.979725
group_971	18.8987	0.594301	1.18685	0.500739	0.616555	0.904749
group_972	31.0893	-0.806646	1.02614	-0.7861	0.431809	0.740596
group_98	66.5235	1.02224	1.76218	0.5801	0.561847	0.863373
group_980	25.6596	-1.32841	1.02358	-1.2978	0.194355	0.427802
group_981	23.3227	-2.0308	0.825903	-2.45888	0.013937	0.0562265
group_987	54.3242	1.1878	1.19017	0.998005	0.318277	0.600909
group_991	141.327	4.27203	1.11024	3.84785	0.000119161	0.00116278
group_994	152.359	-1.99458	0.665099	-2.99893	0.00270933	0.0149151
group_995	235.945	0.524158	0.619895	0.84556	0.397799	0.698668
group_996	29.6411	-2.00173	0.784236	-2.55246	0.0106964	0.0456753
grpE	277.624	1.41326	0.359749	3.92846	8.54912e-05	0.000875313
grxA	68.401	-1.17648	0.365138	-3.22202	0.00127289	0.00825087
grxD	92.7836	-1.92851	0.439698	-4.38598	1.15466e-05	0.000156053
gshAB	0.54109	2.16689	3.83036	0.565715	0.571588	NA
gspA	150.006	0.649692	0.298519	2.17638	0.0295265	0.101282
gspA_2	1471.39	2.75611	0.41807	6.59246	4.32608e-11	3.16038e-09
gst	186.969	-1.81706	0.359632	-5.05254	4.35981e-07	9.50369e-06
guaA	472.823	-0.500668	0.303206	-1.65125	0.0986879	0.259236
guaB	714.825	-0.190924	0.313796	-0.608433	0.5429	0.847753
guaB_2	13.2974	-0.309731	1.88293	-0.164494	0.869342	0.979725
gyrA	800.018	0.112306	0.229053	0.490305	0.623918	0.910611
gyrA_1	176.291	-0.429663	0.631432	-0.680459	0.496214	0.804116
gyrB	770.447	-0.346298	0.201204	-1.72113	0.0852269	0.231062
haeIIIM	0.489715	0.298871	3.87037	0.0772203	0.938448	NA
hap	31.5382	-0.15392	1.38068	-0.111481	0.911235	0.979725
hap_1	0.689697	1.17393	3.82906	0.306584	0.75916	NA
hap_3	8.35873	-1.90051	1.48308	-1.28146	0.200032	0.433589
hap_4	3.51541	1.45947	3.80399	0.383668	0.701224	NA
hbpA_2	545.637	-0.810813	0.223244	-3.63196	0.000281276	0.00234657
hcaT	252.29	1.29799	0.598559	2.16853	0.0301183	0.102661
hcpA	10.7868	0.298948	3.87037	0.0772403	0.938432	0.979725
hcpC_1	15.3875	-0.653494	2.81117	-0.232463	0.816178	0.979725
hcpD	92.8612	0.271545	1.99414	0.136172	0.891686	0.979725
hddC	9.76264	-0.583264	1.33447	-0.437074	0.662058	0.9407
hel	1946.72	0.170182	0.336581	0.505621	0.613123	0.900202
hemH	38.7464	-1.29371	0.604193	-2.14121	0.0322568	0.109124
hemH_2	19.1029	0.340091	0.491047	0.692584	0.48857	0.796025
hemN	62.1315	0.295235	0.621556	0.474993	0.634792	0.920023
hemX	222.604	-0.914552	0.356112	-2.56816	0.0102241	0.0440663
hemY	398.929	-0.0480454	0.261585	-0.18367	0.854272	0.979725
hflC	352.34	0.798928	0.318489	2.5085	0.0121247	0.0504976
hflD	44.107	-0.0808009	0.496982	-0.162583	0.870847	0.979725
hflK	1108.95	0.591636	0.281016	2.10534	0.0352614	0.11796
hfq	460.889	-2.27262	0.462464	-4.91416	8.91659e-07	1.73392e-05
Hgd	12.3001	0.298846	3.87037	0.077214	0.938453	0.979725
hgpA	91.0884	1.29219	0.652849	1.97931	0.0477814	0.149483
hhaIM	123.414	0.68086	1.44002	0.472814	0.636346	0.920083
hhaIM_2	18.0679	-0.825283	3.80867	-0.216685	0.828454	0.979725
HI_0002	490.103	-0.124324	0.502693	-0.247316	0.804664	0.979725
HI_0020	672.157	-0.954104	0.260208	-3.66669	0.000245706	0.00209509
HI_0028	48.9739	0.392458	0.630071	0.62288	0.533364	0.840631
HI_0035	1398.19	-2.3128	0.446927	-5.17489	2.28051e-07	5.75445e-06
HI_0036	138.035	-0.656543	0.413591	-1.58742	0.112417	0.287029
HI_0040	135.121	0.234827	0.48579	0.483392	0.628817	0.913813
HI_0044	309.764	-0.368975	0.287447	-1.28363	0.199273	0.433526
HI_0081	125.772	-0.113265	0.797823	-0.141967	0.887106	0.979725
HI_0090	96.8806	-1.20951	0.524236	-2.30718	0.0210446	0.077816
HI_0096	27.6818	-1.56741	1.5996	-0.979875	0.327148	0.613232
HI_0100	59.2457	-2.72168	0.537466	-5.06392	4.10726e-07	9.17515e-06
HI_0103	170.075	-0.742535	0.471523	-1.57476	0.115312	0.292071
HI_0105	104.523	1.65423	0.64517	2.56402	0.0103466	0.0443919
HI_0107	101.722	-0.52311	0.577664	-0.90556	0.365169	0.657595
HI_0120	20.6579	-0.314782	0.567975	-0.554218	0.57943	0.874496
HI_0125	102.236	3.10442	0.518569	5.98651	2.14389e-09	1.01665e-07
HI_0143	232.757	-0.623367	0.592274	-1.0525	0.292571	0.564564
HI_0152	32.9634	-1.50162	0.533009	-2.81726	0.00484359	0.0237773
HI_0162	180.568	-2.00182	0.425635	-4.70315	2.56182e-06	4.24823e-05
HI_0173	11.0669	-1.03612	0.813349	-1.2739	0.2027	0.437269
HI_0183	197.477	0.795059	0.384689	2.06676	0.038757	0.126217
HI_0184	129.908	-1.02965	0.662311	-1.55464	0.120033	0.300415
HI_0186	50.0367	-1.2913	0.378147	-3.41481	0.000638275	0.00471382
HI_0195.1	745.4	0.254265	0.327471	0.776449	0.437484	0.747011
HI_0198	185.81	-0.557989	0.423948	-1.31617	0.188116	0.418157
HI_0205	249.016	-1.69509	0.469309	-3.61188	0.000303987	0.00251277
HI_0206	1685.71	-0.741606	0.234885	-3.15731	0.0015923	0.00975961
HI_0223	48.6478	1.48813	0.669439	2.22295	0.0262189	0.091982
HI_0227	122.722	0.770487	0.358498	2.14921	0.0316178	0.107231
HI_0233	2.86573	-3.91209	1.5451	-2.53193	0.0113436	NA
HI_0242	7.23187	-0.422914	1.18376	-0.357265	0.720894	0.976729
HI_0246	1657.95	-1.93672	0.434033	-4.46215	8.11418e-06	0.000113641
HI_0260	152.959	-1.84909	0.230017	-8.03894	9.06206e-16	3.06184e-13
HI_0275	189.102	0.71563	0.649467	1.10187	0.270517	0.531787
HI_0281	57.6419	1.10037	0.524934	2.09621	0.0360634	0.119753
HI_0290	322.402	0.706214	0.396267	1.78217	0.0747219	0.209733
HI_0293	12.8719	-1.02854	0.592464	-1.73604	0.0825568	0.22506
HI_0304	70.3699	-0.148434	0.440955	-0.336618	0.736405	0.979725
HI_0310	29.7174	-3.7259	0.723429	-5.15033	2.60028e-07	6.33203e-06
HI_0318	88.1708	-0.537839	0.273526	-1.96632	0.0492617	0.152199
HI_0325	94.0778	-0.386405	0.31141	-1.24082	0.214671	0.453405
HI_0338	156.122	-0.390787	0.337142	-1.15912	0.246409	0.498535
HI_0341	67.0834	-1.19613	0.795344	-1.50392	0.132602	0.323158
HI_0350	236.611	0.370228	0.358344	1.03316	0.301528	0.577217
HI_0354	152.728	1.59985	0.870091	1.83872	0.0659566	0.190065
HI_0355	21.1605	0.0913609	0.385808	0.236804	0.812809	0.979725
HI_0357	82.5095	1.2554	0.334716	3.75065	0.000176377	0.00162712
HI_0358	107.85	0.534789	0.332917	1.60638	0.108192	0.279022
HI_0359	119.555	0.689009	0.388746	1.77239	0.0763301	0.212046
HI_0360	170.122	-0.366407	0.677347	-0.540944	0.588546	0.881411
HI_0361	727.672	1.79745	0.390245	4.60595	4.10583e-06	6.34175e-05
HI_0366	40.5529	2.07204	0.448795	4.61688	3.89547e-06	6.12177e-05
HI_0367	349.338	0.496222	0.349281	1.4207	0.155405	0.362121
HI_0370	192.797	-0.849087	0.285139	-2.9778	0.00290326	0.0158216
HI_0374	145.401	-0.481043	0.275512	-1.746	0.0808115	0.22176
HI_0379	107.849	0.046492	0.378562	0.122812	0.902256	0.979725
HI_0387	212.986	1.14888	0.292873	3.9228	8.75248e-05	0.000892752
HI_0389	141.17	0.123273	0.250817	0.491484	0.623084	0.909885
HI_0392	12.8898	-0.106154	0.639206	-0.166072	0.8681	0.979725
HI_0395	40.3454	-1.9843	0.565462	-3.50917	0.000449504	0.00350147
[truncated: 1,207 more rows]
