# Supplementary material for: In vivo gene expression profile of Haemophilus influenzae during human pneumonia
Source: Microbiol Spectr. 2023 Sep 14;11(5):e01639-23. doi: 10.1128/spectrum.01639-23 (PMC10581191; doi:10.1128/spectrum.01639-23)
Supplement: Supplemental file 7: DESeq2 result DEGs only — DESeq2 result file with logarithmic fold change of significantly changed genes in the core genome [file spectrum.01639-23-s0008.xlsx]

## Sheet: Sheet1
In vivo gene expression profile of Haemophilus influenzae during human pneumonia
Linnea Polland1,2, Hanna Rydén1,2, Yi Su1, Magnus Paulsson1,2 #
Author affiliations
1) Infection medicine, Department of Clinical Sciences Lund, Medical Faculty, Lund University, Lund, Sweden
2) Clinical Microbiology, Office for Medical Services, Region Skåne, Lund, Sweden
Supplemental file 7: DESeq2 result DEGs only
	baseMean	log2FoldChange	lfcSE	stat	pvalue	padj
acpP	341.783	-1.05013	0.351872	-2.98441	0.00284125	0.0105264
alaS	3249.65	-1.03188	0.235613	-4.37955	1.18923e-05	0.000104869
amiB	93.4192	1.43776	0.233147	6.16674	6.9711e-10	2.34989e-08
apt	194.507	-2.30397	0.533655	-4.31734	1.57919e-05	0.000127652
arcA	227.799	-1.08226	0.4382	-2.46978	0.0135196	0.0368936
argH	348.185	1.10384	0.40643	2.71595	0.00660859	0.0209862
asnS	858.847	-1.01049	0.25323	-3.9904	6.59619e-05	0.00044265
aspA	2891.97	-1.45206	0.415131	-3.49784	0.000469051	0.00230635
aspS	1626.08	-1.20131	0.286744	-4.18948	2.79596e-05	0.000214625
bamE	168.966	-1.99254	0.452406	-4.40432	1.06115e-05	9.4354e-05
bioA	241.058	-2.27428	0.333906	-6.81114	9.68254e-12	5.73959e-10
cca	110.547	2.04291	0.545836	3.74272	0.00018204	0.00105564
ccmA	90.7087	-1.24337	0.51	-2.43798	0.0147698	0.0392024
ccmB	95.2797	1.53053	0.302578	5.05829	4.23037e-07	6.73702e-06
ccmD	35.9682	-2.46916	0.579355	-4.26191	2.02686e-05	0.000159019
ccmE	196.84	-1.47969	0.506442	-2.92174	0.00348084	0.0124474
CGSHiII_01735	119.16	1.75725	0.520744	3.3745	0.000739504	0.00340108
CGSHiII_03600	8.6223	-4.79954	0.992824	-4.83423	1.3366e-06	1.6978e-05
CGSHiII_09390	193.999	1.6984	0.446732	3.80184	0.000143628	0.000860958
citD	168.04	-1.61815	0.458049	-3.53269	0.000411349	0.00206813
citE	635.438	-1.07735	0.317479	-3.39344	0.000690202	0.00322328
citG	280.9	-1.37975	0.36813	-3.748	0.000178252	0.00104503
clpB	2673.55	2.57098	0.498644	5.15595	2.5235e-07	4.27393e-06
cmoA	396.718	1.80942	0.475292	3.80696	0.000140686	0.000848088
coaE	91.1552	1.84503	0.614696	3.00154	0.00268618	0.0100567
comA	48.8399	-2.31801	0.834821	-2.77666	0.00549211	0.018031
corA	633.492	1.31804	0.316901	4.15917	3.19412e-05	0.000240009
csdA	144.682	1.27623	0.31903	4.00034	6.32525e-05	0.000429875
cspD	678.235	-3.19785	0.487861	-6.55482	5.57073e-11	2.47665e-09
csrA	177.201	-1.82737	0.398703	-4.58327	4.57757e-06	4.69641e-05
cvpA	22.2972	-2.28548	0.861252	-2.65367	0.00796208	0.0244169
cyaY	24.1589	-2.51959	0.654104	-3.85197	0.000117171	0.000739771
cysQ	189.66	-1.9014	0.429278	-4.42929	9.4546e-06	8.5492e-05
dat	217.036	1.3244	0.347515	3.81106	0.000138374	0.000843688
dcuB	2787.29	-1.86467	0.293354	-6.35638	2.06558e-10	7.59992e-09
ddlB	224.18	-1.25041	0.390597	-3.20129	0.00136812	0.00568009
der	900.57	1.12238	0.318898	3.51955	0.000432285	0.00213541
dgkA	47.2757	-1.50735	0.494287	-3.04955	0.00229182	0.00879629
dmsA	4038.74	-1.88409	0.437789	-4.30365	1.68004e-05	0.000134782
dmsD	233.092	-3.82101	0.525733	-7.26797	3.6493e-13	2.99523e-11
dnaK	2459.87	1.61993	0.411729	3.93445	8.33874e-05	0.000545855
dprA	294.566	2.66092	0.60269	4.41508	1.00972e-05	9.05358e-05
dtd	110.313	-1.97839	0.368686	-5.36605	8.04795e-08	1.5613e-06
emrA	225.076	-1.05154	0.421382	-2.49546	0.0125794	0.0349537
eno	2787.74	-1.03395	0.266278	-3.88296	0.000103191	0.000655387
erpA	30.2436	-1.44263	0.392221	-3.6781	0.00023498	0.00128576
fabD	1410.04	-1.34325	0.222182	-6.04573	1.48731e-09	4.51914e-08
fabZ	176.55	-1.422	0.472741	-3.008	0.00262977	0.00988017
fbpA	2862	2.71684	0.488819	5.55797	2.72928e-08	5.94314e-07
fdhE	81.8803	1.03489	0.43871	2.35893	0.0183278	0.0460143
fnr	100.14	-1.21922	0.513977	-2.37212	0.0176864	0.0450392
focA	487.563	-3.37483	0.328516	-10.273	9.32971e-25	9.9548e-22
folB	31.9961	-1.9425	0.812191	-2.39168	0.0167717	0.0433302
folD	125.871	1.32295	0.317719	4.16391	3.12845e-05	0.000238432
frdB	1845.4	-3.36858	0.454156	-7.41723	1.19596e-13	1.0634e-11
frdC	240.873	-2.47406	0.554134	-4.46474	8.01667e-06	7.43808e-05
frdD	71.8321	-1.70865	0.543347	-3.14467	0.00166274	0.00666973
ftnA	150.682	-1.73353	0.381785	-4.54061	5.60921e-06	5.5417e-05
ftnB	90.5575	-2.24302	0.55662	-4.02971	5.58462e-05	0.000389087
ftsB	18.126	-3.34714	0.686856	-4.87313	1.09843e-06	1.46503e-05
ftsE	101.378	-1.25607	0.513812	-2.44461	0.0145011	0.0386816
ftsL	21.7374	-2.53608	0.585772	-4.32947	1.49468e-05	0.000121742
fucI	1131.34	2.64265	0.497818	5.30847	1.10547e-07	2.06937e-06
fucU	28.7592	1.65511	0.68009	2.43367	0.0149467	0.0395735
fumC	1314.72	-1.06697	0.245221	-4.35107	1.35477e-05	0.000112933
gapA	3384.11	-1.19952	0.330414	-3.63036	0.000283025	0.00150242
glgA	569.61	-2.07897	0.580062	-3.58405	0.000338312	0.00175233
glgP	696.151	-1.01448	0.306163	-3.31353	0.000921276	0.00397976
gloA	549.388	-1.58728	0.35283	-4.49872	6.83625e-06	6.57142e-05
gloC	88.7212	-1.20431	0.459789	-2.61926	0.00881196	0.0264855
glpQ	1417.1	-1.08427	0.349521	-3.10215	0.00192118	0.00756422
glyQ	418.235	-1.7124	0.251038	-6.82129	9.02295e-12	5.66323e-10
grcA	567.986	-1.46328	0.472622	-3.09608	0.00196096	0.00769242
greA	72.1275	1.05022	0.316421	3.31905	0.000903235	0.00393704
greB	460.157	2.03948	0.524234	3.89041	0.000100077	0.000639411
groL	2697.63	1.22207	0.405534	3.01348	0.00258267	0.00973747
grxA	68.132	-1.0601	0.349886	-3.02986	0.00244671	0.00927958
grxD	93.4119	-1.83697	0.395729	-4.642	3.45059e-06	3.64533e-05
hcaT	260.818	1.4425	0.548614	2.62935	0.00855481	0.0258583
hemH	70.8626	-1.68361	0.481569	-3.4961	0.000472117	0.00231078
hfq	447.362	-2.14813	0.43276	-4.96379	6.91293e-07	1.00823e-05
HI_0035	1355.38	-2.17027	0.432245	-5.02092	5.14253e-07	7.83868e-06
HI_0090	111.235	-1.19104	0.469151	-2.5387	0.0111264	0.0320861
HI_0100	70.5011	-2.76965	0.478988	-5.78228	7.36938e-09	1.63815e-07
HI_0105	111.216	1.77328	0.567683	3.12372	0.0017858	0.00710988
HI_0125	108.319	3.24987	0.478115	6.79727	1.06623e-11	5.98774e-10
HI_0152	32.6902	-1.33157	0.500205	-2.66205	0.00776654	0.0239599
HI_0162	177.605	-1.84534	0.393784	-4.68618	2.78353e-06	3.09378e-05
HI_0186	49.7212	-1.19234	0.362157	-3.29233	0.000993597	0.0042577
HI_0193	49.9537	1.33808	0.328033	4.07911	4.52094e-05	0.000326216
HI_0205	344.271	-1.91246	0.38992	-4.90474	9.35512e-07	1.26353e-05
HI_0223	49.9446	1.6394	0.584933	2.80271	0.00506755	0.0168971
HI_0246	1621.79	-1.81151	0.41601	-4.35448	1.33383e-05	0.000112063
HI_0260	165.716	-1.84438	0.245322	-7.51819	5.55382e-14	5.38721e-12
HI_0281	60.9345	1.1507	0.487455	2.36063	0.018244	0.0460143
HI_0310	32.45	-3.60377	0.616901	-5.84173	5.16618e-09	1.22496e-07
HI_0357	85.2696	1.40073	0.33315	4.20449	2.6167e-05	0.00020232
HI_0361	944.632	1.40137	0.376168	3.72537	0.000195027	0.00110905
HI_0362	3197.57	2.52536	0.418093	6.04018	1.53942e-09	4.51914e-08
HI_0366	41.9096	2.20932	0.421646	5.23974	1.60801e-07	2.92888e-06
HI_0387	359.42	1.48249	0.294751	5.02964	4.91401e-07	7.59891e-06
HI_0395	39.4894	-1.83004	0.511295	-3.57922	0.000344627	0.00177641
HI_0400	132.956	-1.55125	0.40992	-3.78426	0.000154164	0.000918958
HI_0431	115.45	1.54089	0.312303	4.93396	8.05787e-07	1.14637e-05
HI_0453	62.581	-1.54388	0.359213	-4.29794	1.72392e-05	0.00013727
HI_0487	116.847	1.64536	0.406377	4.04886	5.1468e-05	0.000368566
HI_0520	416.376	-2.29761	0.466972	-4.92023	8.64424e-07	1.19784e-05
HI_0522	240.622	1.3164	0.301545	4.36553	1.26816e-05	0.000109398
HI_0559.1	44.8886	-2.41969	0.593221	-4.0789	4.52483e-05	0.000326216
HI_0636	27.5172	-1.60772	0.462006	-3.47986	0.000501668	0.00241117
HI_0664	190.059	1.34484	0.361042	3.72488	0.000195409	0.00110905
HI_0725	34.9678	-2.1925	0.587866	-3.72959	0.000191789	0.00110021
HI_0740	2612	-1.96151	0.419287	-4.67819	2.89416e-06	3.15109e-05
HI_0744	156.444	-1.54133	0.571054	-2.6991	0.00695277	0.0219485
HI_0756	489.782	1.40435	0.47512	2.95579	0.00311871	0.0113961
HI_0760	29.466	-2.30063	0.527353	-4.3626	1.28526e-05	0.000109398
HI_0817	448.442	-1.68134	0.32253	-5.21298	1.85833e-07	3.25056e-06
HI_0842	132.152	1.67008	0.376973	4.43025	9.4126e-06	8.5492e-05
HI_0850	31.7492	-1.32924	0.4943	-2.68913	0.00716377	0.0225479
HI_0862	208.206	1.39603	0.539012	2.58998	0.00959821	0.0285606
HI_0878	207.491	1.76856	0.300772	5.88007	4.10103e-09	1.04186e-07
HI_0929	148.682	1.47828	0.465478	3.17582	0.00149412	0.00610816
HI_0956	56.2789	-1.80667	0.562054	-3.2144	0.00130717	0.00544825
HI_0961	250.276	-1.67316	0.446741	-3.74526	0.000180211	0.00105074
HI_0974.1	21.557	-1.79315	0.732903	-2.44664	0.0144196	0.0385608
HI_0984	315.048	-1.9263	0.476045	-4.04646	5.1997e-05	0.000369513
HI_1050	21.1262	-2.57275	0.529803	-4.85605	1.1975e-06	1.57744e-05
HI_1052	125.723	2.63474	0.603541	4.36547	1.26849e-05	0.000109398
HI_1053	243.385	2.39236	0.721376	3.31639	0.000911889	0.00395522
HI_1075	623.431	-1.22019	0.326597	-3.73607	0.000186919	0.00107807
HI_1076	1222.45	-1.66097	0.3519	-4.72	2.35842e-06	2.70584e-05
HI_1115	151.201	-1.84521	0.395593	-4.6644	3.09513e-06	3.3025e-05
HI_1119	68.494	-1.96405	0.500891	-3.92111	8.8141e-05	0.000573454
HI_1146	220.956	1.16266	0.198475	5.85796	4.68575e-09	1.1363e-07
HI_1151	90.6766	-1.72588	0.369836	-4.66661	3.06208e-06	3.30024e-05
HI_1159	301.733	-1.17963	0.378532	-3.11633	0.0018312	0.00726352
HI_1161	29.8303	-1.66007	0.475132	-3.49393	0.000475973	0.00231901
HI_1171	33.2143	-1.40347	0.451878	-3.10586	0.00189727	0.00749775
HI_1202	20.2201	-1.46511	0.613062	-2.38983	0.0168563	0.043339
HI_1208	97.7082	1.51092	0.425376	3.55196	0.000382373	0.00194282
HI_1218	344.352	1.3878	0.587465	2.36235	0.0181594	0.0459148
HI_1240	57.8744	-1.25339	0.487458	-2.57127	0.0101326	0.0297837
HI_1244	302.912	3.22031	0.508667	6.33088	2.43772e-10	8.67017e-09
HI_1257	20.364	-2.92441	0.646247	-4.52522	6.03321e-06	5.85221e-05
HI_1292	66.0708	1.32665	0.399367	3.32188	0.00089414	0.00393704
HI_1293	27.6985	-1.63986	0.443959	-3.69373	0.000220992	0.00123002
HI_1297	50.7959	-4.01374	0.528352	-7.59671	3.03756e-14	3.6012e-12
HI_1316	125.834	1.51362	0.595245	2.54286	0.0109951	0.0318644
HI_1324	206.079	-1.6692	0.415242	-4.01984	5.82388e-05	0.000400909
HI_1328	446.296	-1.44921	0.431312	-3.36001	0.000779394	0.00352379
HI_1349	1553.63	-2.11889	0.630152	-3.36251	0.000772371	0.00350689
HI_1376	64.011	-1.89256	0.401556	-4.71307	2.44018e-06	2.76986e-05
HI_1453	277.701	3.28346	0.48984	6.70313	2.04006e-11	1.08837e-09
HI_1454	174.303	3.88539	0.401959	9.66615	4.19896e-22	2.24014e-19
HI_1556	355.974	-1.25417	0.280336	-4.47382	7.68358e-06	7.2552e-05
HI_1560	48.966	-1.63511	0.45389	-3.60244	0.00031525	0.00166521
HI_1599	140.297	3.11246	0.504858	6.16502	7.04747e-10	2.34989e-08
HI_1600	605.79	3.87822	0.479437	8.08911	6.01027e-16	1.28259e-13
HI_1604	95.4028	1.38632	0.582845	2.37853	0.0173817	0.0444754
HI_1621	161.583	2.25433	0.341621	6.59892	4.14169e-11	2.00872e-09
HI_1622	116.94	1.05727	0.417217	2.5341	0.0112736	0.0324229
HI_1629	54.5917	-1.94911	0.428053	-4.55343	5.27789e-06	5.26309e-05
HI_1666	98.481	-1.71707	0.450761	-3.80926	0.000139383	0.000845011
HI_1680	238.208	1.62398	0.487102	3.33396	0.000856198	0.00382244
hns	488.288	1.08478	0.410943	2.63973	0.00829719	0.0251509
holD	24.4006	-1.16493	0.49384	-2.35892	0.0183281	0.0460143
hpt	45.9767	2.24017	0.436941	5.12695	2.9448e-07	4.90953e-06
htpG	659.466	2.7421	0.429106	6.39026	1.65602e-10	6.31061e-09
htrB	108.194	-1.22589	0.424014	-2.89115	0.00383831	0.0133839
hupA	155.927	-1.5671	0.285673	-5.48564	4.11981e-08	8.57544e-07
hxuB	213.963	1.62704	0.446889	3.64082	0.000271775	0.00145721
ilvC	494.123	2.43886	0.346948	7.02947	2.07313e-12	1.38252e-10
ilvH	84.4306	1.39553	0.51084	2.73183	0.00629846	0.0201815
ilvI	397.202	1.77864	0.271737	6.54543	5.93262e-11	2.53204e-09
ilvY	70.2665	1.72225	0.493983	3.48645	0.000489473	0.00237394
infA	42.5735	-1.23584	0.513428	-2.40704	0.0160824	0.0418014
infC	327.031	-1.05877	0.31159	-3.39794	0.000678945	0.00319134
iscA	38.3026	-1.13215	0.408133	-2.77398	0.00553755	0.018111
kdkA	270.22	-1.15966	0.259625	-4.46667	7.94465e-06	7.43591e-05
lapA	17.1991	-1.79004	0.532996	-3.35845	0.000783816	0.00352883
leuA	80.0818	2.37695	0.395855	6.00461	1.91798e-09	5.38547e-08
leuB	46.1708	1.19247	0.449865	2.65074	0.00803161	0.0245551
leuC	276.262	3.40932	0.442232	7.70936	1.26448e-14	1.6865e-12
leuD	23.1519	1.85831	0.503967	3.68737	0.00022658	0.00124619
lex1	363.775	2.45209	0.409286	5.99115	2.08364e-09	5.70062e-08
lipA	137.876	1.00364	0.41288	2.43083	0.0150643	0.039786
lolC	223.047	-1.94847	0.296076	-6.58097	4.67399e-11	2.16832e-09
lptA	145.279	-1.69403	0.353416	-4.7933	1.64057e-06	2.01205e-05
luxS	89.8103	-1.29521	0.450595	-2.87445	0.00404738	0.0139759
maeB	2699.44	-1.38472	0.319055	-4.34005	1.42451e-05	0.000116919
map	449.795	1.29911	0.195982	6.62871	3.38642e-11	1.72062e-09
matP	37.4208	-1.5602	0.635962	-2.4533	0.0141552	0.0381405
mazG	190.11	1.13557	0.415929	2.73021	0.00632944	0.0202201
mdh	1403.88	-1.88998	0.38005	-4.97297	6.59342e-07	9.77108e-06
mglC	622.154	-1.60464	0.388171	-4.13386	3.56725e-05	0.000264323
mioC	97.8322	-1.73096	0.475722	-3.6386	0.000274124	0.00146245
mnmA	261.107	1.81733	0.356391	5.09925	3.41e-07	5.51284e-06
moaD	16.5074	-2.94483	0.646638	-4.55406	5.2621e-06	5.26309e-05
moaE	53.7205	-1.7769	0.523791	-3.39238	0.000692874	0.00322328
modA	439.051	2.31972	0.467537	4.96157	6.99241e-07	1.00823e-05
modB	82.43	1.66573	0.448702	3.71234	0.000205355	0.00115933
modC	176.025	1.98371	0.309226	6.41507	1.40758e-10	5.77648e-09
mrdB	310.938	2.27421	0.477686	4.76088	1.92755e-06	2.28521e-05
mrp	465.291	-1.48424	0.509151	-2.91513	0.00355546	0.0126036
msbA	611.689	-1.00896	0.291939	-3.45608	0.000548099	0.00262252
msrAB	1327.34	3.3779	0.422532	7.99443	1.30176e-15	2.08755e-13
mtnN	115.119	1.00443	0.301505	3.3314	0.000864117	0.00384172
murF	223.889	-1.17684	0.285626	-4.12023	3.78489e-05	0.000278516
mutM	63.7718	1.89613	0.582567	3.25479	0.00113477	0.00480476
nagA	189.989	-1.66471	0.545749	-3.05032	0.002286	0.00879629
nagK	191.436	-1.55833	0.289267	-5.38716	7.15795e-08	1.41436e-06
napA	93.7499	-1.07146	0.353718	-3.02914	0.00245252	0.00927958
narP	247.32	-1.24239	0.500896	-2.48033	0.0131261	0.0359454
neuA	120.855	-1.65854	0.269653	-6.15066	7.71608e-10	2.49487e-08
nlpI	436.277	-1.18891	0.402943	-2.95057	0.0031719	0.0114726
nqrA	1356.58	-1.13728	0.296858	-3.83105	0.000127599	0.000790789
nqrB	2952.77	-1.61766	0.316386	-5.11291	3.17231e-07	5.20746e-06
nqrC	772.012	-1.26381	0.28364	-4.45568	8.3629e-06	7.69243e-05
nqrD	373.642	-2.51065	0.486863	-5.15678	2.51231e-07	4.27393e-06
nrfA	2206.06	-2.27213	0.479183	-4.74167	2.11961e-06	2.4853e-05
nrfB	786.152	-1.23947	0.33613	-3.68748	0.000226488	0.00124619
nrfC	613.344	-2.12567	0.44056	-4.82494	1.40046e-06	1.75798e-05
nudC	80.4798	1.94813	0.699077	2.78672	0.00532446	0.0176349
nudF	563.234	-1.50664	0.477773	-3.15346	0.00161349	0.0064966
nusG	446.543	1.25599	0.30289	4.14668	3.37336e-05	0.000251704
oapB	61.2782	-1.09684	0.427904	-2.56329	0.0103686	0.0303936
opa	143.989	-1.46995	0.313517	-4.68858	2.75111e-06	3.08993e-05
orn	68.9462	-1.76092	0.574174	-3.06687	0.00216311	0.00842349
pckA	7948.93	-2.35908	0.430245	-5.48311	4.17922e-08	8.57544e-07
pdxY	59.3314	-2.4935	0.707883	-3.52248	0.000427531	0.00212175
pepD	826.901	-1.09228	0.323852	-3.37276	0.000744184	0.00340791
pepP	916.492	-1.3677	0.253377	-5.39787	6.74359e-08	1.35763e-06
pfkA	242.171	-1.13442	0.479902	-2.36386	0.0180855	0.0458367
pgi	718.069	-1.19131	0.358215	-3.32568	0.000882036	0.00390511
pgk	1365.66	-1.13271	0.310342	-3.64988	0.000262361	0.00141383
pgl	185.287	-1.54618	0.517654	-2.9869	0.00281818	0.0104774
pgsA	236.01	-1.09664	0.344564	-3.18267	0.00145923	0.00598846
plsC	68.1372	-1.13277	0.449481	-2.52019	0.0117293	0.0333738
plsY	42.0909	-1.87177	0.560223	-3.34111	0.000834427	0.0037409
pnuC	585.959	-1.41861	0.345451	-4.10654	4.01632e-05	0.000293521
potD-B	853.816	1.00329	0.36522	2.74708	0.00601284	0.0193244
ppdD	92.304	-4.17367	0.580793	-7.18616	6.66376e-13	5.07874e-11
priA	233.366	1.05284	0.417501	2.52176	0.0116769	0.0333136
proQ	338.056	-2.585	0.360885	-7.16295	7.89604e-13	5.61671e-11
prs	649.886	1.21847	0.232602	5.23842	1.61953e-07	2.92888e-06
psd	88.2478	1.6457	0.341929	4.81299	1.4869e-06	1.8448e-05
pssA	369.935	-1.06614	0.231671	-4.60197	4.18515e-06	4.3355e-05
pstA	144.868	1.97091	0.394732	4.99303	5.94398e-07	8.93271e-06
pstC	247.575	2.14894	0.359989	5.96947	2.38032e-09	6.34949e-08
ptsH	135.093	-1.56649	0.258127	-6.06868	1.28965e-09	4.04723e-08
purB	261.883	1.35219	0.29189	4.63253	3.61218e-06	3.77863e-05
purD	103.998	1.18155	0.458347	2.57786	0.00994145	0.0293026
purE	58.9489	3.39577	0.702198	4.83592	1.32531e-06	1.6978e-05
purF	151.995	1.76422	0.462204	3.81697	0.000135103	0.000828474
purH	117.815	2.77984	0.460444	6.03731	1.56709e-09	4.51914e-08
purK	92.2583	3.22658	0.549714	5.86956	4.36956e-09	1.08426e-07
purL	478.794	1.36655	0.287016	4.76124	1.9241e-06	2.28521e-05
pyrD	288.913	1.2089	0.339341	3.56249	0.000367359	0.00188448
pyrG	827.673	1.78401	0.236729	7.53607	4.84341e-14	5.16792e-12
pyrH	94.4201	1.11309	0.430603	2.58495	0.00973935	0.0288663
queA	607.619	-1.14834	0.275935	-4.16164	3.15967e-05	0.000239104
rarA	296.252	1.29551	0.298014	4.34714	1.37925e-05	0.000114082
rbfA	139.181	-2.59323	0.436876	-5.93586	2.92318e-09	7.60739e-08
rdgC	223.243	1.34868	0.456659	2.95337	0.00314329	0.011409
rec2	200.062	3.47068	0.599748	5.7869	7.16973e-09	1.63815e-07
recD	369.988	1.43564	0.363491	3.9496	7.82824e-05	0.000518803
recF	298.118	1.12621	0.381334	2.95333	0.00314361	0.011409
recJ	247.954	1.08854	0.408932	2.66192	0.00776956	0.0239599
rho	323.883	1.22079	0.248375	4.9151	8.8737e-07	1.21388e-05
ribA	101.465	1.28105	0.356375	3.59468	0.000324787	0.00169876
ribB	224.428	-1.24837	0.36738	-3.39804	0.000678701	0.00319134
ribF	281.931	-1.04973	0.297665	-3.52655	0.000421015	0.00209917
rimP	187.962	1.11996	0.446081	2.51066	0.0120506	0.0340157
rlmM	301.415	1.72341	0.470793	3.66066	0.000251567	0.00136696
rluE	91.2794	1.33125	0.562035	2.36863	0.0178542	0.0453582
rnd	118.424	1.47135	0.364287	4.03899	5.36823e-05	0.000376835
rnfD	66.776	-1.31183	0.521814	-2.51398	0.0119377	0.0338763
rnhA	44.6757	-2.05063	0.514902	-3.98257	6.81747e-05	0.00045464
rplA	1783.77	1.2977	0.384939	3.3712	0.000748425	0.00341269
rpmC	3658.06	1.2244	0.462522	2.64723	0.0081155	0.0247407
rpmF	150.017	-2.38054	0.525122	-4.5333	5.80687e-06	5.68434e-05
rpmH	98.731	-3.21673	0.66323	-4.8501	1.23401e-06	1.60572e-05
rpmI	2358.18	-2.18941	0.487456	-4.49151	7.07215e-06	6.73749e-05
rpoZ	522.552	-2.23767	0.427843	-5.23013	1.69393e-07	3.01237e-06
rpsF	2888.59	-1.27878	0.393185	-3.25236	0.00114451	0.00482683
rpsL	1416.1	-1.26625	0.450471	-2.81096	0.00493945	0.0165997
rpsP	605.466	-1.86958	0.369839	-5.05513	4.30108e-07	6.7489e-06
rpsU	298.224	-1.53129	0.320236	-4.78174	1.7378e-06	2.10709e-05
rsmB	746.462	1.08786	0.430015	2.52982	0.011412	0.0326449
rsmD	35.7934	-1.7041	0.637882	-2.6715	0.00755135	0.0234224
rsmG	74.7295	-1.39414	0.412892	-3.37652	0.000734092	0.0033908
sapA	307.899	-1.60022	0.55841	-2.86568	0.00416121	0.0142765
sapB	74.8355	1.15636	0.496037	2.33121	0.0197425	0.0491618
sapD	118.059	-1.28772	0.535076	-2.4066	0.0161016	0.0418014
sbcB	150.856	-1.1464	0.299333	-3.82986	0.000128216	0.000790789
sdaC	2216.57	-3.40764	0.418368	-8.14509	3.79004e-16	1.01099e-13
secB	339.169	-1.49965	0.355188	-4.22213	2.42005e-05	0.000188481
secE	190.395	-1.41212	0.475942	-2.96701	0.00300713	0.0110262
secG	138.926	-2.7902	0.349291	-7.98817	1.36953e-15	2.08755e-13
seqA	221.9	-1.74058	0.49284	-3.53173	0.00041285	0.00206813
slyX	19.4923	-4.73075	0.738638	-6.4047	1.50668e-10	5.95418e-09
smpB	85.0324	-1.66866	0.527113	-3.16566	0.00154732	0.00627755
sotB	85.4446	1.49417	0.605844	2.46625	0.0136534	0.0371638
sprT	9.29716	-2.66898	0.710071	-3.75875	0.000170763	0.00100665
suhB	739.384	-1.80588	0.338121	-5.34092	9.24745e-08	1.76197e-06
talB	2178.29	-1.66069	0.380583	-4.36354	1.27973e-05	0.000109398
tatB	215.032	-1.12504	0.330179	-3.40736	0.00065595	0.00312455
tbp1	299.34	2.75309	0.333134	8.2642	1.4064e-16	5.0021e-14
tcdA	121.005	1.26627	0.345992	3.65983	0.000252382	0.00136696
thrB	249	1.80497	0.327753	5.5071	3.64795e-08	7.78473e-07
thrC	215.691	1.48799	0.257222	5.78486	7.25731e-09	1.63815e-07
tldD	89.7177	-1.62824	0.373323	-4.36148	1.29186e-05	0.000109398
tmk	341.059	1.1733	0.336872	3.48293	0.00049596	0.00239452
tonB	758.244	1.16276	0.323115	3.5986	0.000319931	0.00168161
tpiA	690.561	-1.0974	0.419796	-2.61413	0.00894538	0.026811
tpx	606.792	-1.10907	0.387984	-2.85854	0.004256	0.0145085
trpE	159.02	1.86603	0.525317	3.5522	0.000382026	0.00194282
tyrA	127.535	1.05624	0.271007	3.89746	9.72085e-05	0.000624828
tyrR	159.127	-1.66863	0.509656	-3.27402	0.00106028	0.00452527
uraA	122.538	1.06733	0.313961	3.39956	0.000674932	0.00319134
uspA	1128.8	-1.51187	0.455259	-3.32089	0.000897295	0.00393704
wecA	218.776	1.25847	0.451732	2.78587	0.0053384	0.0176349
xerC	181.86	1.08996	0.395291	2.75737	0.00582687	0.0187833
yajC	60.0988	-1.50241	0.474413	-3.16687	0.00154088	0.00627527
yceD	1781.55	-1.68029	0.417111	-4.0284	5.61569e-05	0.000389087
zapA	59.2154	-1.70071	0.532543	-3.19356	0.00140531	0.00578946
zapB	81.3399	-1.48239	0.313095	-4.73462	2.19462e-06	2.54528e-05
znuB	147.423	1.62424	0.659468	2.46296	0.0137794	0.0374112
