# Supplementary material for: In vivo gene expression profile of Haemophilus influenzae during human pneumonia
Source: Microbiol Spectr. 2023 Sep 14;11(5):e01639-23. doi: 10.1128/spectrum.01639-23 (PMC10581191; doi:10.1128/spectrum.01639-23)
Supplement: Supplemental file 8: GO annotation — Gene ontology annotation of genes that were significantly changed (DEGs) and not significantly changed (Non-DEGs) [file spectrum.01639-23-s0009.xlsx]

## Sheet: Non-DEGs n=736
In vivo gene expression profile of Haemophilus influenzae during human pneumonia
Linnea Polland1,2, Hanna Rydén1,2, Yi Su1, Magnus Paulsson1,2 #
Author affiliations
1) Infection medicine, Department of Clinical Sciences Lund, Medical Faculty, Lund University, Lund, Sweden
2) Clinical Microbiology, Office for Medical Services, Region Skåne, Lund, Sweden
Supplemental file 8: GO annotation
Nr	Gene ID	Mapped ID's	Gene name Gene symbol Ortholog	GO database BP complete
1	HAEIN|EnsemblGenome=HI_1346|UniProtKB=P45170	potB	Spermidine/putrescine transport system permease protein PotB;potB;ortholog	transmembrane transport(GO:0055085)
2	HAEIN|EnsemblGenome=HI_1446|UniProtKB=P44198	HI_1446	YcgL domain-containing protein HI_1446;HI_1446;ortholog
3	HAEIN|EnsemblGenome=HI_1526|UniProtKB=O05074	hldE	Bifunctional protein HldE;hldE;ortholog	carbohydrate metabolic process(GO:0005975);metabolic process(GO:0008152);biosynthetic process(GO:0009058);phosphorylation(GO:0016310);carbohydrate phosphorylation(GO:0046835);ADP-L-glycero-beta-D-manno-heptose biosynthetic process(GO:0097171)
4	HAEIN|EnsemblGenome=HI_1679|UniProtKB=P45314	HI_1679	3-deoxy-D-manno-octulosonate 8-phosphate phosphatase KdsC;HI_1679;ortholog	lipopolysaccharide biosynthetic process(GO:0009103);dephosphorylation(GO:0016311)
5	HAEIN|EnsemblGenome=HI_1659|UniProtKB=P43754	nrdA	Ribonucleoside-diphosphate reductase subunit alpha;nrdA;ortholog	DNA replication(GO:0006260);metabolic process(GO:0008152);deoxyribonucleotide biosynthetic process(GO:0009263)
6	HAEIN|EnsemblGenome=HI_0500|UniProtKB=P44733	rmuC	DNA recombination protein RmuC homolog;rmuC;ortholog	DNA recombination(GO:0006310)
7	HAEIN|EnsemblGenome=HI_0778|UniProtKB=P44345	rplD	50S ribosomal protein L4;rplD;ortholog	DNA-templated transcription, termination(GO:0006353);translation(GO:0006412);regulation of translation(GO:0006417);response to antibiotic(GO:0046677)
8	HAEIN|EnsemblGenome=HI_0707|UniProtKB=P44834	mutS	DNA mismatch repair protein MutS;mutS;ortholog	DNA repair(GO:0006281);mismatch repair(GO:0006298);cellular response to DNA damage stimulus(GO:0006974)
9	HAEIN|EnsemblGenome=HI_1180|UniProtKB=P45092	artP	Arginine transport ATP-binding protein ArtP;artP;ortholog	amino acid transmembrane transport(GO:0003333);amino acid transport(GO:0006865)
10	HAEIN|EnsemblGenome=HI_0146|UniProtKB=P44542	siaP	Sialic acid-binding periplasmic protein SiaP;siaP;ortholog	carbohydrate transport(GO:0008643);transmembrane transport(GO:0055085)
11	HAEIN|EnsemblGenome=HI_0343|UniProtKB=P44651	napD	Chaperone NapD;napD;ortholog	negative regulation of protein transport(GO:0051224)
12	HAEIN|EnsemblGenome=HI_0729|UniProtKB=P43830	proS	Proline--tRNA ligase;proS;ortholog	translation(GO:0006412);tRNA aminoacylation for protein translation(GO:0006418);prolyl-tRNA aminoacylation(GO:0006433);aminoacyl-tRNA metabolism involved in translational fidelity(GO:0106074)
13	HAEIN|EnsemblGenome=HI_0426|UniProtKB=P44705	fadR	Fatty acid metabolism regulator protein;fadR;ortholog	regulation of transcription, DNA-templated(GO:0006355);lipid metabolic process(GO:0006629);fatty acid metabolic process(GO:0006631);regulation of fatty acid metabolic process(GO:0019217)
14	HAEIN|EnsemblGenome=HI_0879|UniProtKB=P44363	rpmA	50S ribosomal protein L27;rpmA;ortholog	translation(GO:0006412)
15	HAEIN|EnsemblGenome=HI_1675|UniProtKB=P45310	moaC	Cyclic pyranopterin monophosphate synthase;moaC;ortholog	Mo-molybdopterin cofactor biosynthetic process(GO:0006777)
16	HAEIN|EnsemblGenome=HI_0328|UniProtKB=P43771	efp	Elongation factor P;efp;ortholog	translation(GO:0006412);translational elongation(GO:0006414);peptide biosynthetic process(GO:0043043)
17	HAEIN|EnsemblGenome=HI_0481|UniProtKB=P43714	atpA	ATP synthase subunit alpha;atpA;ortholog	ATP biosynthetic process(GO:0006754);ion transport(GO:0006811);proton motive force-driven ATP synthesis(GO:0015986);ATP metabolic process(GO:0046034);proton transmembrane transport(GO:1902600)
18	HAEIN|EnsemblGenome=HI_0269|UniProtKB=P44404	rpoH	RNA polymerase sigma factor RpoH;rpoH;ortholog	DNA-templated transcription, initiation(GO:0006352);regulation of transcription, DNA-templated(GO:0006355);response to heat(GO:0009408);regulation of gene expression(GO:0010468);regulation of DNA-templated transcription, initiation(GO:2000142)
19	HAEIN|EnsemblGenome=HI_0143|UniProtKB=P44540	HI_0143	Uncharacterized HTH-type transcriptional regulator HI_0143;HI_0143;ortholog	regulation of transcription, DNA-templated(GO:0006355);carbohydrate derivative metabolic process(GO:1901135)
20	HAEIN|EnsemblGenome=HI_0068|UniProtKB=P44495	miaA	tRNA dimethylallyltransferase;miaA;ortholog	tRNA modification(GO:0006400);tRNA processing(GO:0008033)
21	HAEIN|EnsemblGenome=HI_0904|UniProtKB=P44930	lgt	Phosphatidylglycerol--prolipoprotein diacylglyceryl transferase;lgt;ortholog	lipoprotein biosynthetic process(GO:0042158)
22	HAEIN|EnsemblGenome=HI_0823|UniProtKB=P44884	mglA	Galactose/methyl galactoside import ATP-binding protein MglA;mglA;ortholog	carbohydrate transport(GO:0008643);carbohydrate transmembrane transport(GO:0034219)
23	HAEIN|EnsemblGenome=HI_1627|UniProtKB=P71394	HI_1627	RutC family protein HI_1627;HI_1627;ortholog
24	HAEIN|EnsemblGenome=HI_0896|UniProtKB=Q57434	HI_0896	Uncharacterized protein HI_0896;HI_0896;ortholog
25	HAEIN|EnsemblGenome=HI_1204|UniProtKB=P44406	ackA	Acetate kinase;ackA;ortholog	organic acid metabolic process(GO:0006082);acetate metabolic process(GO:0006083);acetyl-CoA biosynthetic process(GO:0006085);phosphorylation(GO:0016310)
26	HAEIN|EnsemblGenome=HI_0647|UniProtKB=Q57424	HI_0647	Uncharacterized protein HI_0647;HI_0647;ortholog
27	HAEIN|EnsemblGenome=HI_0231|UniProtKB=P44586	deaD	ATP-dependent RNA helicase DeaD;deaD;ortholog	ribosomal large subunit assembly(GO:0000027);RNA catabolic process(GO:0006401);cellular response to cold(GO:0070417)
28	HAEIN|EnsemblGenome=HI_0382|UniProtKB=P44677	tolB	Tol-Pal system protein TolB;tolB;ortholog	cell cycle(GO:0007049);protein transport(GO:0015031);protein import(GO:0017038);cell division(GO:0051301)
29	HAEIN|EnsemblGenome=HI_1198|UniProtKB=P45103	HI_1198	Uncharacterized protein HI_1198;HI_1198;ortholog
30	HAEIN|EnsemblGenome=HI_0349|UniProtKB=P24323	adk	Adenylate kinase;adk;ortholog	nucleobase-containing compound metabolic process(GO:0006139);nucleoside diphosphate phosphorylation(GO:0006165);nucleoside monophosphate metabolic process(GO:0009123);nucleoside diphosphate metabolic process(GO:0009132);nucleotide biosynthetic process(GO:0009165);phosphorylation(GO:0016310);AMP salvage(GO:0044209);nucleoside monophosphate phosphorylation(GO:0046940)
31	HAEIN|EnsemblGenome=HI_1740|UniProtKB=P43809	recG	ATP-dependent DNA helicase RecG;recG;ortholog	DNA repair(GO:0006281);DNA recombination(GO:0006310);cellular response to DNA damage stimulus(GO:0006974);DNA duplex unwinding(GO:0032508)
32	HAEIN|EnsemblGenome=HI_0467|UniProtKB=P44726	HI_0467	UPF0701 protein HI_0467;HI_0467;ortholog
33	HAEIN|EnsemblGenome=HI_0849|UniProtKB=P44901	rsmJ	Ribosomal RNA small subunit methyltransferase J;rsmJ;ortholog	rRNA processing(GO:0006364);rRNA methylation(GO:0031167);methylation(GO:0032259)
34	HAEIN|EnsemblGenome=HI_1741|UniProtKB=P43811	spoT	Guanosine-3',5'-bis(diphosphate) 3'-pyrophosphohydrolase;spoT;ortholog	guanosine tetraphosphate metabolic process(GO:0015969);guanosine tetraphosphate biosynthetic process(GO:0015970);response to starvation(GO:0042594)
35	HAEIN|EnsemblGenome=HI_1196|UniProtKB=P45101	sucC	Succinate--CoA ligase [ADP-forming] subunit beta;sucC;ortholog	tricarboxylic acid cycle(GO:0006099);succinyl-CoA metabolic process(GO:0006104)
36	HAEIN|EnsemblGenome=HI_0373|UniProtKB=P44669	hscA	Chaperone protein HscA homolog;hscA;ortholog	protein folding(GO:0006457);iron-sulfur cluster assembly(GO:0016226)
37	HAEIN|EnsemblGenome=HI_0059|UniProtKB=P44491	lpxK	Tetraacyldisaccharide 4'-kinase;lpxK;ortholog	lipid metabolic process(GO:0006629);lipopolysaccharide core region biosynthetic process(GO:0009244);lipid A biosynthetic process(GO:0009245);phosphorylation(GO:0016310)
38	HAEIN|EnsemblGenome=HI_0992|UniProtKB=P43744	dnaN	Beta sliding clamp;dnaN;ortholog	DNA replication(GO:0006260);DNA strand elongation involved in DNA replication(GO:0006271);DNA biosynthetic process(GO:0071897);nucleic acid phosphodiester bond hydrolysis(GO:0090305)
39	HAEIN|EnsemblGenome=HI_0434|UniProtKB=P31773	comF	Competence protein F;comF;ortholog	establishment of competence for transformation(GO:0030420)
40	HAEIN|EnsemblGenome=HI_0900|UniProtKB=P43763	proB	Glutamate 5-kinase;proB;ortholog	proline biosynthetic process(GO:0006561);cellular amino acid biosynthetic process(GO:0008652);phosphorylation(GO:0016310);L-proline biosynthetic process(GO:0055129)
41	HAEIN|EnsemblGenome=HI_0923|UniProtKB=P43747	holA	DNA polymerase III subunit delta;holA;ortholog	DNA replication(GO:0006260);DNA-templated DNA replication(GO:0006261);DNA biosynthetic process(GO:0071897)
42	HAEIN|EnsemblGenome=HI_0891|UniProtKB=P44921	yacG	DNA gyrase inhibitor YacG;yacG;ortholog	regulation of transcription, DNA-templated(GO:0006355);negative regulation of catalytic activity(GO:0043086);regulation of DNA topoisomerase (ATP-hydrolyzing) activity(GO:2000371)
43	HAEIN|EnsemblGenome=HI_0616|UniProtKB=P44781	rapA	RNA polymerase-associated protein RapA;rapA;ortholog	chromatin remodeling(GO:0006338);regulation of transcription, DNA-templated(GO:0006355)
44	HAEIN|EnsemblGenome=HI_0485|UniProtKB=P43719	atpB	ATP synthase subunit a;atpB;ortholog	ATP biosynthetic process(GO:0006754);ion transport(GO:0006811);proton motive force-driven ATP synthesis(GO:0015986);proton motive force-driven plasma membrane ATP synthesis(GO:0042777)
45	HAEIN|EnsemblGenome=HI_1137|UniProtKB=P45064	ftsW	Probable peptidoglycan glycosyltransferase FtsW;ftsW;ortholog	cell cycle(GO:0007049);regulation of cell shape(GO:0008360);peptidoglycan biosynthetic process(GO:0009252);lipid-linked peptidoglycan transport(GO:0015836);FtsZ-dependent cytokinesis(GO:0043093);cell division(GO:0051301);cell wall organization(GO:0071555)
46	HAEIN|EnsemblGenome=HI_0133|UniProtKB=P44534	dcd	dCTP deaminase;dcd;ortholog	dUMP biosynthetic process(GO:0006226);dUTP biosynthetic process(GO:0006229);nucleotide metabolic process(GO:0009117);2'-deoxyribonucleotide metabolic process(GO:0009394);nucleobase-containing small molecule interconversion(GO:0015949)
47	HAEIN|EnsemblGenome=HI_0564|UniProtKB=P44338	asnA	Aspartate--ammonia ligase;asnA;ortholog	asparagine biosynthetic process(GO:0006529);cellular amino acid biosynthetic process(GO:0008652);L-asparagine biosynthetic process(GO:0070981)
48	HAEIN|EnsemblGenome=HI_0032|UniProtKB=P44469	mrdA	Peptidoglycan D,D-transpeptidase MrdA;mrdA;ortholog	proteolysis(GO:0006508);regulation of cell shape(GO:0008360);peptidoglycan biosynthetic process(GO:0009252);cell wall organization(GO:0071555)
49	HAEIN|EnsemblGenome=HI_1648|UniProtKB=P45294	pdxT	Pyridoxal 5'-phosphate synthase subunit PdxT;pdxT;ortholog	glutamine metabolic process(GO:0006541);glutamine catabolic process(GO:0006543);pyridoxine metabolic process(GO:0008614);vitamin B6 biosynthetic process(GO:0042819);pyridoxal phosphate biosynthetic process(GO:0042823)
50	HAEIN|EnsemblGenome=HI_1712|UniProtKB=P43922	ptsI	Phosphoenolpyruvate-protein phosphotransferase;ptsI;ortholog	carbohydrate transport(GO:0008643);phosphoenolpyruvate-dependent sugar phosphotransferase system(GO:0009401);phosphorylation(GO:0016310)
51	HAEIN|EnsemblGenome=HI_0369|UniProtKB=P43823	hisS	Histidine--tRNA ligase;hisS;ortholog	translation(GO:0006412);histidyl-tRNA aminoacylation(GO:0006427)
52	HAEIN|EnsemblGenome=HI_0381|UniProtKB=P10324	pal	Peptidoglycan-associated lipoprotein;pal;ortholog	cell cycle(GO:0007049);cell division(GO:0051301)
53	HAEIN|EnsemblGenome=HI_0449|UniProtKB=P43997	HI_0449	Uncharacterized protein HI_0449;HI_0449;ortholog
54	HAEIN|EnsemblGenome=HI_1187|UniProtKB=P45096	dppB	Dipeptide transport system permease protein DppB;dppB;ortholog	protein transport(GO:0015031);peptide transport(GO:0015833);dipeptide transmembrane transport(GO:0035442);transmembrane transport(GO:0055085)
55	HAEIN|EnsemblGenome=HI_0201|UniProtKB=P44357	rplS	50S ribosomal protein L19;rplS;ortholog	translation(GO:0006412)
56	HAEIN|EnsemblGenome=HI_0646|UniProtKB=P44801	asd	Aspartate-semialdehyde dehydrogenase;asd;ortholog	cellular amino acid metabolic process(GO:0006520);cellular amino acid biosynthetic process(GO:0008652);lysine biosynthetic process(GO:0009085);methionine biosynthetic process(GO:0009086);threonine biosynthetic process(GO:0009088);lysine biosynthetic process via diaminopimelate(GO:0009089);isoleucine biosynthetic process(GO:0009097);diaminopimelate biosynthetic process(GO:0019877);'de novo' L-meth…
57	HAEIN|EnsemblGenome=HI_1432|UniProtKB=P43759	trpA	Tryptophan synthase alpha chain;trpA;ortholog	tryptophan biosynthetic process(GO:0000162);tryptophan metabolic process(GO:0006568);cellular amino acid biosynthetic process(GO:0008652);aromatic amino acid family biosynthetic process(GO:0009073)
58	HAEIN|EnsemblGenome=HI_0600|UniProtKB=P43705	recA	Protein RecA;recA;ortholog	DNA metabolic process(GO:0006259);DNA repair(GO:0006281);DNA recombination(GO:0006310);cellular response to DNA damage stimulus(GO:0006974);SOS response(GO:0009432)
59	HAEIN|EnsemblGenome=HI_0892|UniProtKB=P44922	rhlB	ATP-dependent RNA helicase RhlB;rhlB;ortholog	RNA catabolic process(GO:0006401)
60	HAEIN|EnsemblGenome=HI_0025|UniProtKB=P44462	citC	[Citrate [pro-3S]-lyase] ligase;citC;ortholog	cellular protein modification process(GO:0006464);biosynthetic process(GO:0009058)
61	HAEIN|EnsemblGenome=HI_0839|UniProtKB=P44896	HI_0839	Nucleoid-associated protein HI_0839;HI_0839;ortholog
62	HAEIN|EnsemblGenome=HI_1591|UniProtKB=P45263	lolA	Outer-membrane lipoprotein carrier protein;lolA;ortholog	protein transport(GO:0015031);lipoprotein transport(GO:0042953);lipoprotein localization to outer membrane(GO:0044874)
63	HAEIN|EnsemblGenome=HI_0793|UniProtKB=P44347	rplF	50S ribosomal protein L6;rplF;ortholog	cytoplasmic translation(GO:0002181);translation(GO:0006412)
64	HAEIN|EnsemblGenome=HI_0273|UniProtKB=P44444	rph	Ribonuclease PH;rph;ortholog	rRNA processing(GO:0006364);tRNA processing(GO:0008033);rRNA catabolic process(GO:0016075);RNA phosphodiester bond hydrolysis, exonucleolytic(GO:0090503)
65	HAEIN|EnsemblGenome=HI_0615|UniProtKB=P44780	fucR	L-fucose operon activator;fucR;ortholog	carbohydrate metabolic process(GO:0005975);fucose metabolic process(GO:0006004);regulation of transcription, DNA-templated(GO:0006355)
66	HAEIN|EnsemblGenome=HI_0971|UniProtKB=P43874	accB	Biotin carboxyl carrier protein of acetyl-CoA carboxylase;accB;ortholog	lipid metabolic process(GO:0006629);fatty acid metabolic process(GO:0006631);fatty acid biosynthetic process(GO:0006633)
67	HAEIN|EnsemblGenome=HI_0483|UniProtKB=P43720	atpF	ATP synthase subunit b;atpF;ortholog	ATP biosynthetic process(GO:0006754);ion transport(GO:0006811);proton motive force-driven ATP synthesis(GO:0015986)
68	HAEIN|EnsemblGenome=HI_0226|UniProtKB=P71345	brnQ	Branched-chain amino acid transport system carrier protein;brnQ;ortholog	amino acid transport(GO:0006865);organic anion transport(GO:0015711);branched-chain amino acid transport(GO:0015803);L-amino acid transport(GO:0015807);isoleucine transport(GO:0015818);leucine transport(GO:0015820);valine transport(GO:0015829);cation transmembrane transport(GO:0098655);L-alpha-amino acid transmembrane transport(GO:1902475);L-valine transmembrane transport(GO:1903785)
69	HAEIN|EnsemblGenome=HI_0757|UniProtKB=P44865	gpmA	2,3-bisphosphoglycerate-dependent phosphoglycerate mutase;gpmA;ortholog	gluconeogenesis(GO:0006094);glycolytic process(GO:0006096)
70	HAEIN|EnsemblGenome=HI_0913|UniProtKB=P44371	rpsB	30S ribosomal protein S2;rpsB;ortholog	translation(GO:0006412)
71	HAEIN|EnsemblGenome=HI_0037|UniProtKB=P44474	mreB	Cell shape-determining protein MreB;mreB;ortholog	cell morphogenesis(GO:0000902);regulation of cell shape(GO:0008360)
72	HAEIN|EnsemblGenome=HI_0788|UniProtKB=P66067	rplN	50S ribosomal protein L14;rplN;ortholog	translation(GO:0006412)
73	HAEIN|EnsemblGenome=HI_0642|UniProtKB=P43889	glmU	Bifunctional protein GlmU;glmU;ortholog	cell morphogenesis(GO:0000902);UDP-N-acetylglucosamine biosynthetic process(GO:0006048);metabolic process(GO:0008152);regulation of cell shape(GO:0008360);lipid A biosynthetic process(GO:0009245);peptidoglycan biosynthetic process(GO:0009252);cell wall organization(GO:0071555)
74	HAEIN|EnsemblGenome=HI_0447|UniProtKB=P44330	fruK	1-phosphofructokinase;fruK;ortholog	carbohydrate metabolic process(GO:0005975);phosphorylation(GO:0016310);carbohydrate phosphorylation(GO:0046835)
75	HAEIN|EnsemblGenome=HI_0479|UniProtKB=P43715	atpB,atpD	ATP synthase subunit beta;atpD;ortholog	ATP biosynthetic process(GO:0006754);ion transport(GO:0006811);proton motive force-driven ATP synthesis(GO:0015986);ATP metabolic process(GO:0046034);proton transmembrane transport(GO:1902600)
76	HAEIN|EnsemblGenome=HI_0029|UniProtKB=P44466	dacA	D-alanyl-D-alanine carboxypeptidase DacA;dacA;ortholog	proteolysis(GO:0006508);regulation of cell shape(GO:0008360);peptidoglycan biosynthetic process(GO:0009252);cell wall organization(GO:0071555)
77	HAEIN|EnsemblGenome=HI_0653|UniProtKB=P44029	HI_0653	Uncharacterized glycosyltransferase HI_0653;HI_0653;ortholog
78	HAEIN|EnsemblGenome=HI_0784|UniProtKB=P44354	rplP	50S ribosomal protein L16;rplP;ortholog	translation(GO:0006412)
79	HAEIN|EnsemblGenome=HI_1223|UniProtKB=P44130	lapB	Lipopolysaccharide assembly protein B;lapB;ortholog	lipopolysaccharide metabolic process(GO:0008653);regulation of lipid biosynthetic process(GO:0046890)
80	HAEIN|EnsemblGenome=HI_0914|UniProtKB=P43894	tsf	Elongation factor Ts;tsf;ortholog	translation(GO:0006412);translational elongation(GO:0006414)
81	HAEIN|EnsemblGenome=HI_0713|UniProtKB=P44837	tig	Trigger factor;tig;ortholog	protein peptidyl-prolyl isomerization(GO:0000413);protein folding(GO:0006457);cell cycle(GO:0007049);protein transport(GO:0015031);protein unfolding(GO:0043335);'de novo' cotranslational protein folding(GO:0051083);cell division(GO:0051301);chaperone-mediated protein folding(GO:0061077)
82	HAEIN|EnsemblGenome=HI_1143|UniProtKB=P45069	ftsZ	Cell division protein FtsZ;ftsZ;ortholog	division septum assembly(GO:0000917);cell cycle(GO:0007049);FtsZ-dependent cytokinesis(GO:0043093);protein polymerization(GO:0051258);cell division(GO:0051301);cell septum assembly(GO:0090529)
83	HAEIN|EnsemblGenome=HI_0860|UniProtKB=P44906	rlmB	23S rRNA (guanosine-2'-O-)-methyltransferase RlmB;rlmB;ortholog	enzyme-directed rRNA 2'-O-methylation(GO:0000453);RNA methylation(GO:0001510);rRNA processing(GO:0006364);RNA processing(GO:0006396);methylation(GO:0032259)
84	HAEIN|EnsemblGenome=HI_1694|UniProtKB=P45324	modE	Transcriptional regulator ModE;modE;ortholog	regulation of transcription, DNA-templated(GO:0006355);molybdate ion transport(GO:0015689)
85	HAEIN|EnsemblGenome=HI_1086|UniProtKB=P45030	mlaE	Intermembrane phospholipid transport system permease protein MlaE;mlaE;ortholog	phospholipid transport(GO:0015914)
86	HAEIN|EnsemblGenome=HI_1022|UniProtKB=P44987	bioB	Biotin synthase;bioB;ortholog	biotin biosynthetic process(GO:0009102)
87	HAEIN|EnsemblGenome=HI_1671|UniProtKB=P44287	HI_1671	Uncharacterized protein HI_1671;HI_1671;ortholog
88	HAEIN|EnsemblGenome=HI_1636|UniProtKB=P43920	ppc	Phosphoenolpyruvate carboxylase;ppc;ortholog	tricarboxylic acid cycle(GO:0006099);oxaloacetate metabolic process(GO:0006107);carbon fixation(GO:0015977)
89	HAEIN|EnsemblGenome=HI_0918|UniProtKB=P44936	rseP	Regulator of sigma E protease;rsep;ortholog	proteolysis(GO:0006508)
90	HAEIN|EnsemblGenome=HI_0084|UniProtKB=P43785	trxA	Thioredoxin;trxA;ortholog	cell redox homeostasis(GO:0045454)
91	HAEIN|EnsemblGenome=HI_1133|UniProtKB=P45060	murE	UDP-N-acetylmuramoyl-L-alanyl-D-glutamate--2,6-diaminopimelate ligase;murE;ortholog	cell cycle(GO:0007049);regulation of cell shape(GO:0008360);biosynthetic process(GO:0009058);peptidoglycan biosynthetic process(GO:0009252);cell division(GO:0051301);cell wall organization(GO:0071555)
92	HAEIN|EnsemblGenome=HI_0797|UniProtKB=P44353	rplO	50S ribosomal protein L15;rplO;ortholog	translation(GO:0006412)
93	HAEIN|EnsemblGenome=HI_1291|UniProtKB=P44153	queF	NADPH-dependent 7-cyano-7-deazaguanine reductase;queF;ortholog	queuosine biosynthetic process(GO:0008616)
94	HAEIN|EnsemblGenome=HI_1626|UniProtKB=P44278	HI_1626	Uncharacterized protein HI_1626;HI_1626;ortholog
95	HAEIN|EnsemblGenome=HI_1589|UniProtKB=Q03421	aroA	3-phosphoshikimate 1-carboxyvinyltransferase;aroA;ortholog	cellular amino acid biosynthetic process(GO:0008652);aromatic amino acid family biosynthetic process(GO:0009073);chorismate biosynthetic process(GO:0009423)
96	HAEIN|EnsemblGenome=HI_1260|UniProtKB=P43778	accD	Acetyl-coenzyme A carboxylase carboxyl transferase subunit beta;accD;ortholog	lipid metabolic process(GO:0006629);fatty acid metabolic process(GO:0006631);fatty acid biosynthetic process(GO:0006633);malonyl-CoA biosynthetic process(GO:2001295)
97	HAEIN|EnsemblGenome=HI_1660|UniProtKB=P43755	nrdB	Ribonucleoside-diphosphate reductase subunit beta;nrdB;ortholog	DNA replication(GO:0006260);deoxyribonucleotide biosynthetic process(GO:0009263)
98	HAEIN|EnsemblGenome=HI_0183|UniProtKB=P44555	HI_0183	Uncharacterized transporter HI_0183;HI_0183;ortholog	sodium ion transport(GO:0006814);alanine transport(GO:0032328);transmembrane transport(GO:0055085)
99	HAEIN|EnsemblGenome=HI_0163|UniProtKB=P43780	bolA	DNA-binding transcriptional regulator BolA;bolA;ortholog	transcription, DNA-templated(GO:0006351)
100	HAEIN|EnsemblGenome=HI_0379|UniProtKB=P44675	HI_0379	Putative HTH-type transcriptional regulator HI_0379;HI_0379;ortholog	regulation of transcription, DNA-templated(GO:0006355)
101	HAEIN|EnsemblGenome=HI_1685|UniProtKB=P71397	rnfC	Ion-translocating oxidoreductase complex subunit C;rnfC;ortholog	electron transport chain(GO:0022900)
102	HAEIN|EnsemblGenome=HI_0359|UniProtKB=P44660	HI_0359	Probable iron transport system membrane protein HI_0359;HI_0359;ortholog	ion transport(GO:0006811);response to zinc ion(GO:0010043);iron ion homeostasis(GO:0055072);transmembrane transport(GO:0055085)
103	HAEIN|EnsemblGenome=HI_0274|UniProtKB=P43818	gltX	Glutamate--tRNA ligase;gltX;ortholog	translation(GO:0006412);tRNA aminoacylation for protein translation(GO:0006418);glutamyl-tRNA aminoacylation(GO:0006424);tRNA aminoacylation(GO:0043039)
104	HAEIN|EnsemblGenome=HI_0975|UniProtKB=P44963	panF	Sodium/pantothenate symporter;panF;ortholog	ion transport(GO:0006811);sodium ion transport(GO:0006814);pantothenate transmembrane transport(GO:0015887);sodium ion export across plasma membrane(GO:0036376);transmembrane transport(GO:0055085)
105	HAEIN|EnsemblGenome=HI_0803|UniProtKB=P44355	rplQ	50S ribosomal protein L17;rplQ;ortholog	translation(GO:0006412)
106	HAEIN|EnsemblGenome=HI_1530|UniProtKB=P45240	gltS	Sodium/glutamate symporter;gltS;ortholog	ion transport(GO:0006811);sodium ion transport(GO:0006814);amino acid transport(GO:0006865);L-glutamate transmembrane transport(GO:0015813);transmembrane transport(GO:0055085)
107	HAEIN|EnsemblGenome=HI_1181|UniProtKB=P45093	gmhA	Phosphoheptose isomerase;gmhA;ortholog	carbohydrate metabolic process(GO:0005975);carbohydrate derivative metabolic process(GO:1901135);D-glycero-D-manno-heptose 7-phosphate biosynthetic process(GO:2001061)
108	HAEIN|EnsemblGenome=HI_0315|UniProtKB=P44634	HI_0315	Probable transcriptional regulatory protein HI_0315;HI_0315;ortholog	regulation of transcription, DNA-templated(GO:0006355)
109	HAEIN|EnsemblGenome=HI_0448|UniProtKB=P44715	fruB	Multiphosphoryl transfer protein;fruB;ortholog	carbohydrate transport(GO:0008643);phosphoenolpyruvate-dependent sugar phosphotransferase system(GO:0009401);phosphorylation(GO:0016310);carbohydrate transmembrane transport(GO:0034219)
110	HAEIN|EnsemblGenome=HI_0619|UniProtKB=P44784	glpR	Glycerol-3-phosphate regulon repressor;glpR;ortholog	glycerol metabolic process(GO:0006071);regulation of transcription, DNA-templated(GO:0006355)
111	HAEIN|EnsemblGenome=HI_0885|UniProtKB=P44919	dsbD	Thiol:disulfide interchange protein DsbD;dsbD;ortholog	cytochrome complex assembly(GO:0017004);electron transport chain(GO:0022900);cell redox homeostasis(GO:0045454)
112	HAEIN|EnsemblGenome=HI_1228|UniProtKB=P43857	upp	Uracil phosphoribosyltransferase;upp;ortholog	uracil salvage(GO:0006223);metabolic process(GO:0008152);pyrimidine-containing compound salvage(GO:0008655);UMP salvage(GO:0044206)
113	HAEIN|EnsemblGenome=HI_0417|UniProtKB=P71350	thiE	Thiamine-phosphate synthase;thiE;ortholog	thiamine biosynthetic process(GO:0009228);thiamine diphosphate biosynthetic process(GO:0009229)
114	HAEIN|EnsemblGenome=HI_0558|UniProtKB=P44311	zwf	Glucose-6-phosphate 1-dehydrogenase;zwf;ortholog	carbohydrate metabolic process(GO:0005975);glucose metabolic process(GO:0006006);pentose-phosphate shunt(GO:0006098);pentose-phosphate shunt, oxidative branch(GO:0009051)
115	HAEIN|EnsemblGenome=HI_0211|UniProtKB=P44570	pgpB	Phosphatidylglycerophosphatase B;pgpB;ortholog	lipid metabolic process(GO:0006629);phosphatidylglycerol biosynthetic process(GO:0006655);phospholipid catabolic process(GO:0009395);lipid catabolic process(GO:0016042);dephosphorylation(GO:0016311)
116	HAEIN|EnsemblGenome=HI_0951|UniProtKB=P44364	rpmB	50S ribosomal protein L28;rpmB;ortholog	translation(GO:0006412)
117	HAEIN|EnsemblGenome=HI_0466|UniProtKB=P44000	HI_0466	Uncharacterized protein HI_0466;HI_0466;ortholog	iron-sulfur cluster assembly(GO:0016226)
118	HAEIN|EnsemblGenome=HI_1372|UniProtKB=P45185	mukF	Chromosome partition protein MukF;mukF;ortholog	DNA replication(GO:0006260);cell cycle(GO:0007049);chromosome segregation(GO:0007059);chromosome condensation(GO:0030261);cell division(GO:0051301)
119	HAEIN|EnsemblGenome=HI_0611|UniProtKB=P44777	fucA	L-fuculose phosphate aldolase;fucA;ortholog	carbohydrate metabolic process(GO:0005975);fucose metabolic process(GO:0006004);fucose catabolic process(GO:0019317);pentose catabolic process(GO:0019323);arabinose catabolic process(GO:0019568);L-fucose catabolic process(GO:0042355)
120	HAEIN|EnsemblGenome=HI_1241|UniProtKB=P44133	HI_1241	Uncharacterized protein HI_1241;HI_1241;ortholog
121	HAEIN|EnsemblGenome=HI_0808|UniProtKB=P44307	frr	Ribosome-recycling factor;frr;ortholog	cytoplasmic translational termination(GO:0002184);translation(GO:0006412);translational termination(GO:0006415)
122	HAEIN|EnsemblGenome=HI_0408|UniProtKB=P44692	znuC	Zinc import ATP-binding protein ZnuC;znuC;ortholog	ion transport(GO:0006811);zinc ion transport(GO:0006829);response to zinc ion(GO:0010043);transmembrane transport(GO:0055085);zinc ion transmembrane transport(GO:0071577)
123	HAEIN|EnsemblGenome=HI_1264|UniProtKB=P43700	gyrA	DNA gyrase subunit A;gyrA;ortholog	DNA metabolic process(GO:0006259);DNA-templated DNA replication(GO:0006261);DNA topological change(GO:0006265)
124	HAEIN|EnsemblGenome=HI_0293|UniProtKB=P44617	HI_0293	Probable heavy metal-dependent transcriptional regulator HI_0293;HI_0293;ortholog	regulation of transcription, DNA-templated(GO:0006355);positive regulation of transcription, DNA-templated(GO:0045893)
125	HAEIN|EnsemblGenome=HI_0242|UniProtKB=P44593	HI_0242	Putative sulfur carrier protein HI_0242;HI_0242;ortholog
126	HAEIN|EnsemblGenome=HI_0452|UniProtKB=P44717	HI_0452	UPF0053 protein HI_0452;HI_0452;ortholog
127	HAEIN|EnsemblGenome=HI_0514|UniProtKB=P43739	rpoC	DNA-directed RNA polymerase subunit beta';rpoC;ortholog	transcription, DNA-templated(GO:0006351)
128	HAEIN|EnsemblGenome=HI_1229|UniProtKB=P43746	dnaX	DNA polymerase III subunit tau/gamma;dnaX;ortholog	DNA replication(GO:0006260);DNA-templated DNA replication(GO:0006261);DNA biosynthetic process(GO:0071897)
129	HAEIN|EnsemblGenome=HI_1549|UniProtKB=P45247	lolD	Lipoprotein-releasing system ATP-binding protein LolD;lolD;ortholog	lipoprotein transport(GO:0042953);lipoprotein localization to membrane(GO:0044873);lipoprotein localization to outer membrane(GO:0044874);transmembrane transport(GO:0055085);protein localization to outer membrane(GO:0089705)
130	HAEIN|EnsemblGenome=HI_0851|UniProtKB=P44902	mobB	Molybdopterin-guanine dinucleotide biosynthesis adapter protein;mobB;ortholog	Mo-molybdopterin cofactor biosynthetic process(GO:0006777)
131	HAEIN|EnsemblGenome=HI_0151|UniProtKB=P44546	hflK	Protein HflK;hflK;ortholog
132	HAEIN|EnsemblGenome=HI_0444|UniProtKB=P43704	topB	DNA topoisomerase 3;topB;ortholog	DNA topological change(GO:0006265)
133	HAEIN|EnsemblGenome=HI_1739.1|UniProtKB=P46454	lldD	L-lactate dehydrogenase;lldD;ortholog	lactate metabolic process(GO:0006089);lactate oxidation(GO:0019516)
134	HAEIN|EnsemblGenome=HI_1354|UniProtKB=P43831	glnS	Glutamine--tRNA ligase;glnS;ortholog	translation(GO:0006412);tRNA aminoacylation for protein translation(GO:0006418);glutamyl-tRNA aminoacylation(GO:0006424);glutaminyl-tRNA aminoacylation(GO:0006425);tRNA aminoacylation(GO:0043039)
135	HAEIN|EnsemblGenome=HI_0271|UniProtKB=P44607	djlA	Co-chaperone protein DjlA;djlA;ortholog
136	HAEIN|EnsemblGenome=HI_0121|UniProtKB=P43948	mpl	UDP-N-acetylmuramate--L-alanyl-gamma-D-glutamyl-meso-2,6-diaminoheptandioate ligase;mpl;ortholog	cell cycle(GO:0007049);regulation of cell shape(GO:0008360);biosynthetic process(GO:0009058);peptidoglycan biosynthetic process(GO:0009252);peptidoglycan turnover(GO:0009254);cell division(GO:0051301);cell wall organization(GO:0071555)
137	HAEIN|EnsemblGenome=HI_0314|UniProtKB=P44633	ruvC	Crossover junction endodeoxyribonuclease RuvC;ruvC;ortholog	DNA repair(GO:0006281);DNA recombination(GO:0006310);cellular response to DNA damage stimulus(GO:0006974);nucleic acid phosphodiester bond hydrolysis(GO:0090305)
138	HAEIN|EnsemblGenome=HI_0517|UniProtKB=P44351	rplK	50S ribosomal protein L11;rplK;ortholog	translation(GO:0006412)
139	HAEIN|EnsemblGenome=HI_0446|UniProtKB=P44714	fruA	PTS system fructose-specific EIIB'BC component;fruA;ortholog	carbohydrate transport(GO:0008643);phosphoenolpyruvate-dependent sugar phosphotransferase system(GO:0009401);fructose transmembrane transport(GO:0015755);phosphorylation(GO:0016310);carbohydrate transmembrane transport(GO:0034219);proton transmembrane transport(GO:1902600)
140	HAEIN|EnsemblGenome=HI_0428|UniProtKB=P44707	dsbB	Disulfide bond formation protein B;dsbB;ortholog	protein folding(GO:0006457);electron transport chain(GO:0022900)
141	HAEIN|Gene_OrderedLocusName=HI_1212|UniProtKB=P43918	prfB	Peptide chain release factor 2;prfB;ortholog	translation(GO:0006412);translational termination(GO:0006415)
142	HAEIN|EnsemblGenome=HI_0794|UniProtKB=P44356	rplR	50S ribosomal protein L18;rplR;ortholog	translation(GO:0006412)
143	HAEIN|EnsemblGenome=HI_1276|UniProtKB=P43828	metG	Methionine--tRNA ligase;metG;ortholog	translation(GO:0006412);tRNA aminoacylation for protein translation(GO:0006418);methionyl-tRNA aminoacylation(GO:0006431)
144	HAEIN|EnsemblGenome=HI_0337|UniProtKB=P43795	glnB	Nitrogen regulatory protein P-II;glnB;ortholog	regulation of nitrogen utilization(GO:0006808);regulation of catalytic activity(GO:0050790)
145	HAEIN|EnsemblGenome=HI_0184|UniProtKB=P44556	HI_0184	S-formylglutathione hydrolase;HI_0184;ortholog	formaldehyde catabolic process(GO:0046294)
146	HAEIN|EnsemblGenome=HI_0390.1|UniProtKB=P46450	fadD	Long-chain-fatty-acid--CoA ligase;fadD;ortholog	long-chain fatty acid metabolic process(GO:0001676);lipid metabolic process(GO:0006629);fatty acid metabolic process(GO:0006631);fatty acid beta-oxidation(GO:0006635)
147	HAEIN|EnsemblGenome=HI_0280|UniProtKB=P43770	udp	Uridine phosphorylase;udp;ortholog	uridine catabolic process(GO:0006218);nucleoside metabolic process(GO:0009116);nucleotide catabolic process(GO:0009166);UMP salvage(GO:0044206)
148	HAEIN|EnsemblGenome=HI_1364|UniProtKB=P43011	HI_1364	Uncharacterized HTH-type transcriptional regulator HI_1364;HI_1364;ortholog	transcription, DNA-templated(GO:0006351);regulation of transcription, DNA-templated(GO:0006355)
149	HAEIN|EnsemblGenome=HI_0364|UniProtKB=P44664	pbpG	D-alanyl-D-alanine endopeptidase;pbpG;ortholog	proteolysis(GO:0006508);regulation of cell shape(GO:0008360);peptidoglycan biosynthetic process(GO:0009252);cell wall organization(GO:0071555)
150	HAEIN|EnsemblGenome=HI_1435|UniProtKB=P44197	truC	tRNA pseudouridine synthase C;truC;ortholog	enzyme-directed rRNA pseudouridine synthesis(GO:0000455);pseudouridine synthesis(GO:0001522);tRNA processing(GO:0008033);RNA modification(GO:0009451)
151	HAEIN|EnsemblGenome=HI_1313|UniProtKB=P43723	ihfA	Integration host factor subunit alpha;ihfA;ortholog	DNA recombination(GO:0006310);regulation of transcription, DNA-templated(GO:0006355);regulation of translation(GO:0006417)
152	HAEIN|EnsemblGenome=HI_1656|UniProtKB=P45300	HI_1656	UPF0102 protein HI_1656;HI_1656;ortholog
153	HAEIN|EnsemblGenome=HI_0761|UniProtKB=P44049	mltC	Membrane-bound lytic murein transglycosylase C;mltC;ortholog	peptidoglycan metabolic process(GO:0000270);cell wall macromolecule catabolic process(GO:0016998);cell wall organization(GO:0071555)
154	HAEIN|EnsemblGenome=HI_0945|UniProtKB=P44947	degS	Serine endoprotease DegS;degS;ortholog	proteolysis(GO:0006508);cellular response to misfolded protein(GO:0071218)
155	HAEIN|EnsemblGenome=HI_0720|UniProtKB=P44840	htpX	Protease HtpX;htpX;ortholog	proteolysis(GO:0006508)
156	HAEIN|EnsemblGenome=HI_0955|UniProtKB=P29280	slmA	Nucleoid occlusion factor SlmA;slmA;ortholog	regulation of transcription, DNA-templated(GO:0006355);cell cycle(GO:0007049);negative regulation of division septum assembly(GO:0010974);cell division(GO:0051301);regulation of cell division(GO:0051302)
157	HAEIN|EnsemblGenome=HI_0155|UniProtKB=P43713	fabG	3-oxoacyl-[acyl-carrier-protein] reductase FabG;fabG;ortholog	lipid metabolic process(GO:0006629);fatty acid metabolic process(GO:0006631);fatty acid biosynthetic process(GO:0006633);fatty acid elongation(GO:0030497)
158	HAEIN|EnsemblGenome=HI_1351|UniProtKB=P44167	cmoB	tRNA U34 carboxymethyltransferase;cmoB;ortholog	tRNA wobble uridine modification(GO:0002098);tRNA modification(GO:0006400);tRNA processing(GO:0008033)
159	HAEIN|EnsemblGenome=HI_0085|UniProtKB=P44501	ddh	2-hydroxyacid dehydrogenase homolog;ddh;ortholog
160	HAEIN|EnsemblGenome=HI_0399|UniProtKB=P44685	cpdA	3',5'-cyclic adenosine monophosphate phosphodiesterase CpdA;cpdA;ortholog	cell wall modification(GO:0042545)
161	HAEIN|EnsemblGenome=HI_0553|UniProtKB=P43774	gnd	6-phosphogluconate dehydrogenase, decarboxylating;gnd;ortholog	pentose-phosphate shunt(GO:0006098);pentose-phosphate shunt, oxidative branch(GO:0009051);D-gluconate metabolic process(GO:0019521);D-gluconate catabolic process(GO:0046177)
162	HAEIN|EnsemblGenome=HI_0702|UniProtKB=P45681	surE	5'-nucleotidase SurE;surE;ortholog	dephosphorylation(GO:0016311);UMP catabolic process(GO:0046050)
163	HAEIN|EnsemblGenome=HI_0928|UniProtKB=P44390	katA	Catalase;katA;ortholog	response to oxidative stress(GO:0006979);response to hydrogen peroxide(GO:0042542);hydrogen peroxide catabolic process(GO:0042744);cellular oxidant detoxification(GO:0098869)
164	HAEIN|EnsemblGenome=HI_0222|UniProtKB=P44335	guaA	GMP synthase [glutamine-hydrolyzing];guaA;ortholog	purine nucleotide biosynthetic process(GO:0006164);GMP biosynthetic process(GO:0006177);glutamine metabolic process(GO:0006541)
165	HAEIN|EnsemblGenome=HI_0307|UniProtKB=P43869	proC	Pyrroline-5-carboxylate reductase;proC;ortholog	proline biosynthetic process(GO:0006561);cellular amino acid biosynthetic process(GO:0008652);L-proline biosynthetic process(GO:0055129)
166	HAEIN|EnsemblGenome=HI_0298|UniProtKB=P44622	hofB	Protein transport protein HofB homolog;hofB;ortholog
167	HAEIN|EnsemblGenome=HI_0567|UniProtKB=P43701	gyrB	DNA gyrase subunit B;gyrB;ortholog	DNA-templated DNA replication(GO:0006261);DNA topological change(GO:0006265)
168	HAEIN|EnsemblGenome=HI_0532|UniProtKB=Q08346	dnaG	DNA primase;dnaG;ortholog	DNA replication(GO:0006260);DNA replication, synthesis of RNA primer(GO:0006269)
169	HAEIN|EnsemblGenome=HI_0551|UniProtKB=P44751	apaH	Bis(5'-nucleosyl)-tetraphosphatase, symmetrical;apaH;ortholog	dephosphorylation(GO:0016311);RNA decapping(GO:0110154)
170	HAEIN|EnsemblGenome=HI_0950|UniProtKB=P44369	rpmG	50S ribosomal protein L33;rpmG;ortholog	translation(GO:0006412)
171	HAEIN|EnsemblGenome=HI_0195.1|UniProtKB=Q57362	HI_0195	Uncharacterized MscS family protein HI_0195.1;HI_0195.1;ortholog	cellular water homeostasis(GO:0009992);transmembrane transport(GO:0055085)
172	HAEIN|EnsemblGenome=HI_0613|UniProtKB=P44399	fucK	L-fuculokinase;fucK;ortholog	carbohydrate metabolic process(GO:0005975);fucose metabolic process(GO:0006004);phosphorylation(GO:0016310);rhamnose catabolic process(GO:0019301);fucose catabolic process(GO:0019317);L-fucose catabolic process(GO:0042355);carbohydrate phosphorylation(GO:0046835)
173	HAEIN|EnsemblGenome=HI_0766|UniProtKB=P44868	trmL	tRNA (cytidine(34)-2'-O)-methyltransferase;trmL;ortholog	RNA methylation(GO:0001510);wobble position cytosine ribose methylation(GO:0002131);wobble position uridine ribose methylation(GO:0002132);RNA processing(GO:0006396);tRNA processing(GO:0008033);tRNA methylation(GO:0030488);methylation(GO:0032259)
174	HAEIN|EnsemblGenome=HI_0727|UniProtKB=P44316	lysA	Diaminopimelate decarboxylase;lysA;ortholog	cellular amino acid biosynthetic process(GO:0008652);lysine biosynthetic process(GO:0009085);lysine biosynthetic process via diaminopimelate(GO:0009089)
175	HAEIN|EnsemblGenome=HI_0019|UniProtKB=Q57163	miaB	tRNA-2-methylthio-N(6)-dimethylallyladenosine synthase;miaB;ortholog	tRNA modification(GO:0006400);tRNA processing(GO:0008033);tRNA methylthiolation(GO:0035600)
176	HAEIN|EnsemblGenome=HI_1628|UniProtKB=P45279	HI_1628	Uncharacterized protein HI_1628;HI_1628;ortholog
177	HAEIN|EnsemblGenome=HI_0606|UniProtKB=P43886	cysE	Serine acetyltransferase;cysE;ortholog	cysteine biosynthetic process from serine(GO:0006535);cellular amino acid biosynthetic process(GO:0008652);cysteine biosynthetic process(GO:0019344)
178	HAEIN|EnsemblGenome=HI_1374|UniProtKB=P45187	mukB	Chromosome partition protein MukB;mukB;ortholog	DNA replication(GO:0006260);cell cycle(GO:0007049);chromosome segregation(GO:0007059);chromosome condensation(GO:0030261);cell division(GO:0051301)
179	HAEIN|EnsemblGenome=HI_1301|UniProtKB=P45148	can	Carbonic anhydrase 2;can;ortholog	carbon utilization(GO:0015976)
180	HAEIN|EnsemblGenome=HI_1603|UniProtKB=P44271	HI_1603	UPF0111 protein HI_1603;HI_1603;ortholog
181	HAEIN|EnsemblGenome=HI_0303|UniProtKB=P44627	rsmE	Ribosomal RNA small subunit methyltransferase E;rsmE;ortholog	rRNA processing(GO:0006364);methylation(GO:0032259);rRNA base methylation(GO:0070475)
182	HAEIN|EnsemblGenome=HI_0157|UniProtKB=P43711	fabH	3-oxoacyl-[acyl-carrier-protein] synthase 3;fabH;ortholog	lipid metabolic process(GO:0006629);fatty acid metabolic process(GO:0006631);fatty acid biosynthetic process(GO:0006633);metabolic process(GO:0008152)
183	HAEIN|EnsemblGenome=HI_0526|UniProtKB=P44012	HI_0526	Probable ribonuclease HI_0526;HI_0526;ortholog	RNA catabolic process(GO:0006401);nucleic acid phosphodiester bond hydrolysis(GO:0090305);RNA phosphodiester bond hydrolysis, endonucleolytic(GO:0090502)
184	HAEIN|EnsemblGenome=HI_1141|UniProtKB=P45067	ftsQ	Cell division protein FtsQ;ftsQ;ortholog	cell cycle(GO:0007049);FtsZ-dependent cytokinesis(GO:0043093);cell division(GO:0051301);cell septum assembly(GO:0090529)
185	HAEIN|EnsemblGenome=HI_0802|UniProtKB=P43737	rpoA	DNA-directed RNA polymerase subunit alpha;rpoA;ortholog	transcription, DNA-templated(GO:0006351)
186	HAEIN|EnsemblGenome=HI_1167|UniProtKB=P44336	serC	Phosphoserine aminotransferase;serC;ortholog	L-serine biosynthetic process(GO:0006564);pyridoxine biosynthetic process(GO:0008615);cellular amino acid biosynthetic process(GO:0008652)
187	HAEIN|EnsemblGenome=HI_1201|UniProtKB=P45106	prmB	50S ribosomal protein L3 glutamine methyltransferase;prmB;ortholog	protein methylation(GO:0006479);peptidyl-glutamine methylation(GO:0018364);methylation(GO:0032259);DNA methylation on adenine(GO:0032775)
188	HAEIN|EnsemblGenome=HI_0533|UniProtKB=P43766	rpoD	RNA polymerase sigma factor RpoD;rpoD;ortholog	DNA-templated transcription, initiation(GO:0006352);regulation of transcription, DNA-templated(GO:0006355);regulation of gene expression(GO:0010468);regulation of DNA-templated transcription, initiation(GO:2000142)
189	HAEIN|EnsemblGenome=HI_1605|UniProtKB=P44272	HI_1605	Uncharacterized protein HI_1605;HI_1605;ortholog
190	HAEIN|EnsemblGenome=HI_0779|UniProtKB=P44361	rplW	50S ribosomal protein L23;rplW;ortholog	ribosomal large subunit assembly(GO:0000027);translation(GO:0006412)
191	HAEIN|EnsemblGenome=HI_0412|UniProtKB=P44433	rluC	Ribosomal large subunit pseudouridine synthase C;rluC;ortholog	enzyme-directed rRNA pseudouridine synthesis(GO:0000455);pseudouridine synthesis(GO:0001522);rRNA processing(GO:0006364);RNA modification(GO:0009451)
192	HAEIN|EnsemblGenome=HI_0952|UniProtKB=P44952	HI_0952	UPF0758 protein HI_0952;HI_0952;ortholog	proteolysis(GO:0006508)
193	HAEIN|EnsemblGenome=HI_1611|UniProtKB=P46457	sfsA	Sugar fermentation stimulation protein homolog;sfsA;ortholog
194	HAEIN|EnsemblGenome=HI_1147|UniProtKB=P45072	ptsN	Nitrogen regulatory protein homolog;ptsN;ortholog	phosphoenolpyruvate-dependent sugar phosphotransferase system(GO:0009401);activation of protein kinase activity(GO:0032147);regulation of ion transmembrane transporter activity(GO:0032412);carbohydrate transmembrane transport(GO:0034219)
195	HAEIN|EnsemblGenome=HI_1711|UniProtKB=P45338	crr	PTS system glucose-specific EIIA component;crr;ortholog	carbohydrate transport(GO:0008643);phosphoenolpyruvate-dependent sugar phosphotransferase system(GO:0009401);phosphorylation(GO:0016310)
196	HAEIN|EnsemblGenome=HI_1642|UniProtKB=P45289	sapF	Peptide transport system ATP-binding protein SapF;sapF;ortholog	protein transport(GO:0015031);peptide transport(GO:0015833)
197	HAEIN|EnsemblGenome=HI_0723|UniProtKB=P44843	trkH	Trk system potassium uptake protein TrkH;trkH;ortholog	ion transport(GO:0006811);cation transport(GO:0006812);potassium ion transport(GO:0006813);transmembrane transport(GO:0055085);potassium ion transmembrane transport(GO:0071805)
198	HAEIN|Gene_OrderedLocusName=HI_0006|UniProtKB=P46448	fdxG	Formate dehydrogenase major subunit;fdxG;ortholog	anaerobic respiration(GO:0009061);electron transport chain(GO:0022900);cellular respiration(GO:0045333)
199	HAEIN|EnsemblGenome=HI_0655|UniProtKB=P43876	aroE	Shikimate dehydrogenase (NADP(+));aroE;ortholog	cellular amino acid biosynthetic process(GO:0008652);aromatic amino acid family biosynthetic process(GO:0009073);chorismate biosynthetic process(GO:0009423);shikimate metabolic process(GO:0019632)
200	HAEIN|EnsemblGenome=HI_0257|UniProtKB=P71346	raiA	Ribosome-associated factor Y;yfiA;ortholog	regulation of translation(GO:0006417);primary metabolic process(GO:0044238);negative regulation of translational elongation(GO:0045900)
201	HAEIN|EnsemblGenome=HI_1215|UniProtKB=P44128	HI_1215	Uncharacterized protein HI_1215;HI_1215;ortholog
202	HAEIN|EnsemblGenome=HI_0144|UniProtKB=P44541	nanK	N-acetylmannosamine kinase;nanK;ortholog	carbohydrate metabolic process(GO:0005975);N-acetylmannosamine metabolic process(GO:0006051);phosphorylation(GO:0016310);N-acetylneuraminate catabolic process(GO:0019262);carbohydrate phosphorylation(GO:0046835)
203	HAEIN|EnsemblGenome=HI_0199|UniProtKB=P44567	msbB	Lipid A biosynthesis myristoyltransferase;lpxM;ortholog	lipopolysaccharide biosynthetic process(GO:0009103);Kdo2-lipid A biosynthetic process(GO:0036104)
204	HAEIN|EnsemblGenome=HI_0142|UniProtKB=P44539	nanA	N-acetylneuraminate lyase;nanA;ortholog	carbohydrate metabolic process(GO:0005975);N-acetylneuraminate catabolic process(GO:0019262)
205	HAEIN|EnsemblGenome=HI_0980|UniProtKB=P44966	fis	DNA-binding protein Fis;fis;ortholog	regulation of transcription, DNA-templated(GO:0006355)
206	HAEIN|EnsemblGenome=HI_0738|UniProtKB=P44851	ilvD	Dihydroxy-acid dehydratase;ilvD;ortholog	cellular amino acid biosynthetic process(GO:0008652);branched-chain amino acid biosynthetic process(GO:0009082);isoleucine biosynthetic process(GO:0009097);valine biosynthetic process(GO:0009099)
207	HAEIN|EnsemblGenome=HI_1378|UniProtKB=P71380	phoR	Phosphate regulon sensor protein PhoR;phoR;ortholog	phosphorelay signal transduction system(GO:0000160);protein dephosphorylation(GO:0006470);phosphate ion transport(GO:0006817);signal transduction(GO:0007165);cellular response to phosphate starvation(GO:0016036);phosphorylation(GO:0016310);peptidyl-histidine phosphorylation(GO:0018106)
208	HAEIN|EnsemblGenome=HI_1209|UniProtKB=P45110	argR	Arginine repressor;argR;ortholog	regulation of transcription, DNA-templated(GO:0006355);arginine metabolic process(GO:0006525);arginine biosynthetic process(GO:0006526);cellular amino acid biosynthetic process(GO:0008652);protein complex oligomerization(GO:0051259)
209	HAEIN|EnsemblGenome=HI_1583|UniProtKB=P43832	argS	Arginine--tRNA ligase;argS;ortholog	translation(GO:0006412);tRNA aminoacylation for protein translation(GO:0006418);arginyl-tRNA aminoacylation(GO:0006420)
210	HAEIN|EnsemblGenome=HI_1120|UniProtKB=P45051	oppF	Oligopeptide transport ATP-binding protein OppF;oppF;ortholog	protein transport(GO:0015031);peptide transport(GO:0015833)
211	HAEIN|EnsemblGenome=HI_1528|UniProtKB=P43703	parE	DNA topoisomerase 4 subunit B;parE;ortholog	DNA topological change(GO:0006265);chromosome segregation(GO:0007059)
212	HAEIN|EnsemblGenome=HI_1640|UniProtKB=P45287	sapC	Peptide transport system permease protein SapC;sapC;ortholog	protein transport(GO:0015031);peptide transport(GO:0015833);transmembrane transport(GO:0055085)
213	HAEIN|EnsemblGenome=HI_1434|UniProtKB=P45202	HI_1434,ybaK	Cys-tRNA(Pro)/Cys-tRNA(Cys) deacylase YbaK;ybaK;ortholog	translation(GO:0006412);aminoacyl-tRNA metabolism involved in translational fidelity(GO:0106074)
214	HAEIN|EnsemblGenome=HI_0371|UniProtKB=P44668	iscX	Protein IscX;iscX;ortholog	iron-sulfur cluster assembly(GO:0016226)
215	HAEIN|EnsemblGenome=HI_0171|UniProtKB=O05012	nqrF	Na(+)-translocating NADH-quinone reductase subunit F;nqrF;ortholog	ion transport(GO:0006811);sodium ion transport(GO:0006814);electron transport chain(GO:0022900)
216	HAEIN|EnsemblGenome=HI_0549|UniProtKB=P44749	rsmA	Ribosomal RNA small subunit methyltransferase A;rsmA;ortholog	rRNA modification(GO:0000154);rRNA processing(GO:0006364);rRNA methylation(GO:0031167);methylation(GO:0032259)
217	HAEIN|EnsemblGenome=HI_0455|UniProtKB=P43748	holB	DNA polymerase III subunit delta';holB;ortholog	DNA replication(GO:0006260);DNA-templated DNA replication(GO:0006261);DNA biosynthetic process(GO:0071897);nucleic acid phosphodiester bond hydrolysis(GO:0090305)
218	HAEIN|EnsemblGenome=HI_1155|UniProtKB=P45080	nrdG	Anaerobic ribonucleoside-triphosphate reductase-activating protein;nrdG;ortholog
219	HAEIN|EnsemblGenome=HI_1688|UniProtKB=Q57020	rnfE	Ion-translocating oxidoreductase complex subunit E;rnfE;ortholog	electron transport chain(GO:0022900)
220	HAEIN|EnsemblGenome=HI_0294|UniProtKB=P44618	metJ	Met repressor;metJ;ortholog	regulation of transcription, DNA-templated(GO:0006355);methionine metabolic process(GO:0006555);cellular amino acid biosynthetic process(GO:0008652);methionine biosynthetic process(GO:0009086);negative regulation of transcription, DNA-templated(GO:0045892)
221	HAEIN|EnsemblGenome=HI_1233|UniProtKB=P45119	aceE	Pyruvate dehydrogenase E1 component;aceE;ortholog	glycolytic process(GO:0006096)
222	HAEIN|EnsemblGenome=HI_0478|UniProtKB=P43718	atpE,atpC	ATP synthase epsilon chain;atpC;ortholog	ATP biosynthetic process(GO:0006754);ion transport(GO:0006811);proton motive force-driven ATP synthesis(GO:0015986)
223	HAEIN|EnsemblGenome=HI_0148|UniProtKB=P44544	nanM	N-acetylneuraminate epimerase;nanM;ortholog	carbohydrate metabolic process(GO:0005975)
224	HAEIN|EnsemblGenome=HI_1213|UniProtKB=P45111	dsbC	Thiol:disulfide interchange protein DsbC;dsbC;ortholog
225	HAEIN|EnsemblGenome=HI_1345|UniProtKB=P45169	potC	Spermidine/putrescine transport system permease protein PotC;potC;ortholog	transmembrane transport(GO:0055085)
226	HAEIN|EnsemblGenome=HI_0506|UniProtKB=P44329	rbsR	Ribose operon repressor;rbsR;ortholog	regulation of transcription, DNA-templated(GO:0006355)
227	HAEIN|EnsemblGenome=HI_0630|UniProtKB=P44792	rseB	Sigma-E factor regulatory protein RseB;rseB;ortholog	regulation of polysaccharide biosynthetic process(GO:0032885)
228	HAEIN|EnsemblGenome=HI_1283|UniProtKB=P43915	nusA	Transcription termination/antitermination protein NusA;nusA;ortholog	DNA-templated transcription, termination(GO:0006353);regulation of transcription, DNA-templated(GO:0006355);regulation of DNA-templated transcription, termination(GO:0031554);transcription antitermination(GO:0031564)
229	HAEIN|EnsemblGenome=HI_0521|UniProtKB=P44744	HI_0521	Uncharacterized protein HI_0521;HI_0521;ortholog
230	HAEIN|EnsemblGenome=HI_1275|UniProtKB=P45134	tehB	Probable S-adenosyl-L-methionine-dependent methyltransferase TehB;tehB;ortholog	methylation(GO:0032259);response to tellurium ion(GO:0046690)
231	HAEIN|EnsemblGenome=HI_0396|UniProtKB=P44683	HI_0396	Probable ribosomal oxygenase HI_0396;HI_0396;ortholog
232	HAEIN|EnsemblGenome=HI_0966|UniProtKB=P44085	HI_0966	Uncharacterized protein HI_0966;HI_0966;ortholog
233	HAEIN|EnsemblGenome=HI_0972|UniProtKB=P43873	accC	Biotin carboxylase;accC;ortholog	lipid metabolic process(GO:0006629);fatty acid metabolic process(GO:0006631);fatty acid biosynthetic process(GO:0006633);malonyl-CoA biosynthetic process(GO:2001295)
234	HAEIN|EnsemblGenome=HI_0706|UniProtKB=P44833	lppB	Outer membrane antigenic lipoprotein B;lppB;ortholog	septum digestion after cytokinesis(GO:0000920);proteolysis(GO:0006508)
235	HAEIN|EnsemblGenome=HI_1168|UniProtKB=P44117	HI_1168	UPF0265 protein HI_1168;HI_1168;ortholog
236	HAEIN|EnsemblGenome=HI_0196|UniProtKB=P43875	aroC	Chorismate synthase;aroC;ortholog	cellular amino acid biosynthetic process(GO:0008652);aromatic amino acid family biosynthetic process(GO:0009073);chorismate biosynthetic process(GO:0009423)
237	HAEIN|Gene_OrderedLocusName=HI_1096|UniProtKB=P46458	ccmH	Putative cytochrome c-type biogenesis protein CcmH;ccmH;ortholog	cytochrome complex assembly(GO:0017004);cytochrome c-heme linkage via heme-L-cysteine(GO:0018378)
238	HAEIN|EnsemblGenome=HI_0762|UniProtKB=P44050	HI_0762	Uncharacterized protein HI_0762;HI_0762;ortholog
239	HAEIN|EnsemblGenome=HI_0649|UniProtKB=P44804	rep	ATP-dependent DNA helicase Rep;rep;ortholog	recombinational repair(GO:0000725);DNA replication(GO:0006260);DNA unwinding involved in DNA replication(GO:0006268);nucleic acid phosphodiester bond hydrolysis(GO:0090305)
240	HAEIN|EnsemblGenome=HI_0202|UniProtKB=P43912	trmD	tRNA (guanine-N(1)-)-methyltransferase;trmD;ortholog	tRNA N1-guanine methylation(GO:0002939);tRNA modification(GO:0006400);tRNA processing(GO:0008033);methylation(GO:0032259)
241	HAEIN|EnsemblGenome=HI_0882|UniProtKB=P44068	queH	Epoxyqueuosine reductase QueH;queH;ortholog	tRNA processing(GO:0008033);queuosine biosynthetic process(GO:0008616)
242	HAEIN|EnsemblGenome=HI_0792|UniProtKB=P44377	rpsH	30S ribosomal protein S8;rpsH;ortholog	translation(GO:0006412)
243	HAEIN|EnsemblGenome=HI_0837|UniProtKB=P44895	cpxR	Transcriptional regulatory protein CpxR homolog;cpxR;ortholog	phosphorelay signal transduction system(GO:0000160);regulation of transcription, DNA-templated(GO:0006355);positive regulation of transcription, DNA-templated(GO:0045893)
244	HAEIN|EnsemblGenome=HI_1613|UniProtKB=P45273	ribC,ribE	Riboflavin synthase;ribE;ortholog	riboflavin biosynthetic process(GO:0009231)
245	HAEIN|EnsemblGenome=HI_0342|UniProtKB=P44650	napF	Ferredoxin-type protein NapF;napF;ortholog
246	HAEIN|EnsemblGenome=HI_0377|UniProtKB=Q57074	iscU	Iron-sulfur cluster assembly scaffold protein IscU;iscU;ortholog	cellular iron ion homeostasis(GO:0006879);iron-sulfur cluster assembly(GO:0016226)
247	HAEIN|EnsemblGenome=HI_1084|UniProtKB=P45028	mlaC	Intermembrane phospholipid transport system binding protein MlaC;mlaC;ortholog
248	HAEIN|EnsemblGenome=HI_0285|UniProtKB=P44613	menF	Isochorismate synthase MenF;menF;ortholog	tryptophan biosynthetic process(GO:0000162);biosynthetic process(GO:0009058);menaquinone biosynthetic process(GO:0009234)
249	HAEIN|EnsemblGenome=HI_0454|UniProtKB=P44718	HI_0454	Uncharacterized metal-dependent hydrolase HI_0454;HI_0454;ortholog	DNA metabolic process(GO:0006259)
250	HAEIN|EnsemblGenome=HI_0358|UniProtKB=P44659	HI_0358	Uncharacterized protein HI_0358;HI_0358;ortholog	thiamine metabolic process(GO:0006772)
251	HAEIN|EnsemblGenome=HI_0332|UniProtKB=P44642	recO	DNA repair protein RecO;recO;ortholog	DNA repair(GO:0006281);double-strand break repair(GO:0006302);DNA recombination(GO:0006310);cellular response to DNA damage stimulus(GO:0006974)
252	HAEIN|EnsemblGenome=HI_0544|UniProtKB=P44349	rplI	50S ribosomal protein L9;rplI;ortholog	translation(GO:0006412)
253	HAEIN|EnsemblGenome=HI_0652|UniProtKB=P44806	waaA	3-deoxy-D-manno-octulosonic acid transferase;waaA;ortholog	lipopolysaccharide biosynthetic process(GO:0009103);lipopolysaccharide core region biosynthetic process(GO:0009244);lipid A biosynthetic process(GO:0009245)
254	HAEIN|EnsemblGenome=HI_0338|UniProtKB=P44646	HI_0338	Putative transport protein HI_0338;HI_0338;ortholog	transmembrane transport(GO:0055085)
255	HAEIN|EnsemblGenome=HI_0831|UniProtKB=P44890	mtgA	Biosynthetic peptidoglycan transglycosylase;mtgA;ortholog	regulation of cell shape(GO:0008360);peptidoglycan biosynthetic process(GO:0009252);cell wall organization(GO:0071555)
256	HAEIN|EnsemblGenome=HI_1450|UniProtKB=P44199	HI_1450	UPF0263 protein HI_1450;HI_1450;ortholog
257	HAEIN|EnsemblGenome=HI_1596|UniProtKB=P45265	lrp	Leucine-responsive regulatory protein;lrp;ortholog	alanine catabolic process(GO:0006524);response to amino acid(GO:0043200);response to leucine(GO:0043201)
258	HAEIN|EnsemblGenome=HI_1105|UniProtKB=P45042	rfaF	ADP-heptose--LPS heptosyltransferase 2;rfaF;ortholog	lipopolysaccharide biosynthetic process(GO:0009103);lipopolysaccharide core region biosynthetic process(GO:0009244)
259	HAEIN|EnsemblGenome=HI_1130|UniProtKB=P45057	rsmH	Ribosomal RNA small subunit methyltransferase H;rsmH;ortholog	rRNA processing(GO:0006364);methylation(GO:0032259);rRNA base methylation(GO:0070475)
260	HAEIN|EnsemblGenome=HI_0057|UniProtKB=P44489	uvrC	UvrABC system protein C;uvrC;ortholog	DNA repair(GO:0006281);nucleotide-excision repair(GO:0006289);cellular response to DNA damage stimulus(GO:0006974);SOS response(GO:0009432);nucleic acid phosphodiester bond hydrolysis(GO:0090305)
261	HAEIN|EnsemblGenome=HI_0034|UniProtKB=P44471	rsfS	Ribosomal silencing factor RsfS;rsfS;ortholog	regulation of translation(GO:0006417);negative regulation of translation(GO:0017148);mature ribosome assembly(GO:0042256);negative regulation of ribosome biogenesis(GO:0090071)
262	HAEIN|EnsemblGenome=HI_0563|UniProtKB=P44337	asnC	Regulatory protein AsnC;asnC;ortholog
263	HAEIN|EnsemblGenome=HI_0617|UniProtKB=P44782	rluA	Dual-specificity RNA pseudouridine synthase RluA;rluA;ortholog	enzyme-directed rRNA pseudouridine synthesis(GO:0000455);pseudouridine synthesis(GO:0001522);rRNA processing(GO:0006364);tRNA processing(GO:0008033);RNA modification(GO:0009451)
264	HAEIN|EnsemblGenome=HI_0651|UniProtKB=P44805	coaD	Phosphopantetheine adenylyltransferase;coaD;ortholog	biosynthetic process(GO:0009058);coenzyme A biosynthetic process(GO:0015937)
265	HAEIN|EnsemblGenome=HI_0225|UniProtKB=P44581	nhaA	Na(+)/H(+) antiporter NhaA;nhaA;ortholog	ion transport(GO:0006811);sodium ion transport(GO:0006814);regulation of pH(GO:0006885);sodium ion transmembrane transport(GO:0035725);transmembrane transport(GO:0055085)
266	HAEIN|EnsemblGenome=HI_0953|UniProtKB=P44953	coaBC	Coenzyme A biosynthesis bifunctional protein CoaBC;coaBC;ortholog	metabolic process(GO:0008152);coenzyme A biosynthetic process(GO:0015937);pantothenate catabolic process(GO:0015941)
267	HAEIN|EnsemblGenome=HI_0305|UniProtKB=P43981	yqgF	Putative pre-16S rRNA nuclease;HI_0305;ortholog	rRNA 5'-end processing(GO:0000967);nucleobase-containing compound metabolic process(GO:0006139);rRNA processing(GO:0006364);ribosome biogenesis(GO:0042254);nucleic acid phosphodiester bond hydrolysis(GO:0090305)
268	HAEIN|EnsemblGenome=HI_1373|UniProtKB=P45186	mukE	Chromosome partition protein MukE;mukE;ortholog	DNA replication(GO:0006260);cell cycle(GO:0007049);chromosome segregation(GO:0007059);chromosome condensation(GO:0030261);cell division(GO:0051301)
269	HAEIN|EnsemblGenome=HI_1647|UniProtKB=P45293	pdxS	Pyridoxal 5'-phosphate synthase subunit PdxS;pdxS;ortholog	cellular amino acid metabolic process(GO:0006520);pyridoxine biosynthetic process(GO:0008615);vitamin B6 biosynthetic process(GO:0042819);pyridoxal phosphate biosynthetic process(GO:0042823)
270	HAEIN|EnsemblGenome=HI_1365|UniProtKB=P43012	topA	DNA topoisomerase 1;topA;ortholog	DNA topological change(GO:0006265)
271	HAEIN|EnsemblGenome=HI_1537|UniProtKB=P71392	licA	Protein LicA;licA;ortholog	phosphatidylethanolamine biosynthetic process(GO:0006646);phosphorylation(GO:0016310)
272	HAEIN|EnsemblGenome=HI_1261|UniProtKB=P43775	folC	Dihydrofolate synthase/folylpolyglutamate synthase;folC;ortholog	one-carbon metabolic process(GO:0006730);dihydrofolate biosynthetic process(GO:0006761);biosynthetic process(GO:0009058);folic acid-containing compound biosynthetic process(GO:0009396);tetrahydrofolate biosynthetic process(GO:0046654);folic acid biosynthetic process(GO:0046656);tetrahydrofolylpolyglutamate biosynthetic process(GO:0046901)
273	HAEIN|EnsemblGenome=HI_1667|UniProtKB=P44285	HI_1667	Putative L,D-transpeptidase HI_1667;HI_1667;ortholog	regulation of cell shape(GO:0008360);peptidoglycan biosynthetic process(GO:0009252);cell wall organization(GO:0071555)
274	HAEIN|EnsemblGenome=HI_0795|UniProtKB=P44374	rpsE	30S ribosomal protein S5;rpsE;ortholog	translation(GO:0006412)
275	HAEIN|EnsemblGenome=HI_1019|UniProtKB=P44984	thiB	Thiamine-binding periplasmic protein;thiB;ortholog	transport(GO:0006810);thiamine transport(GO:0015888);transmembrane transport(GO:0055085)
276	HAEIN|EnsemblGenome=HI_0440|UniProtKB=P31776	mrcA	Penicillin-binding protein 1A;mrcA;ortholog	proteolysis(GO:0006508);metabolic process(GO:0008152);regulation of cell shape(GO:0008360);peptidoglycan biosynthetic process(GO:0009252);response to antibiotic(GO:0046677);cell wall organization(GO:0071555)
277	HAEIN|EnsemblGenome=HI_0433|UniProtKB=P31774	nfuA	Fe/S biogenesis protein NfuA;nfuA;ortholog	iron-sulfur cluster assembly(GO:0016226);protein maturation(GO:0051604);protein maturation by iron-sulfur cluster transfer(GO:0097428)
278	HAEIN|EnsemblGenome=HI_0969|UniProtKB=P44961	menC	o-succinylbenzoate synthase;menC;ortholog	menaquinone biosynthetic process(GO:0009234)
279	HAEIN|EnsemblGenome=HI_0968|UniProtKB=P44960	menB	1,4-dihydroxy-2-naphthoyl-CoA synthase;menB;ortholog	menaquinone biosynthetic process(GO:0009234)
280	HAEIN|EnsemblGenome=HI_1683|UniProtKB=P71395	rnfA	Ion-translocating oxidoreductase complex subunit A;rnfA;ortholog	electron transport chain(GO:0022900)
281	HAEIN|EnsemblGenome=HI_0718|UniProtKB=P44042	mlaA	Intermembrane phospholipid transport system lipoprotein MlaA;mlaA;ortholog	intermembrane phospholipid transfer(GO:0120010)
282	HAEIN|EnsemblGenome=HI_0028|UniProtKB=P44465	HI_0028	UPF0250 protein HI_0028;HI_0028;ortholog
283	HAEIN|EnsemblGenome=HI_1308|UniProtKB=P45153	dapB	4-hydroxy-tetrahydrodipicolinate reductase;dapB;ortholog	cellular amino acid biosynthetic process(GO:0008652);lysine biosynthetic process(GO:0009085);lysine biosynthetic process via diaminopimelate(GO:0009089);diaminopimelate biosynthetic process(GO:0019877)
284	HAEIN|EnsemblGenome=HI_0229|UniProtKB=P44584	pnp	Polyribonucleotide nucleotidyltransferase;pnp;ortholog	RNA processing(GO:0006396);RNA catabolic process(GO:0006401);mRNA catabolic process(GO:0006402);RNA phosphodiester bond hydrolysis, exonucleolytic(GO:0090503)
285	HAEIN|EnsemblGenome=HI_0272|UniProtKB=P43855	pyrE	Orotate phosphoribosyltransferase;pyrE;ortholog	'de novo' pyrimidine nucleobase biosynthetic process(GO:0006207);pyrimidine nucleotide biosynthetic process(GO:0006221);'de novo' UMP biosynthetic process(GO:0044205);pyrimidine ribonucleoside biosynthetic process(GO:0046132)
286	HAEIN|EnsemblGenome=HI_0640|UniProtKB=P44350	rplJ	50S ribosomal protein L10;rplJ;ortholog	translation(GO:0006412)
287	HAEIN|EnsemblGenome=HI_0261|UniProtKB=Q57336	opsX	Lipopolysaccharide core heptosyltransferase OpsX;opsX;ortholog	lipopolysaccharide biosynthetic process(GO:0009103);lipopolysaccharide core region biosynthetic process(GO:0009244)
288	HAEIN|EnsemblGenome=HI_1284|UniProtKB=P44323	infB	Translation initiation factor IF-2;infB;ortholog	translation(GO:0006412);translational initiation(GO:0006413)
289	HAEIN|EnsemblGenome=HI_0807|UniProtKB=P44055	dxr	1-deoxy-D-xylulose 5-phosphate reductoisomerase;dxr;ortholog	isoprenoid biosynthetic process(GO:0008299);terpenoid biosynthetic process(GO:0016114);isopentenyl diphosphate biosynthetic process, methylerythritol 4-phosphate pathway(GO:0019288);isopentenyl diphosphate biosynthetic process, methylerythritol 4-phosphate pathway involved in terpenoid biosynthetic process(GO:0051484)
290	HAEIN|EnsemblGenome=HI_1087|UniProtKB=P45031	mlaF	Intermembrane phospholipid transport system ATP-binding protein MlaF;mlaF;ortholog
291	HAEIN|EnsemblGenome=HI_1448|UniProtKB=P45210	moeA	Molybdopterin molybdenumtransferase;moeA;ortholog	Mo-molybdopterin cofactor biosynthetic process(GO:0006777);molybdenum incorporation into molybdenum-molybdopterin complex(GO:0018315);molybdopterin cofactor biosynthetic process(GO:0032324)
292	HAEIN|EnsemblGenome=HI_0915|UniProtKB=P43888	lpxD	UDP-3-O-acylglucosamine N-acyltransferase;lpxD;ortholog	lipid metabolic process(GO:0006629);lipid A biosynthetic process(GO:0009245)
293	HAEIN|EnsemblGenome=HI_1459|UniProtKB=P45215	HI_1459	Probable RNA polymerase sigma factor HI_1459;HI_1459;ortholog	DNA-templated transcription, initiation(GO:0006352);regulation of transcription, DNA-templated(GO:0006355);regulation of DNA-templated transcription, initiation(GO:2000142)
294	HAEIN|EnsemblGenome=HI_1442|UniProtKB=P44388	rpsI	30S ribosomal protein S9;rpsI;ortholog	translation(GO:0006412)
295	HAEIN|EnsemblGenome=HI_0375|UniProtKB=Q57006	hscB	Co-chaperone protein HscB homolog;hscB;ortholog	protein folding(GO:0006457);[2Fe-2S] cluster assembly(GO:0044571);protein complex oligomerization(GO:0051259);protein maturation by iron-sulfur cluster transfer(GO:0097428)
296	HAEIN|EnsemblGenome=HI_1347|UniProtKB=P45171	potA	Spermidine/putrescine import ATP-binding protein PotA;potA;ortholog	polyamine transport(GO:0015846);putrescine transport(GO:0015847);transmembrane transport(GO:0055085);polyamine transmembrane transport(GO:1902047)
297	HAEIN|EnsemblGenome=HI_1367|UniProtKB=P43014	thrS	Threonine--tRNA ligase;thrS;ortholog	translation(GO:0006412);tRNA aminoacylation for protein translation(GO:0006418);threonyl-tRNA aminoacylation(GO:0006435);tRNA aminoacylation(GO:0043039)
298	HAEIN|EnsemblGenome=HI_0789|UniProtKB=P44362	rplX	50S ribosomal protein L24;rplX;ortholog	translation(GO:0006412)
299	HAEIN|EnsemblGenome=HI_0498|UniProtKB=P44731	potD-A	Spermidine/putrescine-binding periplasmic protein 2;potD-A;ortholog	polyamine transport(GO:0015846)
300	HAEIN|EnsemblGenome=HI_0828|UniProtKB=P44887	HI_0828	Uncharacterized protein HI_0828;HI_0828;ortholog
301	HAEIN|EnsemblGenome=HI_1144|UniProtKB=P45070	lpxC	UDP-3-O-acyl-N-acetylglucosamine deacetylase;lpxC;ortholog	lipid metabolic process(GO:0006629);lipid A biosynthetic process(GO:0009245)
302	HAEIN|EnsemblGenome=HI_0801|UniProtKB=P44373	rpsD	30S ribosomal protein S4;rpsD;ortholog	translation(GO:0006412);positive regulation of translational fidelity(GO:0045903)
303	HAEIN|EnsemblGenome=HI_0334|UniProtKB=P44644	relA	GTP pyrophosphokinase;relA;ortholog	guanosine tetraphosphate metabolic process(GO:0015969);guanosine tetraphosphate biosynthetic process(GO:0015970);phosphorylation(GO:0016310);response to starvation(GO:0042594)
304	HAEIN|EnsemblGenome=HI_0394|UniProtKB=P44682	pth	Peptidyl-tRNA hydrolase;pth;ortholog	translation(GO:0006412)
305	HAEIN|EnsemblGenome=HI_0719|UniProtKB=P44839	HI_0719	RutC family protein HI_0719;HI_0719;ortholog	organonitrogen compound catabolic process(GO:1901565)
306	HAEIN|EnsemblGenome=HI_0283|UniProtKB=P44612	menD	2-succinyl-5-enolpyruvyl-6-hydroxy-3-cyclohexene-1-carboxylate synthase;menD;ortholog	menaquinone biosynthetic process(GO:0009234)
307	HAEIN|EnsemblGenome=HI_0920|UniProtKB=P44938	uppS	Ditrans,polycis-undecaprenyl-diphosphate synthase ((2E,6E)-farnesyl-diphosphate specific);uppS;ortholog	regulation of cell shape(GO:0008360);peptidoglycan biosynthetic process(GO:0009252);polyprenol biosynthetic process(GO:0016094);cell wall organization(GO:0071555)
308	HAEIN|EnsemblGenome=HI_0239|UniProtKB=P44590	secF	Protein translocase subunit SecF;secF;ortholog	protein targeting(GO:0006605);intracellular protein transport(GO:0006886);protein transport(GO:0015031);protein transport by the Sec complex(GO:0043952);intracellular protein transmembrane transport(GO:0065002)
309	HAEIN|EnsemblGenome=HI_0170|UniProtKB=P71342	nqrE	Na(+)-translocating NADH-quinone reductase subunit E;nqrE;ortholog	ion transport(GO:0006811);sodium ion transport(GO:0006814);respiratory electron transport chain(GO:0022904)
310	HAEIN|EnsemblGenome=HI_0758|UniProtKB=P44367	rpmE	50S ribosomal protein L31;rpmE;ortholog	translation(GO:0006412)
311	HAEIN|EnsemblGenome=HI_1135|UniProtKB=P45062	mraY	Phospho-N-acetylmuramoyl-pentapeptide-transferase;mraY;ortholog	cell cycle(GO:0007049);regulation of cell shape(GO:0008360);peptidoglycan biosynthetic process(GO:0009252);cell wall macromolecule biosynthetic process(GO:0044038);cell division(GO:0051301);cell wall organization(GO:0071555)
312	HAEIN|EnsemblGenome=HI_0347|UniProtKB=P44654	napB	Periplasmic nitrate reductase, electron transfer subunit;napB;ortholog	anaerobic respiration(GO:0009061)
313	HAEIN|EnsemblGenome=HI_0354|UniProtKB=P44656	HI_0354	Uncharacterized ABC transporter ATP-binding protein HI_0354;HI_0354;ortholog
314	HAEIN|EnsemblGenome=HI_1178|UniProtKB=P45090	artQ	Arginine ABC transporter permease protein ArtQ;artQ;ortholog	amino acid transport(GO:0006865);transmembrane transport(GO:0055085);nitrogen compound transport(GO:0071705)
315	HAEIN|EnsemblGenome=HI_1661|UniProtKB=P45302	sucB	Dihydrolipoyllysine-residue succinyltransferase component of 2-oxoglutarate dehydrogenase complex;sucB;ortholog	tricarboxylic acid cycle(GO:0006099);L-lysine catabolic process to acetyl-CoA via saccharopine(GO:0033512)
316	HAEIN|EnsemblGenome=HI_1700|UniProtKB=P71399	HI_1700	Lsg locus putative protein 1;HI_1700;ortholog
317	HAEIN|EnsemblGenome=HI_0360|UniProtKB=P44661	HI_0360	Probable iron transport system membrane protein HI_0360;HI_0360;ortholog	ion transport(GO:0006811);response to zinc ion(GO:0010043);iron ion homeostasis(GO:0055072);transmembrane transport(GO:0055085)
318	HAEIN|EnsemblGenome=HI_0846|UniProtKB=P31810	dsbA	Thiol:disulfide interchange protein DsbA;dsbA;ortholog
319	HAEIN|EnsemblGenome=HI_0527|UniProtKB=P44746	HI_0527	Uncharacterized ferredoxin-like protein HI_0527;HI_0527;ortholog
320	HAEIN|EnsemblGenome=HI_0020|UniProtKB=Q57048	HI_0020	Uncharacterized transporter HI_0020;HI_0020;ortholog	transmembrane transport(GO:0055085)
321	HAEIN|EnsemblGenome=HI_0383|UniProtKB=P44678	tolA	Tol-Pal system protein TolA;tolA;ortholog	cell cycle(GO:0007049);bacteriocin transport(GO:0043213);cell division(GO:0051301);toxin transport(GO:1901998)
322	HAEIN|EnsemblGenome=HI_0529|UniProtKB=P44309	tdk	Thymidine kinase;tdk;ortholog	DNA metabolic process(GO:0006259);deoxyribonucleoside monophosphate biosynthetic process(GO:0009157);phosphorylation(GO:0016310);thymidine metabolic process(GO:0046104);DNA biosynthetic process(GO:0071897)
323	HAEIN|EnsemblGenome=HI_0429|UniProtKB=P44708	glmS	Glutamine--fructose-6-phosphate aminotransferase [isomerizing];glmS;ortholog	carbohydrate metabolic process(GO:0005975);fructose 6-phosphate metabolic process(GO:0006002);UDP-N-acetylglucosamine metabolic process(GO:0006047);protein N-linked glycosylation(GO:0006487);glutamine metabolic process(GO:0006541);carbohydrate derivative metabolic process(GO:1901135);carbohydrate derivative biosynthetic process(GO:1901137)
324	HAEIN|EnsemblGenome=HI_0909|UniProtKB=P43803	secA	Protein translocase subunit SecA;secA;ortholog	protein targeting(GO:0006605);intracellular protein transport(GO:0006886);protein transport(GO:0015031);protein import(GO:0017038);protein transport by the Sec complex(GO:0043952);intracellular protein transmembrane transport(GO:0065002)
325	HAEIN|EnsemblGenome=HI_1164|UniProtKB=P43840	ompA	Outer membrane protein P5;ompA;ortholog	ion transport(GO:0006811);ion transmembrane transport(GO:0034220)
326	HAEIN|EnsemblGenome=HI_1725|UniProtKB=P45345	mrcB	Penicillin-binding protein 1B;mrcB;ortholog	proteolysis(GO:0006508);metabolic process(GO:0008152);regulation of cell shape(GO:0008360);peptidoglycan biosynthetic process(GO:0009252);response to antibiotic(GO:0046677);cell wall organization(GO:0071555)
327	HAEIN|EnsemblGenome=HI_0176|UniProtKB=P44445	rluD	Ribosomal large subunit pseudouridine synthase D;rluD;ortholog	enzyme-directed rRNA pseudouridine synthesis(GO:0000455);pseudouridine synthesis(GO:0001522);rRNA processing(GO:0006364);RNA modification(GO:0009451)
328	HAEIN|EnsemblGenome=HI_1623|UniProtKB=P45277	zntR	HTH-type transcriptional regulator ZntR homolog;zntR;ortholog	regulation of transcription, DNA-templated(GO:0006355);positive regulation of transcription, DNA-templated(GO:0045893)
329	HAEIN|EnsemblGenome=HI_0422|UniProtKB=P44701	srmB	ATP-dependent RNA helicase SrmB;srmB;ortholog	ribosomal large subunit assembly(GO:0000027);ribosome biogenesis(GO:0042254)
330	HAEIN|EnsemblGenome=HI_0780|UniProtKB=P44343	rplB	50S ribosomal protein L2;rplB;ortholog	cytoplasmic translation(GO:0002181);translation(GO:0006412)
331	HAEIN|EnsemblGenome=HI_1737|UniProtKB=P44301	HI_1737	Uncharacterized protein HI_1737;HI_1737;ortholog
332	HAEIN|EnsemblGenome=HI_0684|UniProtKB=P43800	glpB	Anaerobic glycerol-3-phosphate dehydrogenase subunit B;glpB;ortholog	glycerol-3-phosphate metabolic process(GO:0006072);glycerol catabolic process(GO:0019563)
333	HAEIN|EnsemblGenome=HI_0348|UniProtKB=P44655	napC	Cytochrome c-type protein NapC;napC;ortholog	anaerobic respiration(GO:0009061);denitrification pathway(GO:0019333);electron transport chain(GO:0022900)
334	HAEIN|EnsemblGenome=HI_0618|UniProtKB=P44783	glpG	Rhomboid protease GlpG;glpG;ortholog	proteolysis(GO:0006508)
335	HAEIN|EnsemblGenome=HI_1389.1|UniProtKB=P46451	trpC	Tryptophan biosynthesis protein TrpCF;trpC;ortholog	tryptophan biosynthetic process(GO:0000162);tryptophan metabolic process(GO:0006568);metabolic process(GO:0008152);cellular amino acid biosynthetic process(GO:0008652);aromatic amino acid family biosynthetic process(GO:0009073)
336	HAEIN|EnsemblGenome=HI_0781|UniProtKB=P67899	rpsS	30S ribosomal protein S19;rpsS;ortholog	ribosomal small subunit assembly(GO:0000028);translation(GO:0006412)
337	HAEIN|EnsemblGenome=HI_0901|UniProtKB=Q57045	rppH	RNA pyrophosphohydrolase;rppH;ortholog	mRNA catabolic process(GO:0006402)
338	HAEIN|EnsemblGenome=HI_1563|UniProtKB=P44255	epmC	Elongation factor P hydroxylase;epmC;ortholog
339	HAEIN|EnsemblGenome=HI_0704|UniProtKB=P44040	HI_0704	Uncharacterized protein HI_0704;HI_0704;ortholog
340	HAEIN|EnsemblGenome=HI_1224|UniProtKB=P43812	pyrF	Orotidine 5'-phosphate decarboxylase;pyrF;ortholog	'de novo' pyrimidine nucleobase biosynthetic process(GO:0006207);pyrimidine nucleotide biosynthetic process(GO:0006221);'de novo' UMP biosynthetic process(GO:0044205)
341	HAEIN|EnsemblGenome=HI_1724|UniProtKB=P44297	HI_1724	UPF0231 protein HI_1724;HI_1724;ortholog
342	HAEIN|EnsemblGenome=HI_0605|UniProtKB=P43798	gpsA	Glycerol-3-phosphate dehydrogenase [NAD(P)+];gpsA;ortholog	carbohydrate metabolic process(GO:0005975);glycerol-3-phosphate metabolic process(GO:0006072);lipid metabolic process(GO:0006629);glycerophospholipid metabolic process(GO:0006650);phospholipid biosynthetic process(GO:0008654);glycerol-3-phosphate biosynthetic process(GO:0046167);glycerol-3-phosphate catabolic process(GO:0046168);glycerophospholipid biosynthetic process(GO:0046474)
343	HAEIN|EnsemblGenome=HI_1333|UniProtKB=P71376	HI_1333	RNA-binding protein HI_1333;HI_1333;ortholog
344	HAEIN|EnsemblGenome=HI_1095|UniProtKB=P45038	dsbE	Thiol:disulfide interchange protein DsbE;dsbE;ortholog	cytochrome complex assembly(GO:0017004)
345	HAEIN|EnsemblGenome=HI_0736|UniProtKB=P44849	HI_0736	Uncharacterized sodium-dependent transporter HI_0736;HI_0736;ortholog	sodium ion transmembrane transport(GO:0035725)
346	HAEIN|EnsemblGenome=HI_0638|UniProtKB=P44796	hflD	High frequency lysogenization protein HflD homolog;hflD;ortholog
347	HAEIN|EnsemblGenome=HI_0629|UniProtKB=P44791	rseA	Anti-sigma-E factor RseA;rseA;ortholog	negative regulation of transcription, DNA-templated(GO:0045892)
348	HAEIN|EnsemblGenome=HI_0608|UniProtKB=Q57486	HI_0608	Uncharacterized transporter HI_0608;HI_0608;ortholog	transmembrane transport(GO:0055085);anion transmembrane transport(GO:0098656)
349	HAEIN|EnsemblGenome=HI_0351|UniProtKB=P24325	galE	UDP-glucose 4-epimerase;galE;ortholog	carbohydrate metabolic process(GO:0005975);galactose metabolic process(GO:0006012);galactose catabolic process via UDP-galactose(GO:0033499)
350	HAEIN|EnsemblGenome=HI_0902|UniProtKB=P44070	HI_0902	Probable membrane transporter protein HI_0902;HI_0902;ortholog
351	HAEIN|EnsemblGenome=HI_0214|UniProtKB=P44573	prlC	Oligopeptidase A;prlC;ortholog	proteolysis(GO:0006508);peptide metabolic process(GO:0006518)
352	HAEIN|EnsemblGenome=HI_0482|UniProtKB=P43717	atpH,atpD	ATP synthase subunit delta;atpH;ortholog	ATP biosynthetic process(GO:0006754);ion transport(GO:0006811);proton motive force-driven ATP synthesis(GO:0015986)
353	HAEIN|EnsemblGenome=HI_0800|UniProtKB=P44379	rpsK	30S ribosomal protein S11;rpsK;ortholog	ribosomal small subunit assembly(GO:0000028);maturation of SSU-rRNA from tricistronic rRNA transcript (SSU-rRNA, 5.8S rRNA, LSU-rRNA)(GO:0000462);translation(GO:0006412)
354	HAEIN|EnsemblGenome=HI_0119|UniProtKB=P44526	znuA	High-affinity zinc uptake system protein ZnuA;znuA;ortholog	ion transport(GO:0006811);zinc ion transport(GO:0006829);metal ion transport(GO:0030001)
355	HAEIN|EnsemblGenome=HI_0993|UniProtKB=P43742	dnaA	Chromosomal replication initiator protein DnaA;dnaA;ortholog	DNA replication(GO:0006260);DNA replication initiation(GO:0006270);regulation of DNA replication(GO:0006275)
356	HAEIN|EnsemblGenome=HI_1132|UniProtKB=P45059	ftsI	Peptidoglycan D,D-transpeptidase FtsI;ftsI;ortholog	division septum assembly(GO:0000917);proteolysis(GO:0006508);cell cycle(GO:0007049);regulation of cell shape(GO:0008360);peptidoglycan biosynthetic process(GO:0009252);FtsZ-dependent cytokinesis(GO:0043093);cell division(GO:0051301);cell wall organization(GO:0071555)
357	HAEIN|EnsemblGenome=HI_1548|UniProtKB=P44250	lolE	Lipoprotein-releasing system transmembrane protein LolE;lolE;ortholog	lipoprotein transport(GO:0042953);lipoprotein localization to outer membrane(GO:0044874)
358	HAEIN|EnsemblGenome=HI_0198|UniProtKB=P46490	HI_0198	Probable membrane transporter protein HI_0198;HI_0198;ortholog
359	HAEIN|EnsemblGenome=HI_0370|UniProtKB=P43989	HI_0370	Ancillary SecYEG translocon subunit;HI_0370;ortholog
360	HAEIN|EnsemblGenome=HI_0654|UniProtKB=P44321	tag	DNA-3-methyladenine glycosylase;tag;ortholog	DNA repair(GO:0006281);base-excision repair(GO:0006284);DNA dealkylation involved in DNA repair(GO:0006307);cellular response to DNA damage stimulus(GO:0006974)
361	HAEIN|EnsemblGenome=HI_1219|UniProtKB=P43892	cmk1	Cytidylate kinase 1;cmk1;ortholog	nucleobase-containing compound metabolic process(GO:0006139);pyrimidine nucleotide metabolic process(GO:0006220);nucleobase-containing small molecule interconversion(GO:0015949);phosphorylation(GO:0016310);nucleoside monophosphate phosphorylation(GO:0046940)
362	HAEIN|EnsemblGenome=HI_0132|UniProtKB=P44533	udk	Uridine kinase;udk;ortholog	pyrimidine-containing compound salvage(GO:0008655);CMP biosynthetic process(GO:0009224);phosphorylation(GO:0016310);UMP salvage(GO:0044206);CTP salvage(GO:0044211)
363	HAEIN|EnsemblGenome=HI_0877|UniProtKB=P44915	obg	GTPase Obg;obg;ortholog	ribosome biogenesis(GO:0042254)
364	HAEIN|EnsemblGenome=HI_0044|UniProtKB=P44477	HI_0044	Uncharacterized protein HI_0044;HI_0044;ortholog	negative regulation of apoptotic process(GO:0043066)
365	HAEIN|EnsemblGenome=HI_0922|UniProtKB=Q57457	lptE	LPS-assembly lipoprotein LptE;lptE;ortholog	lipopolysaccharide transport(GO:0015920);Gram-negative-bacterium-type cell outer membrane assembly(GO:0043165)
366	HAEIN|EnsemblGenome=HI_0978|UniProtKB=P44402	prmA	Ribosomal protein L11 methyltransferase;prmA;ortholog	protein methylation(GO:0006479);peptidyl-lysine trimethylation(GO:0018023);methylation(GO:0032259)
367	HAEIN|EnsemblGenome=HI_0863|UniProtKB=P44909	pdxH	Pyridoxine/pyridoxamine 5'-phosphate oxidase;pdxH;ortholog	pyridoxine biosynthetic process(GO:0008615);vitamin B6 metabolic process(GO:0042816);pyridoxal phosphate biosynthetic process(GO:0042823)
368	HAEIN|EnsemblGenome=HI_1714|UniProtKB=P45339	rsgA	Small ribosomal subunit biogenesis GTPase RsgA;rsgA;ortholog	ribosome biogenesis(GO:0042254);ribosomal small subunit biogenesis(GO:0042274)
369	HAEIN|EnsemblGenome=HI_1231|UniProtKB=P43784	lpdA	Dihydrolipoyl dehydrogenase;lpdA;ortholog	glycolytic process(GO:0006096);cell redox homeostasis(GO:0045454)
370	HAEIN|EnsemblGenome=HI_0385|UniProtKB=P43768	tolQ	Tol-Pal system protein TolQ;tolQ;ortholog	cell cycle(GO:0007049);protein import(GO:0017038);bacteriocin transport(GO:0043213);cell division(GO:0051301)
371	HAEIN|EnsemblGenome=HI_0402|UniProtKB=P44687	ogt	Methylated-DNA--protein-cysteine methyltransferase;ogt;ortholog	DNA repair(GO:0006281);DNA dealkylation involved in DNA repair(GO:0006307);cellular response to DNA damage stimulus(GO:0006974);methylation(GO:0032259)
372	HAEIN|EnsemblGenome=HI_0796|UniProtKB=P44366	rpmD	50S ribosomal protein L30;rpmD;ortholog	translation(GO:0006412)
373	HAEIN|EnsemblGenome=HI_1007|UniProtKB=P44976	ispH	4-hydroxy-3-methylbut-2-enyl diphosphate reductase;ispH;ortholog	isoprenoid biosynthetic process(GO:0008299);terpenoid biosynthetic process(GO:0016114);isopentenyl diphosphate biosynthetic process, methylerythritol 4-phosphate pathway(GO:0019288);dimethylallyl diphosphate biosynthetic process(GO:0050992)
374	HAEIN|EnsemblGenome=HI_0936|UniProtKB=P44944	nrfE	Cytochrome c-type biogenesis protein NrfE;nrfE;ortholog	heme transport(GO:0015886);cytochrome complex assembly(GO:0017004)
375	HAEIN|EnsemblGenome=HI_1728|UniProtKB=O05087	HI_1728	Uncharacterized membrane protein HI_1728;HI_1728;ortholog	metal ion transport(GO:0030001);cadmium ion transmembrane transport(GO:0070574);manganese ion transmembrane transport(GO:0071421)
376	HAEIN|EnsemblGenome=HI_1434.1|UniProtKB=P46449	HI_1434	Cold shock-like protein CspD;cspD;ortholog	regulation of transcription, DNA-templated(GO:0006355);regulation of gene expression(GO:0010468)
377	HAEIN|EnsemblGenome=HI_0791|UniProtKB=P44381	rpsN	30S ribosomal protein S14;rpsN;ortholog	translation(GO:0006412)
378	HAEIN|EnsemblGenome=HI_0820|UniProtKB=P31764	galT	Galactose-1-phosphate uridylyltransferase;galT;ortholog	carbohydrate metabolic process(GO:0005975);galactose metabolic process(GO:0006012);galactose catabolic process via UDP-galactose(GO:0033499)
379	HAEIN|EnsemblGenome=HI_1320|UniProtKB=P44358	rplT	50S ribosomal protein L20;rplT;ortholog	ribosomal large subunit assembly(GO:0000027);translation(GO:0006412)
380	HAEIN|EnsemblGenome=HI_0847|UniProtKB=P31811	HI_0847	UPF0438 protein HI_0847;HI_0847;ortholog
381	HAEIN|EnsemblGenome=HI_1707|UniProtKB=P45336	qseC	Sensor protein QseC;qseC;ortholog	phosphorelay signal transduction system(GO:0000160);signal transduction(GO:0007165);phosphorylation(GO:0016310);peptidyl-histidine phosphorylation(GO:0018106)
382	HAEIN|EnsemblGenome=HI_0124|UniProtKB=P44529	ppa	Inorganic pyrophosphatase;ppa;ortholog	phosphate-containing compound metabolic process(GO:0006796)
383	HAEIN|EnsemblGenome=HI_1083|UniProtKB=Q57407	mlaB	Intermembrane phospholipid transport system binding protein MlaB;mlaB;ortholog
384	HAEIN|EnsemblGenome=HI_1449|UniProtKB=P45211	moeB	Molybdopterin-synthase adenylyltransferase;moeB;ortholog	Mo-molybdopterin cofactor biosynthetic process(GO:0006777)
385	HAEIN|EnsemblGenome=HI_0530|UniProtKB=P43764	tsaD	tRNA N6-adenosine threonylcarbamoyltransferase;tsaD;ortholog	tRNA threonylcarbamoyladenosine modification(GO:0002949);tRNA processing(GO:0008033)
386	HAEIN|EnsemblGenome=HI_1618|UniProtKB=P45275	HI_1618	Uncharacterized ABC transporter ATP-binding protein HI_1618;HI_1618;ortholog	transmembrane transport(GO:0055085)
387	HAEIN|EnsemblGenome=HI_0759|UniProtKB=P44320	mutY	Adenine DNA glycosylase;mutY;ortholog	DNA repair(GO:0006281);base-excision repair(GO:0006284);mismatch repair(GO:0006298);cellular response to DNA damage stimulus(GO:0006974);metabolic process(GO:0008152)
388	HAEIN|EnsemblGenome=HI_0350|UniProtKB=P24326	HI_0350	Uncharacterized protein HI_0350;HI_0350;ortholog	peptidoglycan transport(GO:0015835);transmembrane transport(GO:0055085);proton transmembrane transport(GO:1902600)
389	HAEIN|EnsemblGenome=HI_1152|UniProtKB=P45077	pmbA	Metalloprotease PmbA homolog;pmbA;ortholog	proteolysis(GO:0006508)
390	HAEIN|EnsemblGenome=HI_0715|UniProtKB=P44838	clpX	ATP-dependent Clp protease ATP-binding subunit ClpX;clpX;ortholog	protein folding(GO:0006457);proteolysis(GO:0006508);protein catabolic process(GO:0030163);cell division(GO:0051301)
391	HAEIN|EnsemblGenome=HI_0836|UniProtKB=P43826	epmA	Elongation factor P--(R)-beta-lysine ligase;epmA;ortholog	tRNA aminoacylation for protein translation(GO:0006418);lysyl-tRNA aminoacylation(GO:0006430);protein-lysine lysylation(GO:0071915)
392	HAEIN|EnsemblGenome=HI_0465|UniProtKB=P43885	serA	D-3-phosphoglycerate dehydrogenase;serA;ortholog	L-serine biosynthetic process(GO:0006564);cellular amino acid biosynthetic process(GO:0008652)
393	HAEIN|EnsemblGenome=HI_1091|UniProtKB=P45034	ccmC	Heme exporter protein C;ccmC;ortholog	heme transport(GO:0015886);cytochrome complex assembly(GO:0017004)
394	HAEIN|EnsemblGenome=HI_1557|UniProtKB=P45251	kdsA	2-dehydro-3-deoxyphosphooctonate aldolase;kdsA;ortholog	biosynthetic process(GO:0009058);lipopolysaccharide biosynthetic process(GO:0009103);keto-3-deoxy-D-manno-octulosonic acid biosynthetic process(GO:0019294);monosaccharide biosynthetic process(GO:0046364)
395	HAEIN|EnsemblGenome=HI_0696|UniProtKB=Q57523	tamB	Translocation and assembly module subunit TamB;tamB;ortholog	protein secretion(GO:0009306)
396	HAEIN|EnsemblGenome=HI_0014|UniProtKB=P44441	rnc	Ribonuclease 3;rnc;ortholog	rRNA processing(GO:0006364);RNA processing(GO:0006396);mRNA processing(GO:0006397);tRNA processing(GO:0008033);regulation of gene expression(GO:0010468);rRNA catabolic process(GO:0016075);nucleic acid phosphodiester bond hydrolysis(GO:0090305);RNA phosphodiester bond hydrolysis(GO:0090501);RNA phosphodiester bond hydrolysis, endonucleolytic(GO:0090502)
397	HAEIN|EnsemblGenome=HI_1023|UniProtKB=P43757	tktA	Transketolase;tktA;ortholog	pentose-phosphate shunt(GO:0006098)
398	HAEIN|EnsemblGenome=HI_0542|UniProtKB=P43734	groS	10 kDa chaperonin;groS;ortholog	protein folding(GO:0006457);chaperone cofactor-dependent protein refolding(GO:0051085)
399	HAEIN|EnsemblGenome=HI_0177|UniProtKB=P44553	bamD	Outer membrane protein assembly factor BamD;bamD;ortholog	Gram-negative-bacterium-type cell outer membrane assembly(GO:0043165);protein insertion into membrane(GO:0051205)
400	HAEIN|EnsemblGenome=HI_0580|UniProtKB=P44376	rpsG	30S ribosomal protein S7;rpsG;ortholog	ribosomal small subunit assembly(GO:0000028);translation(GO:0006412)
401	HAEIN|EnsemblGenome=HI_0568|UniProtKB=P71353	HI_0568	Uncharacterized protein HI_0568;HI_0568;ortholog	nucleobase-containing compound metabolic process(GO:0006139);translation(GO:0006412)
402	HAEIN|EnsemblGenome=HI_0161|UniProtKB=P43783	gor	Glutathione reductase;gor;ortholog	glutathione metabolic process(GO:0006749);cellular response to oxidative stress(GO:0034599);cell redox homeostasis(GO:0045454);cellular oxidant detoxification(GO:0098869)
403	HAEIN|EnsemblGenome=HI_0004|UniProtKB=P71335	ybeY	Endoribonuclease YbeY;ybeY;ortholog	rRNA processing(GO:0006364);proteolysis(GO:0006508);ribosome biogenesis(GO:0042254);nucleic acid phosphodiester bond hydrolysis(GO:0090305);RNA phosphodiester bond hydrolysis, endonucleolytic(GO:0090502)
404	HAEIN|EnsemblGenome=HI_1193|UniProtKB=P54689	ilvE	Branched-chain-amino-acid aminotransferase;ilvE;ortholog	cellular amino acid biosynthetic process(GO:0008652);branched-chain amino acid metabolic process(GO:0009081);branched-chain amino acid biosynthetic process(GO:0009082);isoleucine biosynthetic process(GO:0009097);leucine biosynthetic process(GO:0009098);valine biosynthetic process(GO:0009099)
405	HAEIN|EnsemblGenome=HI_1211|UniProtKB=P43825	lysU	Lysine--tRNA ligase;lysS;ortholog	translation(GO:0006412);tRNA aminoacylation for protein translation(GO:0006418);lysyl-tRNA aminoacylation(GO:0006430)
406	HAEIN|EnsemblGenome=HI_0457|UniProtKB=P44720	mltG	Endolytic murein transglycosylase;mltG;ortholog	peptidoglycan biosynthetic process(GO:0009252);cell wall organization(GO:0071555)
407	HAEIN|EnsemblGenome=HI_0120|UniProtKB=P43947	HI_0120	Uncharacterized protein HI_0120;HI_0120;ortholog
408	HAEIN|EnsemblGenome=HI_1138|UniProtKB=P45065	murG	UDP-N-acetylglucosamine--N-acetylmuramyl-(pentapeptide) pyrophosphoryl-undecaprenol N-acetylglucosamine transferase;murG;ortholog	carbohydrate metabolic process(GO:0005975);cell cycle(GO:0007049);regulation of cell shape(GO:0008360);peptidoglycan biosynthetic process(GO:0009252);lipid glycosylation(GO:0030259);cell division(GO:0051301);cell wall organization(GO:0071555)
409	HAEIN|EnsemblGenome=HI_0700|UniProtKB=P44831	rraB	Regulator of ribonuclease activity B;rraB;ortholog	regulation of endoribonuclease activity(GO:0060699);negative regulation of endoribonuclease activity(GO:0060702)
410	HAEIN|EnsemblGenome=HI_1170|UniProtKB=Q57527	HI_1170	Uncharacterized PabA-like protein HI_1170;HI_1170;ortholog	para-aminobenzoic acid biosynthetic process(GO:0008153);biosynthetic process(GO:0009058)
411	HAEIN|EnsemblGenome=HI_0698|UniProtKB=P44038	tama	Translocation and assembly module subunit TamA;tama;ortholog	protein secretion(GO:0009306)
412	HAEIN|EnsemblGenome=HI_1743|UniProtKB=P44310	gmk	Guanylate kinase;gmk;ortholog	purine nucleotide metabolic process(GO:0006163);phosphorylation(GO:0016310);GMP metabolic process(GO:0046037);GDP metabolic process(GO:0046710)
413	HAEIN|EnsemblGenome=HI_0798|UniProtKB=P43804	secY	Protein translocase subunit SecY;secY;ortholog	protein targeting(GO:0006605);SRP-dependent cotranslational protein targeting to membrane, translocation(GO:0006616);protein transport(GO:0015031);protein transport by the Sec complex(GO:0043952);intracellular protein transmembrane transport(GO:0065002)
414	HAEIN|EnsemblGenome=HI_0297|UniProtKB=P44621	hofC	Protein transport protein HofC homolog;hofC;ortholog	protein secretion(GO:0009306);protein secretion by the type II secretion system(GO:0015628)
415	HAEIN|EnsemblGenome=HI_1695|UniProtKB=Q48215	HI_1695	Uncharacterized glycosyltransferase HI_1695;HI_1695;ortholog
416	HAEIN|EnsemblGenome=HI_0623|UniProtKB=P44787	fmt	Methionyl-tRNA formyltransferase;fmt;ortholog	translation(GO:0006412);translational initiation(GO:0006413);biosynthetic process(GO:0009058);charged-tRNA amino acid modification(GO:0019988);conversion of methionyl-tRNA to N-formyl-methionyl-tRNA(GO:0071951)
417	HAEIN|EnsemblGenome=HI_0191|UniProtKB=P44562	fldA	Flavodoxin;fldA;ortholog	electron transport chain(GO:0022900)
418	HAEIN|EnsemblGenome=HI_1123|UniProtKB=P45054	oppB	Oligopeptide transport system permease protein OppB;oppB;ortholog	protein transport(GO:0015031);peptide transport(GO:0015833);transmembrane transport(GO:0055085)
419	HAEIN|EnsemblGenome=HI_1644|UniProtKB=P45291	truA	tRNA pseudouridine synthase A;truA;ortholog	pseudouridine synthesis(GO:0001522);tRNA processing(GO:0008033);RNA modification(GO:0009451);tRNA pseudouridine synthesis(GO:0031119)
420	HAEIN|EnsemblGenome=HI_1643|UniProtKB=P45290	HI_1643	UPF0324 membrane protein HI_1643;HI_1643;ortholog
421	HAEIN|EnsemblGenome=HI_0703|UniProtKB=P44832	HI_0703	Uncharacterized protein HI_0703;HI_0703;ortholog
422	HAEIN|EnsemblGenome=HI_1441|UniProtKB=P45207	sspA	Stringent starvation protein A homolog;sspA;ortholog	glutathione metabolic process(GO:0006749)
423	HAEIN|EnsemblGenome=HI_1635|UniProtKB=P46456	purR	HTH-type transcriptional repressor PurR;purR;ortholog	purine nucleotide biosynthetic process(GO:0006164);regulation of transcription, DNA-templated(GO:0006355);negative regulation of transcription, DNA-templated(GO:0045892)
424	HAEIN|EnsemblGenome=HI_0634|UniProtKB=P44794	dusA	tRNA-dihydrouridine(20/20a) synthase;dusA;ortholog	tRNA dihydrouridine synthesis(GO:0002943);tRNA processing(GO:0008033)
425	HAEIN|EnsemblGenome=HI_0602|UniProtKB=P44772	hemY	Protein HemY homolog;hemY;ortholog	porphyrin-containing compound biosynthetic process(GO:0006779);heme metabolic process(GO:0042168)
426	HAEIN|EnsemblGenome=HI_0917|UniProtKB=P44935	bamA	Outer membrane protein assembly factor BamA;bamA;ortholog	Gram-negative-bacterium-type cell outer membrane assembly(GO:0043165);protein insertion into membrane(GO:0051205);membrane assembly(GO:0071709)
427	HAEIN|EnsemblGenome=HI_0545|UniProtKB=P66457	rpsR	30S ribosomal protein S18;rpsR;ortholog	translation(GO:0006412)
428	HAEIN|EnsemblGenome=HI_1252|UniProtKB=P45127	ettA	Energy-dependent translational throttle protein EttA;ettA;ortholog	translation(GO:0006412);regulation of translation(GO:0006417);negative regulation of translational elongation(GO:0045900)
429	HAEIN|EnsemblGenome=HI_0799|UniProtKB=P44380	rpsM	30S ribosomal protein S13;rpsM;ortholog	translation(GO:0006412)
430	HAEIN|EnsemblGenome=HI_1177|UniProtKB=P45089	artM	Arginine ABC transporter permease protein ArtM;artM;ortholog	amino acid transport(GO:0006865);transmembrane transport(GO:0055085);nitrogen compound transport(GO:0071705)
431	HAEIN|EnsemblGenome=HI_0102|UniProtKB=P44514	dapE	Succinyl-diaminopimelate desuccinylase;dapE;ortholog	cellular amino acid biosynthetic process(GO:0008652);lysine biosynthetic process(GO:0009085);lysine biosynthetic process via diaminopimelate(GO:0009089);diaminopimelate biosynthetic process(GO:0019877);FtsZ-dependent cytokinesis(GO:0043093)
432	HAEIN|EnsemblGenome=HI_1172|UniProtKB=P43762	metK	S-adenosylmethionine synthase;metK;ortholog	S-adenosylmethionine biosynthetic process(GO:0006556);one-carbon metabolic process(GO:0006730)
433	HAEIN|EnsemblGenome=HI_0368|UniProtKB=P44667	ispG	4-hydroxy-3-methylbut-2-en-1-yl diphosphate synthase (flavodoxin);ispG;ortholog	isoprenoid biosynthetic process(GO:0008299);terpenoid biosynthetic process(GO:0016114);isopentenyl diphosphate biosynthetic process, methylerythritol 4-phosphate pathway(GO:0019288)
434	HAEIN|EnsemblGenome=HI_0861|UniProtKB=P44907	rnr	Ribonuclease R;rnr;ortholog	RNA metabolic process(GO:0016070);nucleic acid phosphodiester bond hydrolysis(GO:0090305);RNA phosphodiester bond hydrolysis(GO:0090501);RNA phosphodiester bond hydrolysis, exonucleolytic(GO:0090503)
435	HAEIN|EnsemblGenome=HI_0197|UniProtKB=P44566	mepA	Penicillin-insensitive murein endopeptidase;mepA;ortholog	proteolysis(GO:0006508)
436	HAEIN|EnsemblGenome=HI_0798.1|UniProtKB=P46361	rpmJ	50S ribosomal protein L36;rpmJ;ortholog	translation(GO:0006412)
437	HAEIN|EnsemblGenome=HI_0388|UniProtKB=P43990	tsaB	tRNA threonylcarbamoyladenosine biosynthesis protein TsaB;tsaB;ortholog	tRNA threonylcarbamoyladenosine modification(GO:0002949);tRNA processing(GO:0008033)
438	HAEIN|EnsemblGenome=HI_0575|UniProtKB=P44761	HI_0575	Uncharacterized protein HI_0575;HI_0575;ortholog
439	HAEIN|EnsemblGenome=HI_0946.1|UniProtKB=P71362	ddc	L-2,4-diaminobutyrate decarboxylase;ddc;ortholog	carboxylic acid metabolic process(GO:0019752)
440	HAEIN|EnsemblGenome=HI_0749|UniProtKB=P44858	lexA	LexA repressor;lexA;ortholog	DNA replication(GO:0006260);DNA repair(GO:0006281);regulation of transcription, DNA-templated(GO:0006355);proteolysis(GO:0006508);cellular response to DNA damage stimulus(GO:0006974);SOS response(GO:0009432);negative regulation of transcription, DNA-templated(GO:0045892)
441	HAEIN|EnsemblGenome=HI_0065|UniProtKB=P44492	tsaE	tRNA threonylcarbamoyladenosine biosynthesis protein TsaE;tsaE;ortholog	tRNA threonylcarbamoyladenosine modification(GO:0002949);tRNA processing(GO:0008033)
442	HAEIN|EnsemblGenome=HI_0889|UniProtKB=P43844	glyA	Serine hydroxymethyltransferase;glyA;ortholog	glycine biosynthetic process(GO:0006545);L-serine catabolic process(GO:0006565);one-carbon metabolic process(GO:0006730);cellular amino acid biosynthetic process(GO:0008652);glycine biosynthetic process from serine(GO:0019264);tetrahydrofolate interconversion(GO:0035999);tetrahydrofolate metabolic process(GO:0046653);folic acid metabolic process(GO:0046655)
443	HAEIN|EnsemblGenome=HI_0010|UniProtKB=P44305	rimI	[Ribosomal protein S18]-alanine N-acetyltransferase;rimI;ortholog	N-terminal protein amino acid acetylation(GO:0006474);N-terminal peptidyl-alanine acetylation(GO:0017189)
444	HAEIN|EnsemblGenome=HI_1558|UniProtKB=P45252	HI_1558	UPF0162 protein HI_1558;HI_1558;ortholog
445	HAEIN|EnsemblGenome=HI_0336|UniProtKB=P44645	mog	Molybdopterin adenylyltransferase;mog;ortholog	Mo-molybdopterin cofactor biosynthetic process(GO:0006777)
446	HAEIN|EnsemblGenome=HI_0106|UniProtKB=P44518	ffh	Signal recognition particle protein;ffh;ortholog	protein targeting to membrane(GO:0006612);SRP-dependent cotranslational protein targeting to membrane(GO:0006614)
447	HAEIN|EnsemblGenome=HI_1657|UniProtKB=P52606	HI_1657	Uncharacterized protein HI_1657;HI_1657;ortholog	carbohydrate derivative metabolic process(GO:1901135)
448	HAEIN|EnsemblGenome=HI_1529|UniProtKB=P43702	parC	DNA topoisomerase 4 subunit A;parC;ortholog	DNA metabolic process(GO:0006259);DNA topological change(GO:0006265);chromosome segregation(GO:0007059)
449	HAEIN|EnsemblGenome=HI_1632|UniProtKB=Q57525	HI_1632	Putative inactive aspartokinase 3 HI_1632;HI_1632;ortholog	cellular amino acid biosynthetic process(GO:0008652);lysine biosynthetic process via diaminopimelate(GO:0009089);homoserine biosynthetic process(GO:0009090);phosphorylation(GO:0016310)
450	HAEIN|EnsemblGenome=HI_0041|UniProtKB=P44318	xthA	Exodeoxyribonuclease III;xthA;ortholog	DNA repair(GO:0006281);cellular response to DNA damage stimulus(GO:0006974);nucleic acid phosphodiester bond hydrolysis(GO:0090305)
451	HAEIN|EnsemblGenome=HI_0582|UniProtKB=P44763	mnmG	tRNA uridine 5-carboxymethylaminomethyl modification enzyme MnmG;mnmG;ortholog	tRNA wobble uridine modification(GO:0002098);tRNA processing(GO:0008033);tRNA methylation(GO:0030488)
452	HAEIN|EnsemblGenome=HI_1048|UniProtKB=P44103	HI_1048	Uncharacterized protein HI_1048;HI_1048;ortholog
453	HAEIN|EnsemblGenome=HI_1352|UniProtKB=P45174	putP	Sodium/proline symporter;putP;ortholog	amino acid transmembrane transport(GO:0003333);ion transport(GO:0006811);sodium ion transport(GO:0006814);amino acid transport(GO:0006865);proline transport(GO:0015824);transmembrane transport(GO:0055085);organic acid transmembrane transport(GO:1903825)
454	HAEIN|EnsemblGenome=HI_1682|UniProtKB=P45315	sohB	Probable protease SohB;sohB;ortholog	proteolysis(GO:0006508)
455	HAEIN|EnsemblGenome=HI_1182|UniProtKB=P44121	ligA	DNA ligase;ligA;ortholog	DNA replication(GO:0006260);DNA ligation(GO:0006266);DNA repair(GO:0006281);DNA recombination(GO:0006310);cellular response to DNA damage stimulus(GO:0006974)
456	HAEIN|EnsemblGenome=HI_0365|UniProtKB=P44665	rlmN	Dual-specificity RNA methyltransferase RlmN;rlmN;ortholog	rRNA processing(GO:0006364);tRNA processing(GO:0008033);tRNA methylation(GO:0030488);methylation(GO:0032259);rRNA base methylation(GO:0070475)
457	HAEIN|EnsemblGenome=HI_1234|UniProtKB=P45120	mgsA	Methylglyoxal synthase;mgsA;ortholog	methylglyoxal biosynthetic process(GO:0019242)
458	HAEIN|EnsemblGenome=HI_1188|UniProtKB=Q02322	uvrD	DNA helicase II;uvrD;ortholog	recombinational repair(GO:0000725);DNA replication(GO:0006260);DNA unwinding involved in DNA replication(GO:0006268);DNA repair(GO:0006281);cellular response to DNA damage stimulus(GO:0006974)
459	HAEIN|EnsemblGenome=HI_0628|UniProtKB=P44790	rpoE	ECF RNA polymerase sigma-E factor;rpoE;ortholog	DNA-templated transcription, initiation(GO:0006352);regulation of transcription, DNA-templated(GO:0006355);regulation of DNA-templated transcription, initiation(GO:2000142)
460	HAEIN|EnsemblGenome=HI_0005|UniProtKB=P44449	fdhD	Sulfur carrier protein FdhD;fdhD;ortholog	Mo-molybdopterin cofactor biosynthetic process(GO:0006777)
461	HAEIN|EnsemblGenome=HI_0776|UniProtKB=P67901	rpsJ	30S ribosomal protein S10;rpsJ;ortholog	translation(GO:0006412)
462	HAEIN|EnsemblGenome=HI_0599|UniProtKB=P43706	recX	Regulatory protein RecX;recX;ortholog	regulation of DNA repair(GO:0006282)
463	HAEIN|EnsemblGenome=HI_0367|UniProtKB=Q57065	HI_0367	Uncharacterized protein HI_0367;HI_0367;ortholog
464	HAEIN|EnsemblGenome=HI_0570|UniProtKB=P44757	HI_0570	Uncharacterized HTH-type transcriptional regulator HI_0570;HI_0570;ortholog
465	HAEIN|EnsemblGenome=HI_0864|UniProtKB=P44910	bipA	50S ribosomal subunit assembly factor BipA;bipA;ortholog	ribosomal large subunit assembly(GO:0000027);ribosome biogenesis(GO:0042254)
466	HAEIN|EnsemblGenome=HI_0883|UniProtKB=P44917	HI_0883	Uncharacterized transporter HI_0883;HI_0883;ortholog	sodium ion transport(GO:0006814);alanine transport(GO:0032328);transmembrane transport(GO:0055085)
467	HAEIN|EnsemblGenome=HI_0625|UniProtKB=P71354	trkA	Trk system potassium uptake protein TrkA;trkA;ortholog	ion transport(GO:0006811);potassium ion transport(GO:0006813);potassium ion transmembrane transport(GO:0071805);cation transmembrane transport(GO:0098655)
468	HAEIN|EnsemblGenome=HI_1059|UniProtKB=P43808	rnhB	Ribonuclease HII;rnhB;ortholog	mismatch repair(GO:0006298);RNA catabolic process(GO:0006401);DNA replication, removal of RNA primer(GO:0043137);nucleic acid phosphodiester bond hydrolysis(GO:0090305);RNA phosphodiester bond hydrolysis, endonucleolytic(GO:0090502)
469	HAEIN|EnsemblGenome=HI_1383|UniProtKB=P45192	pstS	Phosphate-binding protein PstS;pstS;ortholog	phosphate ion transport(GO:0006817);phosphate ion transmembrane transport(GO:0035435)
470	HAEIN|EnsemblGenome=HI_0309|UniProtKB=P44630	xerD	Tyrosine recombinase XerD;xerD;ortholog	DNA recombination(GO:0006310);transposition, DNA-mediated(GO:0006313);cell cycle(GO:0007049);chromosome segregation(GO:0007059);DNA integration(GO:0015074);cell division(GO:0051301)
471	HAEIN|EnsemblGenome=HI_0783|UniProtKB=P44372	rpsC	30S ribosomal protein S3;rpsC;ortholog	translation(GO:0006412)
472	HAEIN|EnsemblGenome=HI_1662|UniProtKB=P45303	sucA	2-oxoglutarate dehydrogenase E1 component;sucA;ortholog	glycolytic process(GO:0006096);tricarboxylic acid cycle(GO:0006099)
473	HAEIN|EnsemblGenome=HI_1362|UniProtKB=P43842	pntA	NAD(P) transhydrogenase subunit alpha;pntA;ortholog	NADPH regeneration(GO:0006740);proton transmembrane transport(GO:1902600)
474	HAEIN|EnsemblGenome=HI_0145|UniProtKB=P71340	nanE	Putative N-acetylmannosamine-6-phosphate 2-epimerase;nanE;ortholog	carbohydrate metabolic process(GO:0005975);N-acetylmannosamine metabolic process(GO:0006051);N-acetylmannosamine catabolic process(GO:0006053);N-acetylneuraminate catabolic process(GO:0019262)
475	HAEIN|EnsemblGenome=HI_1296|UniProtKB=Q57519	HI_1296	Uncharacterized endonuclease HI_1296;HI_1296;ortholog	nucleic acid phosphodiester bond hydrolysis(GO:0090305)
476	HAEIN|EnsemblGenome=HI_1391|UniProtKB=P43834	valS	Valine--tRNA ligase;valS;ortholog	translation(GO:0006412);tRNA aminoacylation for protein translation(GO:0006418);valyl-tRNA aminoacylation(GO:0006438);aminoacyl-tRNA metabolism involved in translational fidelity(GO:0106074)
477	HAEIN|EnsemblGenome=HI_0208|UniProtKB=P43879	aroB	3-dehydroquinate synthase;aroB;ortholog	cellular amino acid biosynthetic process(GO:0008652);aromatic amino acid family biosynthetic process(GO:0009073);chorismate biosynthetic process(GO:0009423)
478	HAEIN|EnsemblGenome=HI_1397|UniProtKB=P43749	holC	DNA polymerase III subunit chi;holC;ortholog	DNA replication(GO:0006260);positive regulation of DNA-templated DNA replication initiation(GO:0032298);DNA biosynthetic process(GO:0071897)
479	HAEIN|EnsemblGenome=HI_0964|UniProtKB=P44958	murJ	Probable lipid II flippase MurJ;murJ;ortholog	regulation of cell shape(GO:0008360);peptidoglycan biosynthetic process(GO:0009252);lipid-linked peptidoglycan transport(GO:0015836);lipid translocation(GO:0034204);cell wall organization(GO:0071555)
480	HAEIN|EnsemblGenome=HI_0621|UniProtKB=P44785	metN	Methionine import ATP-binding protein MetN;metN;ortholog	amino acid transport(GO:0006865);methionine transport(GO:0015821);D-methionine transport(GO:0048473);transmembrane transport(GO:0055085)
481	HAEIN|EnsemblGenome=HI_1705|UniProtKB=P45334	pepA	Cytosol aminopeptidase;pepA;ortholog	proteolysis(GO:0006508);protein metabolic process(GO:0019538)
482	HAEIN|EnsemblGenome=HI_1199|UniProtKB=P45104	rluB	Ribosomal large subunit pseudouridine synthase B;rluB;ortholog	pseudouridine synthesis(GO:0001522);rRNA processing(GO:0006364);RNA modification(GO:0009451)
483	HAEIN|EnsemblGenome=HI_1325|UniProtKB=P45159	fabA	3-hydroxydecanoyl-[acyl-carrier-protein] dehydratase;fabA;ortholog	lipid metabolic process(GO:0006629);fatty acid metabolic process(GO:0006631);fatty acid biosynthetic process(GO:0006633)
484	HAEIN|EnsemblGenome=HI_0622|UniProtKB=P44786	def	Peptide deformylase;def;ortholog	translation(GO:0006412);peptidyl-methionine modification(GO:0018206);N-terminal protein amino acid modification(GO:0031365);co-translational protein modification(GO:0043686)
485	HAEIN|EnsemblGenome=HI_1225.1|UniProtKB=O86235	HI_1225	Uncharacterized protein HI_1225.1;HI_1225.1;ortholog	DNA replication(GO:0006260);DNA replication initiation(GO:0006270);negative regulation of DNA-templated DNA replication initiation(GO:0032297)
486	HAEIN|EnsemblGenome=HI_0944|UniProtKB=P44326	ribD	Riboflavin biosynthesis protein RibD;ribD;ortholog	metabolic process(GO:0008152);riboflavin biosynthetic process(GO:0009231)
487	HAEIN|EnsemblGenome=HI_0062|UniProtKB=P43758	dksA	RNA polymerase-binding transcription factor DksA;dksA;ortholog	regulation of gene expression(GO:0010468)
488	HAEIN|EnsemblGenome=HI_1624|UniProtKB=P44276	HI_1624	Uncharacterized protein HI_1624;HI_1624;ortholog
489	HAEIN|EnsemblGenome=HI_1388|UniProtKB=P71381	trpG,HI_1388	Anthranilate synthase component 2;trpG;ortholog	tryptophan biosynthetic process(GO:0000162);phenazine biosynthetic process(GO:0002047);glutamine metabolic process(GO:0006541);cellular amino acid biosynthetic process(GO:0008652);aromatic amino acid family biosynthetic process(GO:0009073)
490	HAEIN|EnsemblGenome=HI_0206|UniProtKB=P44569	HI_0206	NAD 5'-nucleotidase;HI_0206;ortholog	nucleotide catabolic process(GO:0009166);dephosphorylation(GO:0016311)
491	HAEIN|EnsemblGenome=HI_0190|UniProtKB=P44561	fur	Ferric uptake regulation protein;fur;ortholog	regulation of transcription, DNA-templated(GO:0006355);negative regulation of transcription, DNA-templated(GO:0045892);regulation of secondary metabolite biosynthetic process(GO:1900376);negative regulation of siderophore biosynthetic process(GO:1900705)
492	HAEIN|EnsemblGenome=HI_0770|UniProtKB=P44872	ftsX	Cell division protein FtsX;ftsX;ortholog	cell cycle(GO:0007049);cell division(GO:0051301)
493	HAEIN|EnsemblGenome=HI_1136|UniProtKB=P45063	murD	UDP-N-acetylmuramoylalanine--D-glutamate ligase;murD;ortholog	cell cycle(GO:0007049);regulation of cell shape(GO:0008360);biosynthetic process(GO:0009058);peptidoglycan biosynthetic process(GO:0009252);cell division(GO:0051301);cell wall organization(GO:0071555)
494	HAEIN|EnsemblGenome=HI_1103|UniProtKB=P45040	cysK	Cysteine synthase;cysK;ortholog	cysteine biosynthetic process from serine(GO:0006535);metabolic process(GO:0008152);cellular amino acid biosynthetic process(GO:0008652);cysteine biosynthetic process(GO:0019344)
495	HAEIN|EnsemblGenome=HI_1668|UniProtKB=P45306	prc	Tail-specific protease;prc;ortholog	proteolysis(GO:0006508);signal transduction(GO:0007165)
496	HAEIN|EnsemblGenome=HI_0714|UniProtKB=P43867	clpP	ATP-dependent Clp protease proteolytic subunit;clpP;ortholog	proteolysis(GO:0006508);protein quality control for misfolded or incompletely synthesized proteins(GO:0006515)
497	HAEIN|EnsemblGenome=HI_0372|UniProtKB=P44428	fdx	2Fe-2S ferredoxin;fdx;ortholog	electron transport chain(GO:0022900);P450-containing electron transport chain(GO:0140647)
498	HAEIN|EnsemblGenome=HI_0970|UniProtKB=P43878	aroQ	3-dehydroquinate dehydratase;aroQ;ortholog	cellular amino acid biosynthetic process(GO:0008652);aromatic amino acid family biosynthetic process(GO:0009073);chorismate biosynthetic process(GO:0009423);quinate catabolic process(GO:0019631)
499	HAEIN|EnsemblGenome=HI_1388.1|UniProtKB=O86237	HI_1388	Uncharacterized protein HI_1388.1;HI_1388.1;ortholog
500	HAEIN|EnsemblGenome=HI_0656|UniProtKB=P44807	tsaC	Threonylcarbamoyl-AMP synthase;tsaC;ortholog	tRNA threonylcarbamoyladenosine modification(GO:0002949);regulation of translational fidelity(GO:0006450);tRNA processing(GO:0008033)
501	HAEIN|EnsemblGenome=HI_0496|UniProtKB=P43772	hslV	ATP-dependent protease subunit HslV;hslV;ortholog	proteolysis(GO:0006508);metabolic process(GO:0008152);protein catabolic process(GO:0030163);proteolysis involved in cellular protein catabolic process(GO:0051603)
502	HAEIN|EnsemblGenome=HI_1550|UniProtKB=P45248	bioD2	ATP-dependent dethiobiotin synthetase BioD 2;bioD2;ortholog	biotin biosynthetic process(GO:0009102)
503	HAEIN|EnsemblGenome=HI_1735|UniProtKB=P43928	prfC	Peptide chain release factor 3;prfC;ortholog	translation(GO:0006412);translational termination(GO:0006415);regulation of translational termination(GO:0006449)
504	HAEIN|EnsemblGenome=HI_0458|UniProtKB=P44721	surA	Putative peptidyl-prolyl cis-trans isomerase SurA;surA;ortholog	protein peptidyl-prolyl isomerization(GO:0000413)
505	HAEIN|EnsemblGenome=HI_1192|UniProtKB=P44125	HI_1192	Uncharacterized protein HI_1192;HI_1192;ortholog
506	HAEIN|EnsemblGenome=HI_1307|UniProtKB=Q57320	HI_1307	Uncharacterized membrane protein HI_1307;HI_1307;ortholog	amino acid transmembrane transport(GO:0003333);amino acid transport(GO:0006865)
507	HAEIN|EnsemblGenome=HI_1312|UniProtKB=P43820	pheT	Phenylalanine--tRNA ligase beta subunit;pheT;ortholog	translation(GO:0006412);phenylalanyl-tRNA aminoacylation(GO:0006432)
508	HAEIN|EnsemblGenome=HI_0110|UniProtKB=P43833	serS	Serine--tRNA ligase;serS;ortholog	translation(GO:0006412);tRNA aminoacylation for protein translation(GO:0006418);seryl-tRNA aminoacylation(GO:0006434);selenocysteine biosynthetic process(GO:0016260);selenocysteinyl-tRNA(Sec) biosynthetic process(GO:0097056)
509	HAEIN|EnsemblGenome=HI_1607|UniProtKB=P45270	lolB	Outer-membrane lipoprotein LolB;lolB;ortholog	protein transport(GO:0015031);lipoprotein localization to outer membrane(GO:0044874)
510	HAEIN|EnsemblGenome=HI_0620|UniProtKB=P31728	metQ	Probable D-methionine-binding lipoprotein MetQ;metQ;ortholog	amino acid transport(GO:0006865)
511	HAEIN|EnsemblGenome=HI_0079|UniProtKB=P44499	ppiB	Peptidyl-prolyl cis-trans isomerase B;ppiB;ortholog	protein peptidyl-prolyl isomerization(GO:0000413);protein folding(GO:0006457)
512	HAEIN|EnsemblGenome=HI_0738.1|UniProtKB=P46493	ilvA	L-threonine dehydratase biosynthetic IlvA;ilvA;ortholog	cellular amino acid metabolic process(GO:0006520);threonine metabolic process(GO:0006566);threonine catabolic process(GO:0006567);cellular amino acid biosynthetic process(GO:0008652);branched-chain amino acid biosynthetic process(GO:0009082);isoleucine biosynthetic process(GO:0009097)
513	HAEIN|EnsemblGenome=HI_0484|UniProtKB=P43721	atpE	ATP synthase subunit c;atpE;ortholog	ATP biosynthetic process(GO:0006754);ion transport(GO:0006811);proton motive force-driven ATP synthesis(GO:0015986);proton transmembrane transport(GO:1902600)
514	HAEIN|EnsemblGenome=HI_1547|UniProtKB=P44303	aroG	Phospho-2-dehydro-3-deoxyheptonate aldolase;aroG;ortholog	cellular amino acid biosynthetic process(GO:0008652);biosynthetic process(GO:0009058);aromatic amino acid family biosynthetic process(GO:0009073);chorismate biosynthetic process(GO:0009423)
515	HAEIN|EnsemblGenome=HI_1533|UniProtKB=P43710	fabB	3-oxoacyl-[acyl-carrier-protein] synthase 1;fabB;ortholog	lipid metabolic process(GO:0006629);fatty acid metabolic process(GO:0006631);fatty acid biosynthetic process(GO:0006633)
516	HAEIN|EnsemblGenome=HI_1443|UniProtKB=P44387	rplM	50S ribosomal protein L13;rplM;ortholog	translation(GO:0006412);negative regulation of translation(GO:0017148)
517	HAEIN|EnsemblGenome=HI_1573|UniProtKB=P43924	pykA	Pyruvate kinase;pykA;ortholog	glycolytic process(GO:0006096);metabolic process(GO:0008152);phosphorylation(GO:0016310)
518	HAEIN|EnsemblGenome=HI_0528|UniProtKB=P44747	tyrP-B	Tyrosine-specific transport protein 2;tyrP-B;ortholog	amino acid transmembrane transport(GO:0003333);amino acid transport(GO:0006865);aromatic amino acid transport(GO:0015801)
519	HAEIN|EnsemblGenome=HI_1314|UniProtKB=Q57223	HI_1314	Probable endopeptidase HI_1314;HI_1314;ortholog	proteolysis(GO:0006508)
520	HAEIN|EnsemblGenome=HI_0346|UniProtKB=P44653	napH	Ferredoxin-type protein NapH;napH;ortholog
521	HAEIN|EnsemblGenome=HI_0574|UniProtKB=P44760	HI_0574	Probable FKBP-type peptidyl-prolyl cis-trans isomerase;HI_0574;ortholog	protein peptidyl-prolyl isomerization(GO:0000413);protein folding(GO:0006457);protein refolding(GO:0042026)
522	HAEIN|EnsemblGenome=HI_0267|UniProtKB=P44604	narQ	Sensor protein NarQ homolog;narQ;ortholog	phosphorelay signal transduction system(GO:0000160);signal transduction(GO:0007165);phosphorylation(GO:0016310);peptidyl-histidine phosphorylation(GO:0018106)
523	HAEIN|EnsemblGenome=HI_0477|UniProtKB=P44727	tyrP-A	Tyrosine-specific transport protein 1;tyrP-A;ortholog	amino acid transmembrane transport(GO:0003333);amino acid transport(GO:0006865);aromatic amino acid transport(GO:0015801)
524	HAEIN|EnsemblGenome=HI_0763|UniProtKB=P44308	nadR	Bifunctional NAD biosynthesis protein NadR;nadR;ortholog	metabolic process(GO:0008152);biosynthetic process(GO:0009058);NAD biosynthetic process(GO:0009435);phosphorylation(GO:0016310);pyridine nucleotide biosynthetic process(GO:0019363)
525	HAEIN|EnsemblGenome=HI_0103|UniProtKB=P44515	HI_0103	Uncharacterized protein HI_0103;HI_0103;ortholog
526	HAEIN|EnsemblGenome=HI_1708|UniProtKB=P45337	qseB	Transcriptional regulatory protein QseB;qseB;ortholog	phosphorelay signal transduction system(GO:0000160);regulation of transcription, DNA-templated(GO:0006355);positive regulation of transcription, DNA-templated(GO:0045893)
527	HAEIN|EnsemblGenome=HI_1534|UniProtKB=P44246	mnmC	tRNA 5-methylaminomethyl-2-thiouridine biosynthesis bifunctional protein MnmC;mnmC;ortholog	tRNA wobble base modification(GO:0002097);tRNA processing(GO:0008033);metabolic process(GO:0008152);tRNA methylation(GO:0030488);methylation(GO:0032259)
528	HAEIN|EnsemblGenome=HI_1617|UniProtKB=P44425	aspC	Aspartate aminotransferase;aspC;ortholog	cellular amino acid metabolic process(GO:0006520);biosynthetic process(GO:0009058);L-phenylalanine biosynthetic process from chorismate via phenylpyruvate(GO:0033585)
529	HAEIN|EnsemblGenome=HI_1262|UniProtKB=P45130	sanA	Protein SanA homolog;sanA;ortholog
530	HAEIN|EnsemblGenome=HI_1085|UniProtKB=P45029	mlaD	Intermembrane phospholipid transport system binding protein MlaD;mlaD;ortholog	phospholipid transport(GO:0015914)
531	HAEIN|EnsemblGenome=HI_0480|UniProtKB=P43716	atpG	ATP synthase gamma chain;atpG;ortholog	ATP biosynthetic process(GO:0006754);ion transport(GO:0006811);proton motive force-driven ATP synthesis(GO:0015986);proton motive force-driven plasma membrane ATP synthesis(GO:0042777)
532	HAEIN|EnsemblGenome=HI_1243|UniProtKB=P45124	rsuA	Ribosomal small subunit pseudouridine synthase A;rsuA;ortholog	enzyme-directed rRNA pseudouridine synthesis(GO:0000455);pseudouridine synthesis(GO:0001522);rRNA processing(GO:0006364);RNA modification(GO:0009451)
533	HAEIN|EnsemblGenome=HI_1118|UniProtKB=P46453	engB	Probable GTP-binding protein EngB;engB;ortholog	division septum assembly(GO:0000917);cell cycle(GO:0007049);cell division(GO:0051301);cell septum assembly(GO:0090529)
534	HAEIN|EnsemblGenome=HI_1614|UniProtKB=P45274	pepN	Aminopeptidase N;pepN;ortholog	proteolysis(GO:0006508)
535	HAEIN|EnsemblGenome=HI_1121|UniProtKB=P45052	oppD	Oligopeptide transport ATP-binding protein OppD;oppD;ortholog	protein transport(GO:0015031);peptide transport(GO:0015833)
536	HAEIN|EnsemblGenome=HI_0848|UniProtKB=P31812	trmA	tRNA/tmRNA (uracil-C(5))-methyltransferase;trmA;ortholog	RNA processing(GO:0006396);tRNA processing(GO:0008033);tRNA methylation(GO:0030488);methylation(GO:0032259)
537	HAEIN|EnsemblGenome=HI_0386|UniProtKB=P44679	ybgC	Acyl-CoA thioesterase YbgC;ybgC;ortholog
538	HAEIN|EnsemblGenome=HI_0340|UniProtKB=P44648	trmB	tRNA (guanine-N(7)-)-methyltransferase;trmB;ortholog	tRNA modification(GO:0006400);tRNA processing(GO:0008033);tRNA methylation(GO:0030488);methylation(GO:0032259);RNA (guanine-N7)-methylation(GO:0036265);tRNA (guanine-N7)-methylation(GO:0106004)
539	HAEIN|EnsemblGenome=HI_1200|UniProtKB=P45105	cysB	HTH-type transcriptional regulator CysB;cysB;ortholog	regulation of transcription, DNA-templated(GO:0006355);cellular amino acid biosynthetic process(GO:0008652);cysteine biosynthetic process(GO:0019344)
540	HAEIN|EnsemblGenome=HI_0818|UniProtKB=P31765	galM	Aldose 1-epimerase;galM;ortholog	carbohydrate metabolic process(GO:0005975);glucose metabolic process(GO:0006006);galactose metabolic process(GO:0006012);hexose metabolic process(GO:0019318);galactose catabolic process via UDP-galactose(GO:0033499)
541	HAEIN|EnsemblGenome=HI_0286|UniProtKB=P71348	alaA	Glutamate-pyruvate aminotransferase AlaA;alaA;ortholog	cellular amino acid biosynthetic process(GO:0008652);biosynthetic process(GO:0009058);D-alanine biosynthetic process(GO:0030632)
542	HAEIN|EnsemblGenome=HI_1335|UniProtKB=P71377	ftsH	ATP-dependent zinc metalloprotease FtsH;ftsH;ortholog	proteolysis(GO:0006508);protein catabolic process(GO:0030163)
543	HAEIN|EnsemblGenome=HI_0442|UniProtKB=P44711	HI_0442	Nucleoid-associated protein HI_0442;HI_0442;ortholog
544	HAEIN|EnsemblGenome=HI_0895|UniProtKB=Q57124	HI_0895	Uncharacterized transporter HI_0895;HI_0895;ortholog	xenobiotic transport(GO:0042908);transmembrane transport(GO:0055085)
545	HAEIN|EnsemblGenome=HI_0030|UniProtKB=Q57092	rlpA	Endolytic peptidoglycan transglycosylase RlpA;rlpA;ortholog	peptidoglycan metabolic process(GO:0000270);cell wall organization(GO:0071555)
546	HAEIN|EnsemblGenome=HI_0443|UniProtKB=P44712	recR	Recombination protein RecR;recR;ortholog	DNA repair(GO:0006281);DNA recombination(GO:0006310);cellular response to DNA damage stimulus(GO:0006974)
547	HAEIN|EnsemblGenome=HI_0227|UniProtKB=P44583	HI_0227	Uncharacterized protein HI_0227;HI_0227;ortholog
548	HAEIN|EnsemblGenome=HI_0081|UniProtKB=P44500	HI_0081	Uncharacterized metal-dependent hydrolase HI_0081;HI_0081;ortholog
549	HAEIN|EnsemblGenome=HI_1379|UniProtKB=P45189	phoB	Phosphate regulon transcriptional regulatory protein PhoB;phoB;ortholog	phosphorelay signal transduction system(GO:0000160);regulation of transcription, DNA-templated(GO:0006355);phosphate ion transport(GO:0006817);positive regulation of transcription, DNA-templated(GO:0045893)
550	HAEIN|EnsemblGenome=HI_0777|UniProtKB=P44344	rplC	50S ribosomal protein L3;rplC;ortholog	translation(GO:0006412)
551	HAEIN|EnsemblGenome=HI_1051|UniProtKB=Q57180	HI_1051	Uncharacterized ABC transporter ATP-binding protein HI_1051;HI_1051;ortholog	lipid transport(GO:0006869);transmembrane transport(GO:0055085)
552	HAEIN|EnsemblGenome=HI_0979|UniProtKB=P44965	dusB	tRNA-dihydrouridine synthase B;dusB;ortholog	tRNA dihydrouridine synthesis(GO:0002943);tRNA processing(GO:0008033)
553	HAEIN|EnsemblGenome=HI_0565|UniProtKB=P44755	gph	Phosphoglycolate phosphatase;gph;ortholog	carbohydrate metabolic process(GO:0005975);DNA repair(GO:0006281);dephosphorylation(GO:0016311);glycolate biosynthetic process(GO:0046295)
554	HAEIN|EnsemblGenome=HI_1447|UniProtKB=P43866	folE	GTP cyclohydrolase 1;folE;ortholog	tetrahydrobiopterin biosynthetic process(GO:0006729);one-carbon metabolic process(GO:0006730);7,8-dihydroneopterin 3'-triphosphate biosynthetic process(GO:0035998);tetrahydrofolate biosynthetic process(GO:0046654)
555	HAEIN|EnsemblGenome=HI_0275|UniProtKB=P43975	HI_0275	Uncharacterized protein HI_0275;HI_0275;ortholog	lipopolysaccharide core region biosynthetic process(GO:0009244)
556	HAEIN|EnsemblGenome=HI_1625|UniProtKB=P44277	HI_1625	Uncharacterized protein HI_1625;HI_1625;ortholog
557	HAEIN|EnsemblGenome=HI_1676|UniProtKB=P45311	moaA	GTP 3',8-cyclase;moaA;ortholog	Mo-molybdopterin cofactor biosynthetic process(GO:0006777)
558	HAEIN|Gene_OrderedLocusName=HI_0620.1|UniProtKB=P46492	metI	Probable D-methionine transport system permease protein MetI;metI;ortholog	amino acid transport(GO:0006865);D-methionine transport(GO:0048473);transmembrane transport(GO:0055085)
559	HAEIN|EnsemblGenome=HI_0392|UniProtKB=P43993	HI_0392	Uncharacterized protein HI_0392;HI_0392;ortholog	lipopolysaccharide biosynthetic process(GO:0009103);cellular polysaccharide biosynthetic process(GO:0033692)
560	HAEIN|EnsemblGenome=HI_0403|UniProtKB=P44688	mutH	DNA mismatch repair protein MutH;mutH;ortholog	DNA repair(GO:0006281);mismatch repair(GO:0006298);DNA modification(GO:0006304);cellular response to DNA damage stimulus(GO:0006974);nucleic acid phosphodiester bond hydrolysis(GO:0090305)
561	HAEIN|EnsemblGenome=HI_0921|UniProtKB=P43827	leuS	Leucine--tRNA ligase;leuS;ortholog	translation(GO:0006412);tRNA aminoacylation for protein translation(GO:0006418);leucyl-tRNA aminoacylation(GO:0006429);aminoacyl-tRNA metabolism involved in translational fidelity(GO:0106074)
562	HAEIN|EnsemblGenome=HI_0150|UniProtKB=P44545	hflC	Protein HflC;hflC;ortholog	regulation of peptidase activity(GO:0052547)
563	HAEIN|EnsemblGenome=HI_0058|UniProtKB=P44490	kdsB	3-deoxy-manno-octulosonate cytidylyltransferase;kdsB;ortholog	lipopolysaccharide biosynthetic process(GO:0009103);CMP-keto-3-deoxy-D-manno-octulosonic acid biosynthetic process(GO:0033468)
564	HAEIN|EnsemblGenome=HI_0819|UniProtKB=P31767	galK	Galactokinase;galK;ortholog	carbohydrate metabolic process(GO:0005975);galactose metabolic process(GO:0006012);phosphorylation(GO:0016310);carbohydrate phosphorylation(GO:0046835)
565	HAEIN|EnsemblGenome=HI_0254|UniProtKB=P44411	bcp	Putative peroxiredoxin bcp;bcp;ortholog	cellular response to oxidative stress(GO:0034599);cell redox homeostasis(GO:0045454);cellular oxidant detoxification(GO:0098869)
566	HAEIN|EnsemblGenome=HI_1545|UniProtKB=P45246	sstT	Serine/threonine transporter SstT;sstT;ortholog	amino acid transmembrane transport(GO:0003333);amino acid transport(GO:0006865);threonine transport(GO:0015826);serine transport(GO:0032329);transmembrane transport(GO:0055085)
567	HAEIN|EnsemblGenome=HI_0488|UniProtKB=P44004	HI_0488	Uncharacterized protein HI_0488;HI_0488;ortholog	dephosphorylation(GO:0016311)
568	HAEIN|EnsemblGenome=HI_0096|UniProtKB=P43940	HI_0096	Uncharacterized protein HI_0096;HI_0096;ortholog
569	HAEIN|EnsemblGenome=HI_0033|UniProtKB=P44470	rlmH	Ribosomal RNA large subunit methyltransferase H;rlmH;ortholog	rRNA processing(GO:0006364);rRNA methylation(GO:0031167);methylation(GO:0032259)
570	HAEIN|EnsemblGenome=HI_0397|UniProtKB=P43913	xseA	Exodeoxyribonuclease 7 large subunit;xseA;ortholog	DNA catabolic process(GO:0006308);nucleic acid phosphodiester bond hydrolysis(GO:0090305)
571	HAEIN|EnsemblGenome=HI_1689|UniProtKB=P44319	nth	Endonuclease III;nth;ortholog	DNA repair(GO:0006281);base-excision repair(GO:0006284);base-excision repair, AP site formation(GO:0006285);cellular response to DNA damage stimulus(GO:0006974);metabolic process(GO:0008152)
572	HAEIN|EnsemblGenome=HI_1726|UniProtKB=P43851	purC	Phosphoribosylaminoimidazole-succinocarboxamide synthase;purC;ortholog	purine nucleotide biosynthetic process(GO:0006164);'de novo' IMP biosynthetic process(GO:0006189)
573	HAEIN|EnsemblGenome=HI_1553|UniProtKB=P44422	bioF	Putative 8-amino-7-oxononanoate synthase;bioF;ortholog	biosynthetic process(GO:0009058);biotin biosynthetic process(GO:0009102)
574	HAEIN|EnsemblGenome=HI_0786|UniProtKB=P44383	rpsQ	30S ribosomal protein S17;rpsQ;ortholog	translation(GO:0006412)
575	HAEIN|EnsemblGenome=HI_0301|UniProtKB=Q57368	corC	Magnesium and cobalt efflux protein CorC;corC;ortholog
576	HAEIN|EnsemblGenome=HI_1122|UniProtKB=P45053	oppC	Oligopeptide transport system permease protein OppC;oppC;ortholog	protein transport(GO:0015031);peptide transport(GO:0015833);transmembrane transport(GO:0055085)
577	HAEIN|EnsemblGenome=HI_0276|UniProtKB=P44608	HI_0276	UPF0761 membrane protein HI_0276;HI_0276;ortholog
578	HAEIN|EnsemblGenome=HI_1100|UniProtKB=P43813	ligA	DNA ligase;ligA;ortholog	DNA metabolic process(GO:0006259);DNA replication(GO:0006260);DNA repair(GO:0006281);base-excision repair, DNA ligation(GO:0006288);cellular response to DNA damage stimulus(GO:0006974)
579	HAEIN|EnsemblGenome=HI_1437|UniProtKB=P43914	xseB	Exodeoxyribonuclease 7 small subunit;xseB;ortholog	DNA catabolic process(GO:0006308);nucleic acid phosphodiester bond hydrolysis(GO:0090305)
580	HAEIN|EnsemblGenome=HI_1739|UniProtKB=P45349	metR	HTH-type transcriptional regulator MetR;metR;ortholog	regulation of transcription, DNA-templated(GO:0006355);cellular amino acid biosynthetic process(GO:0008652);methionine biosynthetic process(GO:0009086)
581	HAEIN|EnsemblGenome=HI_0300|UniProtKB=P44624	ampD	1,6-anhydro-N-acetylmuramyl-L-alanine amidase AmpD;ampD;ortholog	peptidoglycan catabolic process(GO:0009253);peptidoglycan turnover(GO:0009254);cell wall organization(GO:0071555)
582	HAEIN|EnsemblGenome=HI_1371|UniProtKB=P45184	tusE	Sulfurtransferase TusE homolog;tusE;ortholog	tRNA wobble position uridine thiolation(GO:0002143)
583	HAEIN|EnsemblGenome=HI_1145|UniProtKB=P43900	pheA	Bifunctional chorismate mutase/prephenate dehydratase;pheA;ortholog	metabolic process(GO:0008152);cellular amino acid biosynthetic process(GO:0008652);aromatic amino acid family biosynthetic process(GO:0009073);L-phenylalanine biosynthetic process(GO:0009094);chorismate metabolic process(GO:0046417)
584	HAEIN|EnsemblGenome=HI_1157|UniProtKB=P45082	cydD	ATP-binding/permease protein CydD;cydD;ortholog	cysteine transport(GO:0042883);transmembrane transport(GO:0055085)
585	HAEIN|EnsemblGenome=HI_0409|UniProtKB=P44693	HI_0409	Uncharacterized metalloprotease HI_0409;HI_0409;ortholog	septum digestion after cytokinesis(GO:0000920);proteolysis(GO:0006508)
586	HAEIN|EnsemblGenome=HI_0244|UniProtKB=P44594	tgt	Queuine tRNA-ribosyltransferase;tgt;ortholog	tRNA wobble guanine modification(GO:0002099);tRNA modification(GO:0006400);tRNA processing(GO:0008033);queuosine biosynthetic process(GO:0008616);tRNA-guanine transglycosylation(GO:0101030)
587	HAEIN|EnsemblGenome=HI_1249|UniProtKB=P44137	HI_1249	Uncharacterized protein HI_1249;HI_1249;ortholog
588	HAEIN|EnsemblGenome=HI_1074|UniProtKB=P44110	HI_1074	UPF0756 membrane protein HI_1074;HI_1074;ortholog
589	HAEIN|EnsemblGenome=HI_1060|UniProtKB=P45011	lpxB	Lipid-A-disaccharide synthase;lpxB;ortholog	lipid metabolic process(GO:0006629);lipid A biosynthetic process(GO:0009245)
590	HAEIN|EnsemblGenome=HI_0253|UniProtKB=P43008	exbB	Biopolymer transport protein ExbB;exbB;ortholog	protein transport(GO:0015031);protein import(GO:0017038);transmembrane transport(GO:0055085)
591	HAEIN|EnsemblGenome=HI_1194|UniProtKB=P45099	gcvA	Glycine cleavage system transcriptional activator homolog;gcvA;ortholog	transcription, DNA-templated(GO:0006351);regulation of transcription, DNA-templated(GO:0006355)
592	HAEIN|EnsemblGenome=HI_1355|UniProtKB=P44168	HI_1355	UPF0260 protein HI_1355;HI_1355;ortholog
593	HAEIN|EnsemblGenome=HI_0524|UniProtKB=P44429	fba	Fructose-bisphosphate aldolase;fba;ortholog	carbohydrate metabolic process(GO:0005975);gluconeogenesis(GO:0006094);glycolytic process(GO:0006096)
594	HAEIN|EnsemblGenome=HI_0509|UniProtKB=P44739	menA	1,4-dihydroxy-2-naphthoate octaprenyltransferase;menA;ortholog	menaquinone biosynthetic process(GO:0009234);ubiquinone biosynthetic process via 3,4-dihydroxy-5-polyprenylbenzoate(GO:0032194);vitamin K biosynthetic process(GO:0042371)
595	HAEIN|EnsemblGenome=HI_1247|UniProtKB=P45125	uvrB	UvrABC system protein B;uvrB;ortholog	DNA repair(GO:0006281);nucleotide-excision repair(GO:0006289);cellular response to DNA damage stimulus(GO:0006974);SOS response(GO:0009432);nucleic acid phosphodiester bond hydrolysis(GO:0090305)
596	HAEIN|EnsemblGenome=HI_0147|UniProtKB=P44543	siaT	Sialic acid TRAP transporter permease protein SiaT;siaT;ortholog	carbohydrate transport(GO:0008643);transmembrane transport(GO:0055085)
597	HAEIN|EnsemblGenome=HI_0728|UniProtKB=P71359	recQ	ATP-dependent DNA helicase RecQ;recQ;ortholog	DNA replication(GO:0006260);DNA repair(GO:0006281);DNA recombination(GO:0006310);SOS response(GO:0009432);DNA duplex unwinding(GO:0032508)
598	HAEIN|EnsemblGenome=HI_0207|UniProtKB=P43880	aroK	Shikimate kinase;aroK;ortholog	cellular amino acid biosynthetic process(GO:0008652);aromatic amino acid family biosynthetic process(GO:0009073);chorismate biosynthetic process(GO:0009423);phosphorylation(GO:0016310)
599	HAEIN|EnsemblGenome=HI_0002|UniProtKB=P44446	HI_0002	Putative long-chain-fatty-acid--CoA ligase;HI_0002;ortholog	long-chain fatty acid metabolic process(GO:0001676);lipid metabolic process(GO:0006629);fatty acid metabolic process(GO:0006631)
600	HAEIN|EnsemblGenome=HI_0854|UniProtKB=P44061	HI_0854	Probable heme oxygenase HI_0854;HI_0854;ortholog
601	HAEIN|EnsemblGenome=HI_1114|UniProtKB=P45048	hldD	ADP-L-glycero-D-manno-heptose-6-epimerase;hldD;ortholog	carbohydrate metabolic process(GO:0005975);ADP-L-glycero-beta-D-manno-heptose biosynthetic process(GO:0097171)
602	HAEIN|EnsemblGenome=HI_0685|UniProtKB=P43799	glpA	Anaerobic glycerol-3-phosphate dehydrogenase subunit A;glpA;ortholog	glycerol-3-phosphate metabolic process(GO:0006072);glycerol catabolic process(GO:0019563);glycerol-3-phosphate catabolic process(GO:0046168);polyol catabolic process(GO:0046174)
603	HAEIN|EnsemblGenome=HI_0911|UniProtKB=P44933	kefBC	Glutathione-regulated potassium-efflux system protein;kefBC;ortholog	ion transport(GO:0006811);cation transport(GO:0006812);potassium ion transport(GO:0006813);transmembrane transport(GO:0055085);cation transmembrane transport(GO:0098655);proton transmembrane transport(GO:1902600)
604	HAEIN|EnsemblGenome=HI_0750|UniProtKB=P44859	dapF	Diaminopimelate epimerase;dapF;ortholog	cellular amino acid biosynthetic process(GO:0008652);lysine biosynthetic process(GO:0009085);lysine biosynthetic process via diaminopimelate(GO:0009089)
605	HAEIN|EnsemblGenome=HI_1225|UniProtKB=P45116	HI_1225	Uncharacterized protein HI_1225;HI_1225;ortholog	formation of translation preinitiation complex(GO:0001731);translation reinitiation(GO:0002188);translation(GO:0006412);translational initiation(GO:0006413);regulation of translation(GO:0006417)
606	HAEIN|EnsemblGenome=HI_1101|UniProtKB=P44113	zipA	Cell division protein ZipA;zipA;ortholog	division septum assembly(GO:0000917);cell cycle(GO:0007049);FtsZ-dependent cytokinesis(GO:0043093);cell division(GO:0051301);cell septum assembly(GO:0090529)
607	HAEIN|EnsemblGenome=HI_0341|UniProtKB=P44649	HI_0341	Uncharacterized protein HI_0341;HI_0341;ortholog
608	HAEIN|EnsemblGenome=HI_1304|UniProtKB=P45150	nusB	Transcription antitermination protein NusB;nusB;ortholog	DNA-templated transcription, termination(GO:0006353);regulation of transcription, DNA-templated(GO:0006355);transcription antitermination(GO:0031564)
609	HAEIN|EnsemblGenome=HI_0880|UniProtKB=P44359	rplU	50S ribosomal protein L21;rplU;ortholog	translation(GO:0006412)
610	HAEIN|EnsemblGenome=HI_1439|UniProtKB=P45205	dxs	1-deoxy-D-xylulose-5-phosphate synthase;dxs;ortholog	isoprenoid biosynthetic process(GO:0008299);thiamine biosynthetic process(GO:0009228);terpenoid biosynthetic process(GO:0016114);isopentenyl diphosphate biosynthetic process, methylerythritol 4-phosphate pathway(GO:0019288);1-deoxy-D-xylulose 5-phosphate biosynthetic process(GO:0052865)
611	HAEIN|EnsemblGenome=HI_0221|UniProtKB=P44334	guaB	Inosine-5'-monophosphate dehydrogenase;guaB;ortholog	purine nucleotide biosynthetic process(GO:0006164);GMP biosynthetic process(GO:0006177);GTP biosynthetic process(GO:0006183)
612	HAEIN|EnsemblGenome=HI_1311|UniProtKB=P43819	pheS	Phenylalanine--tRNA ligase alpha subunit;pheS;ortholog	translation(GO:0006412);phenylalanyl-tRNA aminoacylation(GO:0006432);tRNA aminoacylation(GO:0043039)
613	HAEIN|EnsemblGenome=HI_0203|UniProtKB=P44568	rimM	Ribosome maturation factor RimM;rimM;ortholog	rRNA processing(GO:0006364);ribosome biogenesis(GO:0042254);ribosomal small subunit biogenesis(GO:0042274)
614	HAEIN|EnsemblGenome=HI_0413|UniProtKB=P44443	rne	Ribonuclease E;rne;ortholog	rRNA processing(GO:0006364);RNA processing(GO:0006396);mRNA catabolic process(GO:0006402);tRNA processing(GO:0008033);nucleic acid phosphodiester bond hydrolysis(GO:0090305);RNA phosphodiester bond hydrolysis(GO:0090501);RNA phosphodiester bond hydrolysis, endonucleolytic(GO:0090502)
615	HAEIN|EnsemblGenome=HI_0939|UniProtKB=P44080	HI_0939	Uncharacterized protein HI_0939;HI_0939;ortholog
616	HAEIN|EnsemblGenome=HI_0677|UniProtKB=P44036	HI_0677	Uncharacterized protein HI_0677;HI_0677;ortholog
617	HAEIN|EnsemblGenome=HI_1163|UniProtKB=Q57252	HI_1163	Uncharacterized protein HI_1163;HI_1163;ortholog	lactate catabolic process(GO:1903457)
618	HAEIN|EnsemblGenome=HI_0821|UniProtKB=P31766	galS	HTH-type transcriptional regulator GalR;galR;ortholog	carbohydrate metabolic process(GO:0005975);galactose metabolic process(GO:0006012);regulation of transcription, DNA-templated(GO:0006355)
619	HAEIN|EnsemblGenome=HI_0916|UniProtKB=Q57483	omp26	Outer membrane protein 26;omp26;ortholog	protein maturation by protein folding(GO:0022417);protein insertion into membrane from inner side(GO:0032978);protein stabilization(GO:0050821);chaperone-mediated protein folding(GO:0061077)
620	HAEIN|EnsemblGenome=HI_0510|UniProtKB=P44740	trmO	tRNA (adenine(37)-N6)-methyltransferase;trmO;ortholog	tRNA processing(GO:0008033);tRNA methylation(GO:0030488);methylation(GO:0032259)
621	HAEIN|EnsemblGenome=HI_1655|UniProtKB=P45299	lpoA	Penicillin-binding protein activator LpoA;lpoA;ortholog	regulation of cell shape(GO:0008360);peptidoglycan biosynthetic process(GO:0009252);regulation of catalytic activity(GO:0050790)
622	HAEIN|EnsemblGenome=HI_0304|UniProtKB=P43980	HI_0304	UPF0301 protein HI_0304;HI_0304;ortholog
623	HAEIN|EnsemblGenome=HI_0886|UniProtKB=P44069	HI_0886	Uncharacterized protein HI_0886;HI_0886;ortholog
624	HAEIN|EnsemblGenome=HI_1709|UniProtKB=P44293	HI_1709	Uncharacterized protein HI_1709;HI_1709;ortholog
625	HAEIN|EnsemblGenome=HI_0919|UniProtKB=P44937	cdsA	Phosphatidate cytidylyltransferase;cdsA;ortholog	lipid metabolic process(GO:0006629);phospholipid biosynthetic process(GO:0008654);CDP-diacylglycerol biosynthetic process(GO:0016024)
626	HAEIN|EnsemblGenome=HI_1001|UniProtKB=P44973	yidC	Membrane protein insertase YidC;yidC;ortholog	protein transport(GO:0015031);protein insertion into membrane(GO:0051205)
627	HAEIN|EnsemblGenome=HI_0507|UniProtKB=P44010	HI_0507	UPF0114 protein HI_0507;HI_0507;ortholog
628	HAEIN|EnsemblGenome=HI_1142|UniProtKB=P45068	ftsA	Cell division protein FtsA;ftsA;ortholog	cell cycle(GO:0007049);FtsZ-dependent cytokinesis(GO:0043093);cell division(GO:0051301)
629	HAEIN|EnsemblGenome=HI_0063|UniProtKB=P44439	pcnB	Poly(A) polymerase I;pcnB;ortholog	mRNA polyadenylation(GO:0006378);RNA processing(GO:0006396);mRNA processing(GO:0006397);RNA polyadenylation(GO:0043631)
630	HAEIN|EnsemblGenome=HI_0384|UniProtKB=P43769	tolR	Tol-Pal system protein TolR;tolR;ortholog	cell cycle(GO:0007049);protein transport(GO:0015031);cell division(GO:0051301);transmembrane transport(GO:0055085)
631	HAEIN|EnsemblGenome=HI_1278|UniProtKB=Q57431	HI_1278	Putative NAD(P)H nitroreductase;HI_1278;ortholog	2,4,6-trinitrotoluene catabolic process(GO:0046256)
632	HAEIN|EnsemblGenome=HI_1681|UniProtKB=P44290	HI_1681	UPF0319 protein HI_1681;HI_1681;ortholog
633	HAEIN|EnsemblGenome=HI_0637|UniProtKB=P43835	trpS	Tryptophan--tRNA ligase;trpS;ortholog	translation(GO:0006412);tRNA aminoacylation for protein translation(GO:0006418);tryptophanyl-tRNA aminoacylation(GO:0006436)
634	HAEIN|Gene_OrderedLocusName=HI_0187|UniProtKB=P57046	tatA	Sec-independent protein translocase protein TatA;tatA;ortholog	protein transport(GO:0015031);protein transport by the Tat complex(GO:0043953)
635	HAEIN|EnsemblGenome=HI_0039|UniProtKB=P44476	mreD	Rod shape-determining protein MreD;mreD;ortholog	regulation of cell shape(GO:0008360)
636	HAEIN|EnsemblGenome=HI_0735|UniProtKB=P44046	lpxH	UDP-2,3-diacylglucosamine hydrolase;lpxH;ortholog	lipid metabolic process(GO:0006629);lipid A biosynthetic process(GO:0009245)
637	HAEIN|EnsemblGenome=HI_1444|UniProtKB=P45208	metF	5,10-methylenetetrahydrofolate reductase;metF;ortholog	methionine metabolic process(GO:0006555);cellular amino acid biosynthetic process(GO:0008652);methionine biosynthetic process(GO:0009086);tetrahydrofolate interconversion(GO:0035999)
638	HAEIN|EnsemblGenome=HI_1350|UniProtKB=P44325	cdd	Cytidine deaminase;cdd;ortholog	cytidine deamination(GO:0009972)
639	HAEIN|EnsemblGenome=HI_0459|UniProtKB=P44722	pyrR	Bifunctional protein PyrR;pyrR;ortholog	regulation of transcription, DNA-templated(GO:0006355)
640	HAEIN|EnsemblGenome=HI_0755|UniProtKB=P44863	HI_0755	Uncharacterized protein HI_0755;HI_0755;ortholog	carbohydrate metabolic process(GO:0005975)
641	HAEIN|EnsemblGenome=HI_0393|UniProtKB=P44681	ychF	Ribosome-binding ATPase YchF;ychF;ortholog
642	HAEIN|EnsemblGenome=HI_0930|UniProtKB=P44077	HI_0930	Uncharacterized protein HI_0930;HI_0930;ortholog
643	HAEIN|EnsemblGenome=HI_1186|UniProtKB=P51000	dppC	Dipeptide transport system permease protein DppC;dppC;ortholog	protein transport(GO:0015031);peptide transport(GO:0015833);dipeptide transmembrane transport(GO:0035442);transmembrane transport(GO:0055085)
644	HAEIN|EnsemblGenome=HI_0355|UniProtKB=Q57306	HI_0355	Probable ABC transporter permease protein HI_0355;HI_0355;ortholog	transport(GO:0006810);transmembrane transport(GO:0055085)
645	HAEIN|EnsemblGenome=HI_1701|UniProtKB=P44292	HI_1701	Uncharacterized protein HI_1701;HI_1701;ortholog	peptidoglycan metabolic process(GO:0000270);Gram-negative-bacterium-type cell wall biogenesis(GO:0043164)
646	HAEIN|EnsemblGenome=HI_0566|UniProtKB=P44756	rpe	Ribulose-phosphate 3-epimerase;rpe;ortholog	carbohydrate metabolic process(GO:0005975);pentose-phosphate shunt(GO:0006098);pentose-phosphate shunt, non-oxidative branch(GO:0009052);pentose catabolic process(GO:0019323);cellular carbohydrate metabolic process(GO:0044262)
647	HAEIN|EnsemblGenome=HI_0943|UniProtKB=P44946	nrdR	Transcriptional repressor NrdR;nrdR;ortholog	negative regulation of transcription, DNA-templated(GO:0045892)
648	HAEIN|EnsemblGenome=HI_1034|UniProtKB=P44096	HI_1034	UPF0234 protein HI_1034;HI_1034;ortholog
649	HAEIN|EnsemblGenome=HI_0464|UniProtKB=P44725	rpiA	Ribose-5-phosphate isomerase A;rpiA;ortholog	D-ribose metabolic process(GO:0006014);pentose-phosphate shunt(GO:0006098);pentose-phosphate shunt, non-oxidative branch(GO:0009052)
650	HAEIN|EnsemblGenome=HI_0173|UniProtKB=P43960	HI_0173	Uncharacterized protein HI_0173;HI_0173;ortholog
651	HAEIN|EnsemblGenome=HI_1561|UniProtKB=P43917	prfA	Peptide chain release factor 1;prfA;ortholog	translation(GO:0006412);translational termination(GO:0006415)
652	HAEIN|EnsemblGenome=HI_1612|UniProtKB=P45272	norM	Multidrug resistance protein HmrM;hmrM;ortholog	ion transport(GO:0006811);sodium ion transport(GO:0006814);xenobiotic transport(GO:0042908);response to antibiotic(GO:0046677);transmembrane transport(GO:0055085)
653	HAEIN|EnsemblGenome=HI_1203|UniProtKB=P45107	pta	Phosphate acetyltransferase;pta;ortholog	acetyl-CoA biosynthetic process(GO:0006085)
654	HAEIN|EnsemblGenome=HI_1334|UniProtKB=P45162	rlmE	Ribosomal RNA large subunit methyltransferase E;rlmE;ortholog	RNA methylation(GO:0001510);rRNA processing(GO:0006364);rRNA methylation(GO:0031167);methylation(GO:0032259)
655	HAEIN|EnsemblGenome=HI_1630|UniProtKB=P45281	rplY	50S ribosomal protein L25;rplY;ortholog	translation(GO:0006412)
656	HAEIN|EnsemblGenome=HI_0252|UniProtKB=P43009	exbD	Biopolymer transport protein ExbD;exbD;ortholog	protein transport(GO:0015031);transmembrane transport(GO:0055085)
657	HAEIN|EnsemblGenome=HI_1020|UniProtKB=P44985	thiP	Thiamine transport system permease protein ThiP;thiP;ortholog	thiamine transport(GO:0015888);transmembrane transport(GO:0055085)
658	HAEIN|EnsemblGenome=HI_1082|UniProtKB=P45026	HI_1082	Uncharacterized protein HI_1082;HI_1082;ortholog
659	HAEIN|EnsemblGenome=HI_0389|UniProtKB=P43991	HI_0389	Uncharacterized protein HI_0389;HI_0389;ortholog
660	HAEIN|EnsemblGenome=HI_1575|UniProtKB=P45257	alr	Alanine racemase;alr;ortholog	alanine metabolic process(GO:0006522);D-alanine biosynthetic process(GO:0030632)
661	HAEIN|EnsemblGenome=HI_0856|UniProtKB=P43741	polA	DNA polymerase I;polA;ortholog	nucleobase-containing compound metabolic process(GO:0006139);DNA replication(GO:0006260);DNA-templated DNA replication(GO:0006261);DNA repair(GO:0006281);double-strand break repair(GO:0006302);cellular response to DNA damage stimulus(GO:0006974);DNA biosynthetic process(GO:0071897);nucleic acid phosphodiester bond hydrolysis(GO:0090305)
662	HAEIN|EnsemblGenome=HI_1445|UniProtKB=P45209	bioD1	ATP-dependent dethiobiotin synthetase BioD 1;bioD1;ortholog	biotin biosynthetic process(GO:0009102)
663	HAEIN|EnsemblGenome=HI_0345|UniProtKB=P44652	napG	Ferredoxin-type protein NapG;napG;ortholog
664	HAEIN|EnsemblGenome=HI_0825|UniProtKB=P44056	HI_0825	Uncharacterized protein HI_0825;HI_0825;ortholog
665	HAEIN|EnsemblGenome=HI_0325|UniProtKB=P44640	HI_0325	Uncharacterized membrane protein HI_0325;HI_0325;ortholog
666	HAEIN|EnsemblGenome=HI_1727|UniProtKB=P44315	argG	Argininosuccinate synthase;argG;ortholog	urea cycle(GO:0000050);argininosuccinate metabolic process(GO:0000053);arginine biosynthetic process(GO:0006526);cellular amino acid biosynthetic process(GO:0008652)
667	HAEIN|EnsemblGenome=HI_1258|UniProtKB=P45128	mfd	Transcription-repair-coupling factor;mfd;ortholog	transcription-coupled nucleotide-excision repair, DNA damage recognition(GO:0000716);DNA repair(GO:0006281);regulation of transcription, DNA-templated(GO:0006355);cellular response to DNA damage stimulus(GO:0006974)
668	HAEIN|EnsemblGenome=HI_0462|UniProtKB=P43864	lon	Lon protease;lon;ortholog	proteolysis(GO:0006508);protein quality control for misfolded or incompletely synthesized proteins(GO:0006515);protein catabolic process(GO:0030163);cellular response to heat(GO:0034605)
669	HAEIN|EnsemblGenome=HI_0722|UniProtKB=P44842	HI_0722	IMPACT family member HI_0722;HI_0722;ortholog	regulation of translational initiation(GO:0006446)
670	HAEIN|EnsemblGenome=HI_0172|UniProtKB=P44550	apbE	FAD:protein FMN transferase;apbE;ortholog	protein flavinylation(GO:0017013)
671	HAEIN|EnsemblGenome=HI_1734|UniProtKB=P44432	fabI	Enoyl-[acyl-carrier-protein] reductase [NADH] FabI;fabI;ortholog	lipid metabolic process(GO:0006629);fatty acid metabolic process(GO:0006631);fatty acid biosynthetic process(GO:0006633);fatty acid elongation(GO:0030497)
672	HAEIN|EnsemblGenome=HI_0188|UniProtKB=P44560	tatC	Sec-independent protein translocase protein TatC;tatC;ortholog	protein transport(GO:0015031);protein transport by the Tat complex(GO:0043953);intracellular protein transmembrane transport(GO:0065002)
673	HAEIN|EnsemblGenome=HI_1124|UniProtKB=P71370	oppA	Periplasmic oligopeptide-binding protein;oppA;ortholog	protein transport(GO:0015031);peptide transport(GO:0015833);transmembrane transport(GO:0055085)
674	HAEIN|EnsemblGenome=HI_1654|UniProtKB=P45298	rsmI	Ribosomal RNA small subunit methyltransferase I;rsmI;ortholog	enzyme-directed rRNA 2'-O-methylation(GO:0000453);rRNA processing(GO:0006364);methylation(GO:0032259)
675	HAEIN|EnsemblGenome=HI_0826|UniProtKB=P43810	yciB	Probable intracellular septation protein A;HI_0826;ortholog	cell septum assembly(GO:0090529)
676	HAEIN|EnsemblGenome=HI_0671|UniProtKB=P44815	ispF	2-C-methyl-D-erythritol 2,4-cyclodiphosphate synthase;ispF;ortholog	isoprenoid biosynthetic process(GO:0008299);terpenoid biosynthetic process(GO:0016114);isopentenyl diphosphate biosynthetic process, methylerythritol 4-phosphate pathway(GO:0019288)
677	HAEIN|EnsemblGenome=HI_1433|UniProtKB=P45201	usg	USG-1 protein homolog;usg;ortholog
678	HAEIN|EnsemblGenome=HI_0812|UniProtKB=P44878	galU	UTP--glucose-1-phosphate uridylyltransferase;galU;ortholog	UDP-glucose metabolic process(GO:0006011);biosynthetic process(GO:0009058)
679	HAEIN|EnsemblGenome=HI_0965|UniProtKB=P44959	rpsT	30S ribosomal protein S20;rpsT;ortholog	translation(GO:0006412)
680	HAEIN|EnsemblGenome=HI_0016|UniProtKB=P43729	lepA	Elongation factor 4;lepA;ortholog	translation(GO:0006412);translational elongation(GO:0006414);positive regulation of translation(GO:0045727)
681	HAEIN|EnsemblGenome=HI_0827|UniProtKB=P44886	HI_0827	Uncharacterized acyl-CoA thioester hydrolase HI_0827;HI_0827;ortholog	fatty acid metabolic process(GO:0006631);acyl-CoA metabolic process(GO:0006637)
682	HAEIN|EnsemblGenome=HI_1156|UniProtKB=P45081	cydC	ATP-binding/permease protein CydC;cydC;ortholog	cysteine export across plasma membrane(GO:0033228);glutathione transmembrane transport(GO:0034775);cell redox homeostasis(GO:0045454);transmembrane transport(GO:0055085)
683	HAEIN|EnsemblGenome=HI_1719|UniProtKB=P43919	glnD	Bifunctional uridylyltransferase/uridylyl-removing enzyme;glnD;ortholog	nitrogen compound metabolic process(GO:0006807);regulation of nitrogen utilization(GO:0006808);metabolic process(GO:0008152)
684	HAEIN|EnsemblGenome=HI_1139|UniProtKB=P45066	murC	UDP-N-acetylmuramate--L-alanine ligase;murC;ortholog	cell cycle(GO:0007049);regulation of cell shape(GO:0008360);biosynthetic process(GO:0009058);peptidoglycan biosynthetic process(GO:0009252);cell division(GO:0051301);cell wall organization(GO:0071555)
685	HAEIN|EnsemblGenome=HI_0881|UniProtKB=P44916	ispB	Octaprenyl diphosphate synthase;ispB;ortholog	isoprenoid biosynthetic process(GO:0008299)
686	HAEIN|EnsemblGenome=HI_1061|UniProtKB=P43887	lpxA	Acyl-[acyl-carrier-protein]--UDP-N-acetylglucosamine O-acyltransferase;lpxA;ortholog	lipid metabolic process(GO:0006629);lipid biosynthetic process(GO:0008610);lipid A biosynthetic process(GO:0009245)
687	HAEIN|EnsemblGenome=HI_0810|UniProtKB=P44877	hslO	33 kDa chaperonin;hslO;ortholog	protein folding(GO:0006457);protein refolding(GO:0042026)
688	HAEIN|EnsemblGenome=HI_1306|UniProtKB=P44157	pgpA	Phosphatidylglycerophosphatase A;pgpA;ortholog	lipid metabolic process(GO:0006629);phosphatidylglycerol biosynthetic process(GO:0006655);phospholipid catabolic process(GO:0009395);lipid catabolic process(GO:0016042);dephosphorylation(GO:0016311)
689	HAEIN|EnsemblGenome=HI_0107|UniProtKB=Q57017	HI_0107	UPF0053 protein HI_0107;HI_0107;ortholog
690	HAEIN|EnsemblGenome=HI_1088|UniProtKB=P43725	sodA	Superoxide dismutase [Mn];sodA;ortholog	superoxide metabolic process(GO:0006801);removal of superoxide radicals(GO:0019430)
691	HAEIN|EnsemblGenome=HI_0693|UniProtKB=P26093	hel	Lipoprotein E;hel;ortholog
692	HAEIN|EnsemblGenome=HI_0954|UniProtKB=P43792	dut	Deoxyuridine 5'-triphosphate nucleotidohydrolase;dut;ortholog	pyrimidine nucleotide metabolic process(GO:0006220);dUMP biosynthetic process(GO:0006226);nucleotide metabolic process(GO:0009117);dUTP catabolic process(GO:0046081)
693	HAEIN|EnsemblGenome=HI_0905|UniProtKB=P44420	thyA	Thymidylate synthase;thyA;ortholog	dTMP biosynthetic process(GO:0006231);dTTP biosynthetic process(GO:0006235);nucleotide biosynthetic process(GO:0009165);methylation(GO:0032259)
694	HAEIN|EnsemblGenome=HI_1259|UniProtKB=P45129	HI_1259	Probable periplasmic serine protease do/HhoA-like;HI_1259;ortholog	proteolysis(GO:0006508);protein quality control for misfolded or incompletely synthesized proteins(GO:0006515)
695	HAEIN|EnsemblGenome=HI_1601|UniProtKB=P44269	HI_1601	Uncharacterized protein HI_1601;HI_1601;ortholog
696	HAEIN|EnsemblGenome=HI_0641|UniProtKB=P44348	rplL	50S ribosomal protein L7/L12;rplL;ortholog	translation(GO:0006412)
697	HAEIN|EnsemblGenome=HI_1598|UniProtKB=P45267	HI_1598	Inorganic triphosphatase;HI_1598;ortholog
698	HAEIN|EnsemblGenome=HI_1036|UniProtKB=P44097	HI_1036	Uncharacterized protein HI_1036;HI_1036;ortholog
699	HAEIN|EnsemblGenome=HI_1037|UniProtKB=P44098	HI_1037	Putative glutamine amidotransferase HI_1037;HI_1037;ortholog	glutamine metabolic process(GO:0006541)
700	HAEIN|EnsemblGenome=HI_0287|UniProtKB=P44614	mtr	Tryptophan-specific transport protein;mtr;ortholog	amino acid transmembrane transport(GO:0003333);amino acid transport(GO:0006865);aromatic amino acid transport(GO:0015801)
701	HAEIN|EnsemblGenome=HI_0782|UniProtKB=P44360	rplV	50S ribosomal protein L22;rplV;ortholog	translation(GO:0006412);ribosome assembly(GO:0042255);response to antibiotic(GO:0046677)
702	HAEIN|EnsemblGenome=HI_0318|UniProtKB=P43984	HI_0318	Uncharacterized protein HI_0318;HI_0318;ortholog	C-terminal protein methylation(GO:0006481)
703	HAEIN|EnsemblGenome=HI_0577|UniProtKB=P44017	HI_0577	Uncharacterized protein HI_0577;HI_0577;ortholog	tRNA wobble position uridine thiolation(GO:0002143)
704	HAEIN|EnsemblGenome=HI_0672|UniProtKB=O05029	ispD	2-C-methyl-D-erythritol 4-phosphate cytidylyltransferase;ispD;ortholog	isoprenoid biosynthetic process(GO:0008299);terpenoid biosynthetic process(GO:0016114);isopentenyl diphosphate biosynthetic process, methylerythritol 4-phosphate pathway(GO:0019288)
705	HAEIN|EnsemblGenome=HI_0604|UniProtKB=P40134	cyaA	Adenylate cyclase;cyaA;ortholog	cAMP biosynthetic process(GO:0006171);establishment of competence for transformation(GO:0030420)
706	HAEIN|EnsemblGenome=HI_1081|UniProtKB=P45025	murA	UDP-N-acetylglucosamine 1-carboxyvinyltransferase;murA;ortholog	cell cycle(GO:0007049);regulation of cell shape(GO:0008360);peptidoglycan biosynthetic process(GO:0009252);UDP-N-acetylgalactosamine biosynthetic process(GO:0019277);cell division(GO:0051301);cell wall organization(GO:0071555)
707	HAEIN|EnsemblGenome=HI_0374|UniProtKB=P44670	HI_0374	Uncharacterized protein HI_0374;HI_0374;ortholog
708	HAEIN|EnsemblGenome=HI_0038|UniProtKB=P44475	mreC	Cell shape-determining protein MreC;mreC;ortholog	regulation of cell shape(GO:0008360)
709	HAEIN|EnsemblGenome=HI_0561|UniProtKB=P44016	HI_0561	Putative oligopeptide transporter HI_0561;HI_0561;ortholog	protein transport(GO:0015031);peptide transport(GO:0015833);oligopeptide transmembrane transport(GO:0035672)
710	HAEIN|EnsemblGenome=HI_1184|UniProtKB=P45094	dppF	Dipeptide transport ATP-binding protein DppF;dppF;ortholog	protein transport(GO:0015031);peptide transport(GO:0015833)
711	HAEIN|EnsemblGenome=HI_0518|UniProtKB=P44417	deoD	Purine nucleoside phosphorylase DeoD-type;deoD;ortholog	nucleobase-containing compound metabolic process(GO:0006139);purine nucleoside catabolic process(GO:0006152);nucleoside metabolic process(GO:0009116);purine nucleoside metabolic process(GO:0042278)
712	HAEIN|EnsemblGenome=HI_0040|UniProtKB=P43929	HI_0040	Uncharacterized protein HI_0040;HI_0040;ortholog
713	HAEIN|EnsemblGenome=HI_1678|UniProtKB=P45313	HI_1678	Probable arabinose 5-phosphate isomerase;HI_1678;ortholog	carbohydrate metabolic process(GO:0005975);carbohydrate derivative metabolic process(GO:1901135)
714	HAEIN|EnsemblGenome=HI_0179|UniProtKB=P43751	pflA	Pyruvate formate-lyase 1-activating enzyme;pflA;ortholog	carbohydrate metabolic process(GO:0005975);glucose metabolic process(GO:0006006)
715	HAEIN|EnsemblGenome=HI_0290|UniProtKB=P77868	HI_0290	Probable cation-transporting ATPase HI_0290;HI_0290;ortholog	cation transport(GO:0006812);ion transmembrane transport(GO:0034220);copper ion transmembrane transport(GO:0035434);copper ion homeostasis(GO:0055070);cation transmembrane transport(GO:0098655)
716	HAEIN|EnsemblGenome=HI_0699|UniProtKB=P44830	slyD	FKBP-type peptidyl-prolyl cis-trans isomerase SlyD;slyD;ortholog	protein peptidyl-prolyl isomerization(GO:0000413)
717	HAEIN|EnsemblGenome=HI_1221|UniProtKB=P43724	ihfB	Integration host factor subunit beta;ihfB;ortholog	DNA recombination(GO:0006310);regulation of transcription, DNA-templated(GO:0006355);regulation of translation(GO:0006417)
718	HAEIN|EnsemblGenome=HI_0224|UniProtKB=P44580	HI_0224	Uncharacterized HTH-type transcriptional regulator HI_0224;HI_0224;ortholog	alanine catabolic process(GO:0006524);response to amino acid(GO:0043200);response to leucine(GO:0043201)
719	HAEIN|EnsemblGenome=HI_0255|UniProtKB=P43797	dapA	4-hydroxy-tetrahydrodipicolinate synthase;dapA;ortholog	cellular amino acid biosynthetic process(GO:0008652);lysine biosynthetic process(GO:0009085);lysine biosynthetic process via diaminopimelate(GO:0009089);diaminopimelate biosynthetic process(GO:0019877)
720	HAEIN|EnsemblGenome=HI_0378|UniProtKB=Q57337	iscS	Cysteine desulfurase IscS;iscS;ortholog	[2Fe-2S] cluster assembly(GO:0044571)
721	HAEIN|EnsemblGenome=HI_0508|UniProtKB=P44738	rraA	Regulator of ribonuclease activity A;rraA;ortholog	regulation of RNA metabolic process(GO:0051252);regulation of endoribonuclease activity(GO:0060699);negative regulation of endoribonuclease activity(GO:0060702);negative regulation of RNA catabolic process(GO:1902369)
722	HAEIN|EnsemblGenome=HI_0957|UniProtKB=P29281	crp	cAMP-activated global transcriptional regulator CRP;crp;ortholog	regulation of transcription, DNA-templated(GO:0006355);establishment of competence for transformation(GO:0030420)
723	HAEIN|EnsemblGenome=HI_0089|UniProtKB=P44505	thrA	Bifunctional aspartokinase/homoserine dehydrogenase;thrA;ortholog	cellular amino acid metabolic process(GO:0006520);metabolic process(GO:0008152);cellular amino acid biosynthetic process(GO:0008652);aspartate family amino acid biosynthetic process(GO:0009067);threonine biosynthetic process(GO:0009088);lysine biosynthetic process via diaminopimelate(GO:0009089);homoserine biosynthetic process(GO:0009090);phosphorylation(GO:0016310)
724	HAEIN|EnsemblGenome=HI_1438|UniProtKB=P45204	ispA	Farnesyl diphosphate synthase;ispA;ortholog	isoprenoid biosynthetic process(GO:0008299)
725	HAEIN|EnsemblGenome=HI_0036|UniProtKB=Q57335	HI_0036	Uncharacterized ABC transporter ATP-binding protein HI_0036;HI_0036;ortholog	transmembrane transport(GO:0055085)
726	HAEIN|EnsemblGenome=HI_1148|UniProtKB=P45073	lptB	Lipopolysaccharide export system ATP-binding protein LptB;lptB;ortholog	transmembrane transport(GO:0055085)
727	HAEIN|EnsemblGenome=HI_1185|UniProtKB=P45095	dppD	Dipeptide transport ATP-binding protein DppD;dppD;ortholog	protein transport(GO:0015031);peptide transport(GO:0015833)
728	HAEIN|EnsemblGenome=HI_1043|UniProtKB=P44101	HI_1043	Uncharacterized protein HI_1043;HI_1043;ortholog
729	HAEIN|EnsemblGenome=HI_1440|UniProtKB=P45206	sspB	Stringent starvation protein B homolog;sspB;ortholog	positive regulation of protein catabolic process(GO:0045732)
730	HAEIN|EnsemblGenome=HI_0790|UniProtKB=P44346	rplE	50S ribosomal protein L5;rplE;ortholog	translation(GO:0006412)
731	HAEIN|EnsemblGenome=HI_1633|UniProtKB=P45283	purA	Adenylosuccinate synthetase;purA;ortholog	purine nucleotide biosynthetic process(GO:0006164);'de novo' AMP biosynthetic process(GO:0044208);IMP metabolic process(GO:0046040)
732	HAEIN|EnsemblGenome=HI_0268|UniProtKB=P44605	murB	UDP-N-acetylenolpyruvoylglucosamine reductase;murB;ortholog	cell cycle(GO:0007049);regulation of cell shape(GO:0008360);peptidoglycan biosynthetic process(GO:0009252);cell division(GO:0051301);cell wall organization(GO:0071555)
733	HAEIN|EnsemblGenome=HI_0942|UniProtKB=P44945	recC	RecBCD enzyme subunit RecC;recC;ortholog	double-strand break repair via homologous recombination(GO:0000724);DNA repair(GO:0006281);DNA recombination(GO:0006310);cellular response to DNA damage stimulus(GO:0006974);DNA duplex unwinding(GO:0032508);nucleic acid phosphodiester bond hydrolysis(GO:0090305)
734	HAEIN|EnsemblGenome=HI_0748|UniProtKB=P44857	plsB	Glycerol-3-phosphate acyltransferase;plsB;ortholog	glycerol-3-phosphate metabolic process(GO:0006072);lipid metabolic process(GO:0006629);fatty acid metabolic process(GO:0006631);phospholipid biosynthetic process(GO:0008654);CDP-diacylglycerol biosynthetic process(GO:0016024);triglyceride biosynthetic process(GO:0019432);cellular lipid metabolic process(GO:0044255)
735	HAEIN|EnsemblGenome=HI_0302|UniProtKB=P44626	lnt	Apolipoprotein N-acyltransferase;lnt;ortholog	nitrogen compound metabolic process(GO:0006807);lipoprotein biosynthetic process(GO:0042158)
736	HAEIN|EnsemblGenome=HI_0406|UniProtKB=P43872	accA	Acetyl-coenzyme A carboxylase carboxyl transferase subunit alpha;accA;PTN001873079;orthologs	lipid metabolic process(GO:0006629);fatty acid metabolic process(GO:0006631);fatty acid biosynthetic process(GO:0006633);malonyl-CoA biosynthetic process(GO:2001295)

## Sheet: DEGs n=325
Number	Gene ID	Mapped ID's	Gene name, gene symbol, ortholog	GO database BP complete
1	HAEIN|EnsemblGenome=HI_0186|UniProtKB=P44558	HI_0186	Uncharacterized HTH-type transcriptional regulator HI_0186;HI_0186;ortholog	regulation of transcription, DNA-templated(GO:0006355)
2	HAEIN|EnsemblGenome=HI_0726|UniProtKB=P44845	narP	Nitrate/nitrite response regulator protein homolog;narP;ortholog	phosphorelay signal transduction system(GO:0000160);regulation of transcription, DNA-templated(GO:0006355)
3	HAEIN|EnsemblGenome=HI_1153|UniProtKB=P45078	hpt	Hypoxanthine phosphoribosyltransferase;hpt;ortholog	hypoxanthine metabolic process(GO:0046100);nucleoside metabolic process(GO:0009116);IMP salvage(GO:0032264);GMP salvage(GO:0032263);purine ribonucleoside salvage(GO:0006166);guanine salvage(GO:0006178)
4	HAEIN|EnsemblGenome=HI_1319|UniProtKB=P67917	rpmI	50S ribosomal protein L35;rpmI;ortholog	translation(GO:0006412)
5	HAEIN|EnsemblGenome=HI_1067|UniProtKB=P45015	nrfC	Protein NrfC homolog;nrfC;ortholog
6	HAEIN|EnsemblGenome=HI_0824|UniProtKB=P44885	mglC	Galactoside transport system permease protein MglC;mglC;ortholog	transmembrane transport(GO:0055085);carbohydrate transport(GO:0008643)
7	HAEIN|EnsemblGenome=HI_0681|UniProtKB=P44821	ilvY	HTH-type transcriptional activator IlvY;ilvY;ortholog	cellular amino acid biosynthetic process(GO:0008652);regulation of transcription, DNA-templated(GO:0006355);branched-chain amino acid biosynthetic process(GO:0009082)
8	HAEIN|EnsemblGenome=HI_1382|UniProtKB=P45191	pstC	Phosphate transport system permease protein PstC;pstC;ortholog	transmembrane transport(GO:0055085);phosphate ion transport(GO:0006817)
9	HAEIN|EnsemblGenome=HI_1092|UniProtKB=P45035	ccmD	Heme exporter protein D;ccmD;ortholog	cytochrome complex assembly(GO:0017004);heme transport(GO:0015886)
10	HAEIN|EnsemblGenome=HI_0727.1|UniProtKB=P71358	cyaY	Iron-sulfur cluster assembly protein CyaY;cyaY;ortholog	iron-sulfur cluster assembly(GO:0016226)
11	HAEIN|EnsemblGenome=HI_0524|UniProtKB=P44429	fbpA	Fructose-bisphosphate aldolase;fba;ortholog	gluconeogenesis(GO:0006094);carbohydrate metabolic process(GO:0005975);glycolytic process(GO:0006096)
12	HAEIN|EnsemblGenome=HI_0361|UniProtKB=P44662	HI_0361	Probable iron transport system ATP-binding protein HI_0361;HI_0361;ortholog	iron ion homeostasis(GO:0055072);transmembrane transport(GO:0055085);ion transport(GO:0006811)
13	HAEIN|EnsemblGenome=HI_1069|UniProtKB=P45017	nrfA	Cytochrome c-552;nrfA;ortholog	nitrate assimilation(GO:0042128);nitrogen compound metabolic process(GO:0006807);anaerobic electron transport chain(GO:0019645)
14	HAEIN|EnsemblGenome=HI_1076|UniProtKB=P45021	HI_1076	Probable cytochrome oxidase subunit 1;HI_1076;ortholog	aerobic electron transport chain(GO:0019646)
15	HAEIN|EnsemblGenome=HI_1376|UniProtKB=P44170	HI_1376	Uncharacterized protein HI_1376;HI_1376;ortholog
16	HAEIN|EnsemblGenome=HI_0675|UniProtKB=P44817	pepD	Cytosol non-specific dipeptidase;pepD;ortholog	proteolysis(GO:0006508)
17	HAEIN|EnsemblGenome=HI_0241|UniProtKB=P44592	yajC	Sec translocon accessory complex subunit YajC;yajC;ortholog	protein transport(GO:0015031)
18	HAEIN|EnsemblGenome=HI_0011|UniProtKB=P43750	holD	DNA polymerase III subunit psi;holD;ortholog	DNA biosynthetic process(GO:0071897);DNA replication(GO:0006260);nucleic acid phosphodiester bond hydrolysis(GO:0090305)
19	HAEIN|EnsemblGenome=HI_1159|UniProtKB=P43786	HI_1159	Uncharacterized protein HI_1159;HI_1159;ortholog	cell redox homeostasis(GO:0045454)
20	HAEIN|EnsemblGenome=HI_0534|UniProtKB=P44324	aspA	Aspartate ammonia-lyase;aspA;ortholog	tricarboxylic acid cycle(GO:0006099);aspartate metabolic process(GO:0006531);positive regulation of plasminogen activation(GO:0010756)
21	HAEIN|EnsemblGenome=HI_0614|UniProtKB=P44779	fucI	L-fucose isomerase;fucI;ortholog	monosaccharide metabolic process(GO:0005996);L-fucose catabolic process(GO:0042355);D-arabinose catabolic process(GO:0019571);carbohydrate metabolic process(GO:0005975);fucose catabolic process(GO:0019317);fucose metabolic process(GO:0006004)
22	HAEIN|EnsemblGenome=HI_1621|UniProtKB=P44274	HI_1621	Putative metal transport protein HI_1621;HI_1621;ortholog	transition metal ion transport(GO:0000041)
23	HAEIN|EnsemblGenome=HI_0445|UniProtKB=P44713	secG	Protein-export membrane protein SecG;secG;ortholog	intracellular protein transmembrane transport(GO:0065002);protein transport by the Sec complex(GO:0043952);protein secretion(GO:0009306);protein transport(GO:0015031)
24	HAEIN|EnsemblGenome=HI_0673|UniProtKB=P44035	ftsB	Cell division protein FtsB;ftsB;ortholog	cell division(GO:0051301);cell cycle(GO:0007049);FtsZ-dependent cytokinesis(GO:0043093)
25	HAEIN|EnsemblGenome=HI_1328.1|UniProtKB=O86236	HI_1328	Uncharacterized transposase-like protein HI_1328.1;HI_1328.1;ortholog	transposition(GO:0032196);DNA recombination(GO:0006310)
26	HAEIN|EnsemblGenome=HI_1165|UniProtKB=P45085	grxD	Glutaredoxin 4;grxD;ortholog
27	HAEIN|EnsemblGenome=HI_0223|UniProtKB=P44579	HI_0223	Uncharacterized transporter HI_0223;HI_0223;ortholog
28	HAEIN|EnsemblGenome=HI_0991|UniProtKB=P43767	recF	DNA replication and repair protein RecF;recF;ortholog	double-strand break repair(GO:0006302);DNA synthesis involved in DNA repair(GO:0000731);DNA repair(GO:0006281);DNA replication(GO:0006260);SOS response(GO:0009432);cellular response to DNA damage stimulus(GO:0006974)
29	HAEIN|EnsemblGenome=HI_1349|UniProtKB=P45173	HI_1349	Uncharacterized protein HI_1349;HI_1349;ortholog
30	HAEIN|EnsemblGenome=HI_0963|UniProtKB=P44957	ribF	Bifunctional riboflavin kinase/FMN adenylyltransferase;ribF;ortholog	FAD biosynthetic process(GO:0006747);phosphorylation(GO:0016310);riboflavin metabolic process(GO:0006771);biosynthetic process(GO:0009058);metabolic process(GO:0008152);riboflavin biosynthetic process(GO:0009231);FMN biosynthetic process(GO:0009398)
31	HAEIN|EnsemblGenome=HI_0857|UniProtKB=P44062	zapA	Cell division protein ZapA;zapA;ortholog	cell division(GO:0051301);septin ring assembly(GO:0000921);division septum assembly(GO:0000917);cell cycle(GO:0007049);FtsZ-dependent cytokinesis(GO:0043093)
32	HAEIN|EnsemblGenome=HI_0669|UniProtKB=P44813	mioC	Protein MioC homolog;mioC;ortholog
33	HAEIN|EnsemblGenome=HI_1119|UniProtKB=Q57273	HI_1119	Uncharacterized protein HI_1119;HI_1119;ortholog	cellular response to DNA damage stimulus(GO:0006974)
34	HAEIN|EnsemblGenome=HI_1555|UniProtKB=P44252	lolC	Lipoprotein-releasing system transmembrane protein LolC;lolC;ortholog	lipoprotein transport(GO:0042953);lipoprotein localization to outer membrane(GO:0044874)
35	HAEIN|EnsemblGenome=HI_0767|UniProtKB=P44869	rsmD	Ribosomal RNA small subunit methyltransferase D;rsmD;ortholog	rRNA methylation(GO:0031167);methylation(GO:0032259);rRNA processing(GO:0006364)
36	HAEIN|EnsemblGenome=HI_0809|UniProtKB=P43923	pckA	Phosphoenolpyruvate carboxykinase (ATP);pckA;ortholog	gluconeogenesis(GO:0006094)
37	HAEIN|EnsemblGenome=HI_0319|UniProtKB=P43985	cmoA	Carboxy-S-adenosyl-L-methionine synthase;cmoA;ortholog	tRNA wobble uridine modification(GO:0002098)
38	HAEIN|EnsemblGenome=HI_1140|UniProtKB=P44405	ddlB	D-alanine--D-alanine ligase;ddl;ortholog	peptidoglycan biosynthetic process(GO:0009252);cell wall organization(GO:0071555);regulation of cell shape(GO:0008360)
39	HAEIN|EnsemblGenome=HI_0400|UniProtKB=P44686	HI_0400	UPF0381 protein HI_0400;HI_0400;ortholog
40	HAEIN|EnsemblGenome=HI_1244|UniProtKB=P44134	HI_1244	Uncharacterized protein HI_1244;HI_1244;ortholog
41	HAEIN|EnsemblGenome=HI_0152|UniProtKB=P43954	HI_0152	Putative 4'-phosphopantetheinyl transferase HI_0152;HI_0152;ortholog	protein phosphopantetheinylation(GO:0018215);lysine biosynthetic process via aminoadipic acid(GO:0019878)
42	HAEIN|EnsemblGenome=HI_1585|UniProtKB=P45261	ilvI	Acetolactate synthase large subunit;ilvI;ortholog	valine biosynthetic process(GO:0009099);cellular amino acid biosynthetic process(GO:0008652);isoleucine biosynthetic process(GO:0009097);branched-chain amino acid biosynthetic process(GO:0009082)
43	HAEIN|EnsemblGenome=HI_1360|UniProtKB=P45179	glgA	Glycogen synthase;glgA;ortholog	glycogen biosynthetic process(GO:0005978)
44	HAEIN|EnsemblGenome=HI_1077.1|UniProtKB=Q57425	pnuC	Nicotinamide riboside transporter PnuC;pnuC;ortholog	nicotinamide riboside transport(GO:0034258)
45	HAEIN|EnsemblGenome=HI_1210|UniProtKB=P44427	mdh	Malate dehydrogenase;mdh;ortholog	carboxylic acid metabolic process(GO:0019752);tricarboxylic acid cycle(GO:0006099);malate metabolic process(GO:0006108)
46	HAEIN|EnsemblGenome=HI_1453|UniProtKB=Q57127	HI_1453	Uncharacterized protein HI_1453;HI_1453;ortholog
47	HAEIN|EnsemblGenome=HI_1527|UniProtKB=P45239	htrB	Lipid A biosynthesis lauroyltransferase;lpxL;ortholog	lipopolysaccharide biosynthetic process(GO:0009103);Kdo2-lipid A biosynthetic process(GO:0036104);lipid A biosynthetic process(GO:0009245)
48	HAEIN|EnsemblGenome=HI_0425|UniProtKB=P44704	pssA	CDP-diacylglycerol--serine O-phosphatidyltransferase;pssA;ortholog	cardiolipin biosynthetic process(GO:0032049);phospholipid biosynthetic process(GO:0008654);lipid metabolic process(GO:0006629)
49	HAEIN|EnsemblGenome=HI_0764|UniProtKB=P44866	ribB	3,4-dihydroxy-2-butanone 4-phosphate synthase;ribB;ortholog	riboflavin biosynthetic process(GO:0009231)
50	HAEIN|EnsemblGenome=HI_0431|UniProtKB=P44709	HI_0431	Uncharacterized protein HI_0431;HI_0431;ortholog
51	HAEIN|EnsemblGenome=HI_0265|UniProtKB=P46362	folB	Dihydroneopterin aldolase;folB;ortholog	tetrahydrofolate biosynthetic process(GO:0046654);folic acid-containing compound metabolic process(GO:0006760);folic acid biosynthetic process(GO:0046656)
52	HAEIN|EnsemblGenome=HI_0956|UniProtKB=P44954	HI_0956	UPF0270 protein HI_0956;HI_0956;ortholog
53	HAEIN|EnsemblGenome=HI_1131|UniProtKB=P45058	ftsL	Cell division protein FtsL;ftsL;ortholog	cell division(GO:0051301);cell cycle(GO:0007049);FtsZ-dependent cytokinesis(GO:0043093)
54	HAEIN|EnsemblGenome=HI_0725|UniProtKB=P44043	HI_0725	Uncharacterized protein HI_0725;HI_0725;ortholog
55	HAEIN|EnsemblGenome=HI_0816|UniProtKB=P44881	pepP	Xaa-Pro aminopeptidase;pepP;ortholog	proteolysis(GO:0006508)
56	HAEIN|EnsemblGenome=HI_1669|UniProtKB=P44286	proQ	RNA chaperone ProQ;proQ;ortholog	posttranscriptional regulation of gene expression(GO:0010608)
57	HAEIN|EnsemblGenome=HI_1693|UniProtKB=P45323	modA	Molybdate-binding protein ModA;modA;ortholog	molybdate ion transport(GO:0015689)
58	HAEIN|EnsemblGenome=HI_0986|UniProtKB=P43861	leuA	2-isopropylmalate synthase;leuA;ortholog	carboxylic acid metabolic process(GO:0019752);leucine biosynthetic process(GO:0009098);cellular amino acid biosynthetic process(GO:0008652);branched-chain amino acid biosynthetic process(GO:0009082)
59	HAEIN|EnsemblGenome=HI_1666|UniProtKB=P44284	HI_1666	Uncharacterized protein HI_1666;HI_1666;ortholog
60	HAEIN|EnsemblGenome=HI_0769|UniProtKB=P44871	ftsE	Cell division ATP-binding protein FtsE;ftsE;ortholog	transmembrane transport(GO:0055085);cell division(GO:0051301);cell cycle(GO:0007049)
61	HAEIN|EnsemblGenome=HI_0678|UniProtKB=P43727	tpiA	Triosephosphate isomerase;tpiA;ortholog	glycerol catabolic process(GO:0019563);gluconeogenesis(GO:0006094);glyceraldehyde-3-phosphate biosynthetic process(GO:0046166);glycolytic process(GO:0006096)
62	HAEIN|EnsemblGenome=HI_0556|UniProtKB=Q57039	pgl	6-phosphogluconolactonase;pgl;ortholog	pentose-phosphate shunt(GO:0006098);carbohydrate metabolic process(GO:0005975);pentose-phosphate shunt, oxidative branch(GO:0009051)
63	HAEIN|EnsemblGenome=HI_0295|UniProtKB=P44619	rho	Transcription termination factor Rho;rho;ortholog	DNA-templated transcription, termination(GO:0006353)
64	HAEIN|EnsemblGenome=HI_1207|UniProtKB=P43854	purF	Amidophosphoribosyltransferase;purF;ortholog	glutamine metabolic process(GO:0006541);nucleoside metabolic process(GO:0009116);purine nucleobase biosynthetic process(GO:0009113);purine nucleotide biosynthetic process(GO:0006164);'de novo' IMP biosynthetic process(GO:0006189)
65	HAEIN|EnsemblGenome=HI_1742|UniProtKB=P43740	rpoZ	DNA-directed RNA polymerase subunit omega;rpoZ;ortholog	transcription, DNA-templated(GO:0006351)
66	HAEIN|EnsemblGenome=HI_0888|UniProtKB=P43845	purD	Phosphoribosylamine--glycine ligase;purD;ortholog	purine nucleobase biosynthetic process(GO:0009113);purine nucleotide biosynthetic process(GO:0006164);'de novo' IMP biosynthetic process(GO:0006189)
67	HAEIN|EnsemblGenome=HI_0929|UniProtKB=P44940	HI_0929	Putative acid--amine ligase HI_0929;HI_0929;ortholog
68	HAEIN|EnsemblGenome=HI_0833|UniProtKB=P44892	frdC	Fumarate reductase subunit C;frdC;ortholog
69	HAEIN|EnsemblGenome=HI_0212|UniProtKB=P44571	ribA	GTP cyclohydrolase-2;ribA;ortholog	riboflavin biosynthetic process(GO:0009231)
70	HAEIN|EnsemblGenome=HI_1035|UniProtKB=P44998	corA	Magnesium transport protein CorA;corA;ortholog	magnesium ion transport(GO:0015693);nickel cation transmembrane transport(GO:0035444);transmembrane transport(GO:0055085);cobalt ion transport(GO:0006824);magnesium ion transmembrane transport(GO:1903830);metal ion transport(GO:0030001);ion transport(GO:0006811)
71	HAEIN|EnsemblGenome=HI_1093|UniProtKB=P45036	ccmE	Cytochrome c-type biogenesis protein CcmE;ccmE;ortholog	protein-heme linkage(GO:0017003);cytochrome complex assembly(GO:0017004)
72	HAEIN|EnsemblGenome=HI_1723|UniProtKB=P45344	erpA	Iron-sulfur cluster insertion protein ErpA;erpA;ortholog	iron-sulfur cluster assembly(GO:0016226);protein maturation by [4Fe-4S] cluster transfer(GO:0106035)
73	HAEIN|EnsemblGenome=HI_0984|UniProtKB=P43908	HI_0984	UPF0246 protein HI_0984;HI_0984;ortholog	response to hydroperoxide(GO:0033194)
74	HAEIN|EnsemblGenome=HI_1691|UniProtKB=P45321	modC	Molybdenum import ATP-binding protein ModC;modC;ortholog	transmembrane transport(GO:0055085);molybdate ion transport(GO:0015689)
75	HAEIN|EnsemblGenome=HI_1134|UniProtKB=P45061	murF	UDP-N-acetylmuramoyl-tripeptide--D-alanyl-D-alanine ligase;murF;ortholog	peptidoglycan biosynthetic process(GO:0009252);biosynthetic process(GO:0009058);cell division(GO:0051301);cell wall organization(GO:0071555);regulation of cell shape(GO:0008360);cell cycle(GO:0007049)
76	HAEIN|EnsemblGenome=HI_1692|UniProtKB=P45322	modB	Molybdenum transport system permease protein ModB;modB;ortholog	transmembrane transport(GO:0055085);molybdate ion transport(GO:0015689)
77	HAEIN|EnsemblGenome=HI_0263|UniProtKB=P44601	hxuB	Heme/hemopexin transporter protein HuxB;hxuB;ortholog	protein secretion by the type V secretion system(GO:0046819);protein transport(GO:0015031);ion transport(GO:0006811)
78	HAEIN|EnsemblGenome=HI_0024|UniProtKB=P44461	citD	Citrate lyase acyl carrier protein;citD;ortholog
79	HAEIN|EnsemblGenome=HI_0060|UniProtKB=P44407	msbA	ATP-dependent lipid A-core flippase;msbA;ortholog	transmembrane transport(GO:0055085);lipid transport(GO:0006869)
80	HAEIN|EnsemblGenome=HI_1680|UniProtKB=P44289	HI_1680	Uncharacterized protein HI_1680;HI_1680;ortholog	transmembrane transport(GO:0055085)
81	HAEIN|EnsemblGenome=HI_1090|UniProtKB=P45033	ccmB	Heme exporter protein B;ccmB;ortholog	cytochrome complex assembly(GO:0017004);heme transport(GO:0015886)
82	HAEIN|Gene_OrderedLocusName=HI_1653|UniProtKB=P45297	tldD	Metalloprotease TldD homolog;tldD;ortholog	proteolysis(GO:0006508)
83	HAEIN|EnsemblGenome=HI_1218|UniProtKB=Q57251	HI_1218	Putative L-lactate permease;HI_1218;ortholog	lactate transmembrane transport(GO:0035873);proton transmembrane transport(GO:1902600);lactate transport(GO:0015727)
84	HAEIN|EnsemblGenome=HI_1576|UniProtKB=P44312	pgi	Glucose-6-phosphate isomerase;pgi;ortholog	glucose 6-phosphate metabolic process(GO:0051156);gluconeogenesis(GO:0006094);glycolytic process(GO:0006096)
85	HAEIN|EnsemblGenome=HI_1302|UniProtKB=P43829	asnS	Asparagine--tRNA ligase;asnS;ortholog	asparaginyl-tRNA aminoacylation(GO:0006421);tRNA aminoacylation for protein translation(GO:0006418);translation(GO:0006412)
86	HAEIN|EnsemblGenome=HI_0192|UniProtKB=P44564	seqA	Negative modulator of initiation of replication;seqA;ortholog	regulation of transcription, DNA-templated(GO:0006355);negative regulation of DNA-dependent DNA replication initiation(GO:0032297);negative regulation of DNA replication(GO:0008156)
87	HAEIN|EnsemblGenome=HI_0281|UniProtKB=P44610	HI_0281	Putative metabolite transport protein HI_0281;HI_0281;ortholog	transmembrane transport(GO:0055085)
88	HAEIN|EnsemblGenome=HI_0066|UniProtKB=P44493	amiB	Probable N-acetylmuramoyl-L-alanine amidase AmiB;amiB;ortholog	cytokinesis(GO:0000910);cell wall organization(GO:0071555);peptidoglycan catabolic process(GO:0009253)
89	HAEIN|EnsemblGenome=HI_1616|UniProtKB=P43850	purK	N5-carboxyaminoimidazole ribonucleotide synthase;purK;ortholog	purine nucleotide biosynthetic process(GO:0006164);'de novo' IMP biosynthetic process(GO:0006189)
90	HAEIN|EnsemblGenome=HI_0609|UniProtKB=P44313	folD	Bifunctional protein FolD;folD;ortholog	cellular amino acid biosynthetic process(GO:0008652);metabolic process(GO:0008152);histidine biosynthetic process(GO:0000105);one-carbon metabolic process(GO:0006730);purine nucleotide biosynthetic process(GO:0006164);tetrahydrofolate interconversion(GO:0035999);methionine biosynthetic process(GO:0009086)
91	HAEIN|EnsemblGenome=HI_1316|UniProtKB=P44159	HI_1316	Uncharacterized protein HI_1316;HI_1316;ortholog
92	HAEIN|EnsemblGenome=HI_0573|UniProtKB=P44759	slyX	Protein SlyX homolog;slyX;ortholog
93	HAEIN|EnsemblGenome=HI_0668|UniProtKB=P44812	zapB	Cell division protein ZapB;zapB;ortholog	cell septum assembly(GO:0090529);cell division(GO:0051301);division septum assembly(GO:0000917);cell cycle(GO:0007049);FtsZ-dependent cytokinesis(GO:0043093)
94	HAEIN|EnsemblGenome=HI_0362|UniProtKB=Q57449	HI_0362	Uncharacterized periplasmic iron-binding protein HI_0362;HI_0362;ortholog	cell adhesion(GO:0007155);metal ion transport(GO:0030001)
95	HAEIN|EnsemblGenome=HI_0138|UniProtKB=P43807	rnhA	Ribonuclease HI;rnhA;ortholog	RNA catabolic process(GO:0006401);RNA phosphodiester bond hydrolysis, endonucleolytic(GO:0090502);DNA replication, removal of RNA primer(GO:0043137)
96	HAEIN|EnsemblGenome=HI_1257|UniProtKB=P44143	HI_1257	Uncharacterized protein HI_1257;HI_1257;ortholog
97	HAEIN|EnsemblGenome=HI_1328|UniProtKB=P44389	HI_1328	30S ribosomal protein S15;rpsO2;ortholog	translation(GO:0006412)
98	HAEIN|EnsemblGenome=HI_0998|UniProtKB=P66244	rpmH	50S ribosomal protein L34;rpmH;ortholog	translation(GO:0006412)
99	HAEIN|EnsemblGenome=HI_0988|UniProtKB=P44968	leuC	3-isopropylmalate dehydratase large subunit;leuC;ortholog	leucine biosynthetic process(GO:0009098);cellular amino acid biosynthetic process(GO:0008652);branched-chain amino acid biosynthetic process(GO:0009082)
100	HAEIN|EnsemblGenome=HI_1713|UniProtKB=P43921	ptsH	Phosphocarrier protein HPr;ptsH;ortholog	carbohydrate transport(GO:0008643);phosphoenolpyruvate-dependent sugar phosphotransferase system(GO:0009401)
101	HAEIN|EnsemblGenome=HI_1560|UniProtKB=P44253	HI_1560	Uncharacterized protein HI_1560;HI_1560;ortholog
102	HAEIN|EnsemblGenome=HI_0159|UniProtKB=P43790	yceD	Large ribosomal RNA subunit accumulation protein YceD;yceD;ortholog	ribosome biogenesis(GO:0042254)
103	HAEIN|EnsemblGenome=HI_0949|UniProtKB=P44951	dat	Diaminobutyrate--2-oxoglutarate aminotransferase;dat;ortholog	biosynthetic process(GO:0009058)
104	HAEIN|EnsemblGenome=HI_0432|UniProtKB=P44710	nudC	NAD-capped RNA hydrolase NudC;nudC;ortholog	NAD catabolic process(GO:0019677);NADP catabolic process(GO:0006742);NADH metabolic process(GO:0006734)
105	HAEIN|EnsemblGenome=HI_1434.1|UniProtKB=P46449	cspD	Cold shock-like protein CspD;cspD;ortholog	regulation of gene expression(GO:0010468);regulation of transcription, DNA-templated(GO:0006355)
106	HAEIN|EnsemblGenome=HI_0937|UniProtKB=P44333	suhB	Nus factor SuhB;suhB;ortholog	transcription antitermination(GO:0031564);ribosome biogenesis(GO:0042254);signal transduction(GO:0007165);inositol phosphate dephosphorylation(GO:0046855);inositol metabolic process(GO:0006020);phosphatidylinositol phosphate biosynthetic process(GO:0046854)
107	HAEIN|EnsemblGenome=HI_0398|UniProtKB=P44684	nudF	ADP-ribose pyrophosphatase;nudF;ortholog	ribose phosphate metabolic process(GO:0019693);nucleoside phosphate metabolic process(GO:0006753)
108	HAEIN|EnsemblGenome=HI_1638|UniProtKB=P45285	sapA	Peptide transport periplasmic protein SapA;sapA;ortholog	transmembrane transport(GO:0055085);peptide transport(GO:0015833);protein transport(GO:0015031)
109	HAEIN|EnsemblGenome=HI_1077|UniProtKB=P44341	pyrG	CTP synthase;pyrG;ortholog	glutamine metabolic process(GO:0006541);pyrimidine nucleotide biosynthetic process(GO:0006221);CTP biosynthetic process(GO:0006241);'de novo' CTP biosynthetic process(GO:0044210);pyrimidine nucleobase biosynthetic process(GO:0019856)
110	HAEIN|EnsemblGenome=HI_1202|UniProtKB=P44126	HI_1202	UPF0115 protein HI_1202;HI_1202;ortholog
111	HAEIN|EnsemblGenome=HI_0547|UniProtKB=P44375	rpsF	30S ribosomal protein S6;rpsF;ortholog	translation(GO:0006412)
112	HAEIN|EnsemblGenome=HI_0017|UniProtKB=P44455	grcA	Autonomous glycyl radical cofactor;grcA;ortholog	threonine catabolic process(GO:0006567)
113	HAEIN|EnsemblGenome=HI_0026|UniProtKB=P44463	lipA	Lipoyl synthase;lipA;ortholog	protein lipoylation(GO:0009249);lipoate biosynthetic process(GO:0009107)
114	HAEIN|EnsemblGenome=HI_0310|UniProtKB=P43982	HI_0310	Uncharacterized protein HI_0310;HI_0310;ortholog
115	HAEIN|EnsemblGenome=HI_1230|UniProtKB=P43856	apt	Adenine phosphoribosyltransferase;apt;ortholog	nucleoside metabolic process(GO:0009116);adenine salvage(GO:0006168);purine ribonucleoside salvage(GO:0006166);AMP salvage(GO:0044209)
116	HAEIN|EnsemblGenome=HI_0306|UniProtKB=P44628	rdgC	Recombination-associated protein RdgC;rdgC;ortholog	regulation of DNA recombination(GO:0000018);DNA recombination(GO:0006310)
117	HAEIN|EnsemblGenome=HI_0817|UniProtKB=P44882	HI_0817	UPF0149 protein HI_0817;HI_0817;ortholog
118	HAEIN|EnsemblGenome=HI_0308|UniProtKB=P44629	hcaT	Probable 3-phenylpropionic acid transporter;hcaT;ortholog	transmembrane transport(GO:0055085);organic substance transport(GO:0071702);lactose transport(GO:0015767)
119	HAEIN|EnsemblGenome=HI_0612|UniProtKB=P44778	fucU	L-fucose mutarotase;fucU;ortholog	monosaccharide metabolic process(GO:0005996);fucosylation(GO:0036065);carbohydrate metabolic process(GO:0005975);L-fucose metabolic process(GO:0042354);fucose metabolic process(GO:0006004)
120	HAEIN|EnsemblGenome=HI_0946|UniProtKB=P44948	mutM	Formamidopyrimidine-DNA glycosylase;mutM;ortholog	base-excision repair(GO:0006284);metabolic process(GO:0008152);DNA repair(GO:0006281);nucleic acid phosphodiester bond hydrolysis(GO:0090305);cellular response to DNA damage stimulus(GO:0006974)
121	HAEIN|EnsemblGenome=HI_0339|UniProtKB=P44647	priA	Primosomal protein N';priA;ortholog	double-strand break repair(GO:0006302);DNA replication, synthesis of RNA primer(GO:0006269);DNA replication(GO:0006260);DNA replication initiation(GO:0006270);DNA unwinding involved in DNA replication(GO:0006268);DNA recombination(GO:0006310);DNA duplex unwinding(GO:0032508)
122	HAEIN|EnsemblGenome=HI_1323|UniProtKB=P44161	matP	Macrodomain Ter protein;matP;ortholog	regulation of transcription, DNA-templated(GO:0006355);cell division(GO:0051301);cell cycle(GO:0007049)
123	HAEIN|EnsemblGenome=HI_1629|UniProtKB=P45280	HI_1629	Uncharacterized membrane protein HI_1629;HI_1629;ortholog
124	HAEIN|EnsemblGenome=HI_1615|UniProtKB=P43849	purE	N5-carboxyaminoimidazole ribonucleotide mutase;purE;ortholog	purine nucleotide biosynthetic process(GO:0006164);'de novo' IMP biosynthetic process(GO:0006189)
125	HAEIN|EnsemblGenome=HI_0205|UniProtKB=P43963	HI_0205	Uncharacterized protein HI_0205;HI_0205;ortholog
126	HAEIN|EnsemblGenome=HI_1384|UniProtKB=P43707	ftnA	Probable bacterial non-heme ferritin;ftnA;ortholog	cellular iron ion homeostasis(GO:0006879);iron ion transport(GO:0006826);intracellular sequestering of iron ion(GO:0006880)
127	HAEIN|EnsemblGenome=HI_0522|UniProtKB=Q57256	HI_0522	Uncharacterized protein HI_0522;HI_0522;ortholog
128	HAEIN|EnsemblGenome=HI_0100|UniProtKB=P43941	HI_0100	Uncharacterized protein HI_0100;HI_0100;ortholog	proteolysis(GO:0006508)
129	HAEIN|EnsemblGenome=HI_1344|UniProtKB=P45168	potD-B	Spermidine/putrescine-binding periplasmic protein 1;potD-B;ortholog	polyamine transport(GO:0015846)
130	HAEIN|EnsemblGenome=HI_0878|UniProtKB=P71360	HI_0878	Uncharacterized transporter HI_0878;HI_0878;ortholog
131	HAEIN|EnsemblGenome=HI_0785|UniProtKB=P44365	rpmC	50S ribosomal protein L29;rpmC;ortholog	translation(GO:0006412)
132	HAEIN|EnsemblGenome=HI_0230|UniProtKB=P44585	nlpI	Lipoprotein NlpI homolog;nlpI;ortholog	cell division(GO:0051301);cell cycle(GO:0007049)
133	HAEIN|EnsemblGenome=HI_0299|UniProtKB=P44623	ppdD	Prepilin peptidase-dependent protein D homolog;ppdD;ortholog	type IV pilus assembly(GO:0043683);type IV pilus-dependent motility(GO:0043107)
134	HAEIN|EnsemblGenome=HI_0021|UniProtKB=P44458	citG	Protein CitXG;citXG;ortholog	phosphorylation(GO:0016310);metabolic process(GO:0008152);prosthetic group biosynthetic process(GO:0051191)
135	HAEIN|EnsemblGenome=HI_0289|UniProtKB=P44615	sdaC	Serine transporter;sdaC;ortholog	amino acid transport(GO:0006865);amino acid transmembrane transport(GO:0003333)
136	HAEIN|EnsemblGenome=HI_1240|UniProtKB=P45122	HI_1240	UPF0126 membrane protein HI_1240;HI_1240;ortholog
137	HAEIN|EnsemblGenome=HI_1288|UniProtKB=P45141	rbfA	Ribosome-binding factor A;rbfA;ortholog	ribosome biogenesis(GO:0042254);rRNA processing(GO:0006364);maturation of SSU-rRNA(GO:0030490)
138	HAEIN|EnsemblGenome=HI_1385|UniProtKB=P43708	ftnB	Probable bacterial non-heme ferritin-like protein;ftnB;ortholog	cellular iron ion homeostasis(GO:0006879);iron ion transport(GO:0006826);intracellular sequestering of iron ion(GO:0006880)
139	HAEIN|EnsemblGenome=HI_0981|UniProtKB=P44967	smpB	SsrA-binding protein;smpB;ortholog	trans-translation(GO:0070929);trans-translation-dependent protein tagging(GO:0070930)
140	HAEIN|EnsemblGenome=HI_0740|UniProtKB=Q57290	HI_0740	Probable phosphomannomutase;HI_0740;ortholog	carbohydrate metabolic process(GO:0005975);organic substance metabolic process(GO:0071704)
141	HAEIN|EnsemblGenome=HI_0335|UniProtKB=P44424	dgkA	Diacylglycerol kinase;dgkA;ortholog	phospholipid biosynthetic process(GO:0008654);phosphorylation(GO:0016310);lipid biosynthetic process(GO:0008610);phosphatidic acid biosynthetic process(GO:0006654);lipid metabolic process(GO:0006629)
142	HAEIN|EnsemblGenome=HI_1556|UniProtKB=P45250	HI_1556	Putative 2-hydroxyacid dehydrogenase HI_1556;HI_1556;ortholog
143	HAEIN|EnsemblGenome=HI_0204|UniProtKB=P44382	rpsP	30S ribosomal protein S16;rpsP;ortholog	translation(GO:0006412)
144	HAEIN|EnsemblGenome=HI_1047|UniProtKB=P45004	dmsA	Dimethyl sulfoxide reductase DmsA;dmsA;ortholog	electron transport chain(GO:0022900);anaerobic respiration(GO:0009061)
145	HAEIN|EnsemblGenome=HI_0097|UniProtKB=P35755	fbpA	Iron-utilization periplasmic protein;fbpA;ortholog	transport(GO:0006810);transmembrane transport(GO:0055085);iron ion homeostasis(GO:0055072);ion transport(GO:0006811)
146	HAEIN|EnsemblGenome=HI_0357|UniProtKB=P44658	HI_0357	Putative thiamine biosynthesis protein HI_0357;HI_0357;ortholog	thiamine biosynthetic process(GO:0009228)
147	HAEIN|EnsemblGenome=HI_0251|UniProtKB=P42872	tonB	Protein TonB;tonB;ortholog	siderophore transmembrane transport(GO:0044718);transmembrane transport(GO:0055085);siderophore transport(GO:0015891);protein transport(GO:0015031)
148	HAEIN|EnsemblGenome=HI_1361|UniProtKB=P45180	glgP	Glycogen phosphorylase;glgP;ortholog	glycogen catabolic process(GO:0005980);glycogen metabolic process(GO:0005977);metabolic process(GO:0008152);carbohydrate metabolic process(GO:0005975)
149	HAEIN|EnsemblGenome=HI_0624|UniProtKB=P44788	rsmB	Ribosomal RNA small subunit methyltransferase B;rsmB;ortholog	ribosome biogenesis(GO:0042254);RNA methylation(GO:0001510);regulation of transcription, DNA-templated(GO:0006355);rRNA base methylation(GO:0070475);methylation(GO:0032259);rRNA processing(GO:0006364)
150	HAEIN|EnsemblGenome=HI_0543|UniProtKB=P43733	groL	60 kDa chaperonin;groL;ortholog	protein folding(GO:0006457);chaperone cofactor-dependent protein refolding(GO:0051085);response to heat(GO:0009408);protein refolding(GO:0042026)
151	HAEIN|EnsemblGenome=HI_0090|UniProtKB=P44506	HI_0090	Pyridoxal phosphate homeostasis protein;HI_0090;ortholog
152	HAEIN|EnsemblGenome=HI_0182|UniProtKB=P44554	nagK	N-acetyl-D-glucosamine kinase;nagK;ortholog	carbohydrate phosphorylation(GO:0046835);phosphorylation(GO:0016310);N-acetylglucosamine metabolic process(GO:0006044);carbohydrate metabolic process(GO:0005975);peptidoglycan turnover(GO:0009254)
153	HAEIN|EnsemblGenome=HI_0158|UniProtKB=P44368	rpmF	50S ribosomal protein L32;rpmF;ortholog	translation(GO:0006412)
154	HAEIN|EnsemblGenome=HI_1195|UniProtKB=P45100	rlmM	Ribosomal RNA large subunit methyltransferase M;rlmM;ortholog	methylation(GO:0032259);rRNA processing(GO:0006364)
155	HAEIN|EnsemblGenome=HI_0743|UniProtKB=P44853	secB	Protein-export protein SecB;secB;ortholog	protein folding(GO:0006457);protein tetramerization(GO:0051262);protein transport(GO:0015031)
156	HAEIN|EnsemblGenome=HI_1532|UniProtKB=P45242	grxA	Glutaredoxin;grxA;ortholog	electron transport chain(GO:0022900);cellular oxidant detoxification(GO:0098869);cell redox homeostasis(GO:0045454)
157	HAEIN|EnsemblGenome=HI_0125|UniProtKB=P44530	HI_0125	Putative permease HI_0125;HI_0125;ortholog	purine nucleobase transmembrane transport(GO:1904823);transmembrane transport(GO:0055085);guanine transmembrane transport(GO:1903716);nucleobase transport(GO:0015851)
158	HAEIN|EnsemblGenome=HI_0974|UniProtKB=P44087	HI_0974	Surface lipoprotein assembly modifier 1;HI_0974;ortholog
159	HAEIN|EnsemblGenome=HI_1149|UniProtKB=P45074	lptA	Lipopolysaccharide export system protein LptA;lptA;ortholog	lipopolysaccharide transport(GO:0015920);Gram-negative-bacterium-type cell outer membrane assembly(GO:0043165);glycolipid transport(GO:0046836)
160	HAEIN|EnsemblGenome=HI_1604|UniProtKB=P45268	HI_1604	Putative phosphate permease HI_1604;HI_1604;ortholog	phosphate ion transport(GO:0006817);phosphate ion transmembrane transport(GO:0035435)
161	HAEIN|EnsemblGenome=HI_1686|UniProtKB=Q57288	rnfD	Ion-translocating oxidoreductase complex subunit D;rnfD;ortholog	transmembrane transport(GO:0055085);electron transport chain(GO:0022900)
162	HAEIN|EnsemblGenome=HI_0694|UniProtKB=P44827	rluE	Ribosomal large subunit pseudouridine synthase E;rluE;ortholog	RNA modification(GO:0009451);pseudouridine synthesis(GO:0001522);rRNA processing(GO:0006364)
163	HAEIN|EnsemblGenome=HI_1062|UniProtKB=P45012	fabZ	3-hydroxyacyl-[acyl-carrier-protein] dehydratase FabZ;fabZ;ortholog	fatty acid biosynthetic process(GO:0006633);lipid metabolic process(GO:0006629);lipid A biosynthetic process(GO:0009245)
164	HAEIN|EnsemblGenome=HI_0832|UniProtKB=P44891	frdD	Fumarate reductase subunit D;frdD;ortholog	fumarate metabolic process(GO:0006106)
165	HAEIN|EnsemblGenome=HI_0246|UniProtKB=P43972	HI_0246	Uncharacterized protein HI_0246;HI_0246;ortholog
166	HAEIN|EnsemblGenome=HI_1606|UniProtKB=P45269	cca	Multifunctional CCA protein;cca;ortholog	RNA processing(GO:0006396);metabolic process(GO:0008152);RNA repair(GO:0042245);dephosphorylation(GO:0016311);tRNA processing(GO:0008033);tRNA 3'-terminal CCA addition(GO:0001680)
167	HAEIN|EnsemblGenome=HI_1174|UniProtKB=P45088	opa	Protein opa;opa;ortholog	transmembrane transport(GO:0055085)
168	HAEIN|EnsemblGenome=HI_0407|UniProtKB=P44691	znuB	High-affinity zinc uptake system membrane protein ZnuB;znuB;ortholog	transmembrane transport(GO:0055085);response to zinc ion(GO:0010043);zinc ion transport(GO:0006829);ion transport(GO:0006811)
169	HAEIN|EnsemblGenome=HI_0814|UniProtKB=P43815	alaS	Alanine--tRNA ligase;alaS;ortholog	negative regulation of transcription, DNA-templated(GO:0045892);aminoacyl-tRNA metabolism involved in translational fidelity(GO:0106074);tRNA modification(GO:0006400);tRNA aminoacylation(GO:0043039);translation(GO:0006412);alanyl-tRNA aminoacylation(GO:0006419)
170	HAEIN|EnsemblGenome=HI_0689|UniProtKB=Q06282	glpQ	Glycerophosphodiester phosphodiesterase;glpQ;ortholog	glycerol metabolic process(GO:0006071);lipid metabolic process(GO:0006629)
171	HAEIN|EnsemblGenome=HI_1663|UniProtKB=Q57544	gloC	Hydroxyacylglutathione hydrolase GloC;gloC;ortholog	response to toxic substance(GO:0009636)
172	HAEIN|EnsemblGenome=HI_1292|UniProtKB=P44154	HI_1292	Uncharacterized protein HI_1292;HI_1292;ortholog
173	HAEIN|EnsemblGenome=HI_1587|UniProtKB=P43841	hns	DNA-binding protein H-NS homolog;hns;ortholog	negative regulation of transcription, DNA-templated(GO:0045892);regulation of transcription, DNA-templated(GO:0006355)
174	HAEIN|EnsemblGenome=HI_0884|UniProtKB=P44918	arcA	Aerobic respiration control protein ArcA homolog;arcA;ortholog	phosphorelay signal transduction system(GO:0000160);regulation of transcription, DNA-templated(GO:0006355);positive regulation of transcription, DNA-templated(GO:0045893)
175	HAEIN|EnsemblGenome=HI_1584|UniProtKB=P45260	ilvH	Acetolactate synthase small subunit;ilvH;ortholog	valine biosynthetic process(GO:0009099);cellular amino acid biosynthetic process(GO:0008652);isoleucine biosynthetic process(GO:0009097);regulation of catalytic activity(GO:0050790);branched-chain amino acid biosynthetic process(GO:0009082)
176	HAEIN|EnsemblGenome=HI_1673|UniProtKB=P45308	moaE	Molybdopterin synthase catalytic subunit;moaE;ortholog	Mo-molybdopterin cofactor biosynthetic process(GO:0006777)
177	HAEIN|EnsemblGenome=HI_1387|UniProtKB=P43761	trpE	Anthranilate synthase component 1;trpE;ortholog	cellular amino acid biosynthetic process(GO:0008652);biosynthetic process(GO:0009058);aromatic amino acid family biosynthetic process(GO:0009073);tryptophan biosynthetic process(GO:0000162)
178	HAEIN|EnsemblGenome=HI_0035|UniProtKB=P44472	HI_0035	Putative transport protein HI_0035;HI_0035;ortholog	potassium ion transport(GO:0006813);transmembrane transport(GO:0055085);cation transmembrane transport(GO:0098655)
179	HAEIN|EnsemblGenome=HI_0439|UniProtKB=P31768	comA	Competence protein A;comA;ortholog	establishment of competence for transformation(GO:0030420)
180	HAEIN|EnsemblGenome=HI_1377|UniProtKB=P45188	sbcB	Exodeoxyribonuclease I;sbcB;ortholog	DNA repair(GO:0006281);RNA phosphodiester bond hydrolysis, exonucleolytic(GO:0090503);DNA catabolic process, exonucleolytic(GO:0000738);cellular response to DNA damage stimulus(GO:0006974)
181	HAEIN|EnsemblGenome=HI_1115|UniProtKB=P43787	HI_1115	Thioredoxin-like protein HI_1115;HI_1115;ortholog	cellular oxidant detoxification(GO:0098869)
182	HAEIN|EnsemblGenome=HI_1089|UniProtKB=P45032	ccmA	Cytochrome c biogenesis ATP-binding export protein CcmA;ccmA;ortholog	transmembrane transport(GO:0055085);heme transmembrane transport(GO:0035351);cytochrome complex assembly(GO:0017004)
183	HAEIN|EnsemblGenome=HI_0987|UniProtKB=P43860	leuB	3-isopropylmalate dehydrogenase;leuB;ortholog	leucine biosynthetic process(GO:0009098);cellular amino acid biosynthetic process(GO:0008652);branched-chain amino acid biosynthetic process(GO:0009082)
184	HAEIN|EnsemblGenome=HI_0453|UniProtKB=P43999	HI_0453	Uncharacterized protein HI_0453;HI_0453;ortholog
185	HAEIN|EnsemblGenome=HI_0174|UniProtKB=P44551	mnmA	tRNA-specific 2-thiouridylase MnmA;mnmA;ortholog	tRNA modification(GO:0006400);tRNA wobble position uridine thiolation(GO:0002143);tRNA processing(GO:0008033)
186	HAEIN|EnsemblGenome=HI_1590|UniProtKB=P45262	rarA	Replication-associated recombination protein A;rarA;ortholog	DNA replication(GO:0006260);DNA-dependent DNA replication(GO:0006261);regulation of catalytic activity(GO:0050790);DNA duplex unwinding(GO:0032508);regulation of DNA repair(GO:0006282)
187	HAEIN|EnsemblGenome=HI_0001|UniProtKB=P44304	gapA	Glyceraldehyde-3-phosphate dehydrogenase;gapA;ortholog	glucose metabolic process(GO:0006006);glycolytic process(GO:0006096)
188	HAEIN|EnsemblGenome=HI_1600|UniProtKB=P44268	HI_1600	UPF0276 protein HI_1600;HI_1600;ortholog
189	HAEIN|EnsemblGenome=HI_1146|UniProtKB=P45071	HI_1146	Nucleotide-binding protein HI_1146;HI_1146;ortholog
190	HAEIN|EnsemblGenome=HI_0460|UniProtKB=P44723	mazG	Nucleoside triphosphate pyrophosphohydrolase;mazG;ortholog	UTP catabolic process(GO:0046052);dUTP catabolic process(GO:0046081);dATP catabolic process(GO:0046061);TTP catabolic process(GO:0046047);dGTP catabolic process(GO:0006203);dTTP catabolic process(GO:0046076)
191	HAEIN|EnsemblGenome=HI_0520|UniProtKB=P44743	HI_0520	Putative glycyl-radical enzyme activating enzyme HI_0520;HI_0520;ortholog
192	HAEIN|EnsemblGenome=HI_0456|UniProtKB=P44719	tmk	Thymidylate kinase;tmk;ortholog	phosphorylation(GO:0016310);dTDP biosynthetic process(GO:0006233);nucleotide biosynthetic process(GO:0009165);dTTP biosynthetic process(GO:0006235);dUDP biosynthetic process(GO:0006227);nucleoside monophosphate phosphorylation(GO:0046940)
193	HAEIN|EnsemblGenome=HI_0760|UniProtKB=P44048	HI_0760	Probable Fe(2+)-trafficking protein;HI_0760;ortholog	cellular response to oxidative stress(GO:0034599)
194	HAEIN|EnsemblGenome=HI_0023|UniProtKB=P44460	citE	Citrate lyase subunit beta;citE;ortholog	oxaloacetate metabolic process(GO:0006107);acetyl-CoA metabolic process(GO:0006084)
195	HAEIN|EnsemblGenome=HI_0105|UniProtKB=Q57354	HI_0105	GTP cyclohydrolase 1 type 2 homolog;HI_0105;ortholog
196	HAEIN|EnsemblGenome=HI_0366|UniProtKB=P43988	HI_0366	Uncharacterized protein HI_0366;HI_0366;ortholog
197	HAEIN|EnsemblGenome=HI_1641|UniProtKB=P45288	sapD	Peptide transport system ATP-binding protein SapD;sapD;ortholog	peptide transport(GO:0015833);protein transport(GO:0015031)
198	HAEIN|EnsemblGenome=HI_0104|UniProtKB=P44516	htpG	Chaperone protein HtpG;htpG;ortholog	protein folding(GO:0006457);cellular response to DNA damage stimulus(GO:0006974);response to heat(GO:0009408)
199	HAEIN|EnsemblGenome=HI_0985|UniProtKB=P43862	dprA	DNA-processing protein A;dprA;ortholog	DNA mediated transformation(GO:0009294)
200	HAEIN|EnsemblGenome=HI_0245|UniProtKB=P44595	queA	S-adenosylmethionine:tRNA ribosyltransferase-isomerase;queA;ortholog	queuosine biosynthetic process(GO:0008616);tRNA wobble guanine modification(GO:0002099)
201	HAEIN|EnsemblGenome=HI_0317|UniProtKB=P43817	aspS	Aspartate--tRNA ligase;aspS;ortholog	aspartyl-tRNA aminoacylation(GO:0006422);tRNA aminoacylation for protein translation(GO:0006418);translation(GO:0006412)
202	HAEIN|EnsemblGenome=HI_0890|UniProtKB=P44920	coaE	Dephospho-CoA kinase;coaE;ortholog	phosphorylation(GO:0016310);coenzyme A biosynthetic process(GO:0015937)
203	HAEIN|EnsemblGenome=HI_1318|UniProtKB=P43814	infC	Translation initiation factor IF-3;infC;ortholog	translational initiation(GO:0006413);translation(GO:0006412);ribosome disassembly(GO:0032790)
204	HAEIN|EnsemblGenome=HI_0140|UniProtKB=P44537	nagA	N-acetylglucosamine-6-phosphate deacetylase;nagA;ortholog	protein homotetramerization(GO:0051289);N-acetylglucosamine metabolic process(GO:0006044);N-acetylglucosamine catabolic process(GO:0006046);carbohydrate metabolic process(GO:0005975);N-acetylneuraminate catabolic process(GO:0019262)
205	HAEIN|EnsemblGenome=HI_0395|UniProtKB=P43994	HI_0395	UPF0125 protein HI_0395;HI_0395;ortholog
206	HAEIN|EnsemblGenome=HI_0815|UniProtKB=P44880	uspA	Universal stress protein A homolog;uspA;ortholog
207	HAEIN|EnsemblGenome=HI_1639|UniProtKB=P45286	sapB	Peptide transport system permease protein SapB;sapB;ortholog	transmembrane transport(GO:0055085);dipeptide transmembrane transport(GO:0035442);peptide transport(GO:0015833);protein transport(GO:0015031)
208	HAEIN|EnsemblGenome=HI_1716|UniProtKB=P45341	wecA	Undecaprenyl-phosphate alpha-N-acetylglucosaminyl 1-phosphate transferase;wecA;ortholog	lipopolysaccharide biosynthetic process(GO:0009103);cell wall macromolecule biosynthetic process(GO:0044038);cell wall organization(GO:0071555);O antigen biosynthetic process(GO:0009243)
209	HAEIN|EnsemblGenome=HI_0569|UniProtKB=P43882	greB	Transcription elongation factor GreB;greB;ortholog	regulation of DNA-templated transcription, elongation(GO:0032784);DNA-templated transcription, elongation(GO:0006354)
210	HAEIN|EnsemblGenome=HI_0031|UniProtKB=P44468	mrdB	Peptidoglycan glycosyltransferase MrdB;mrdB;ortholog	peptidoglycan biosynthetic process(GO:0009252);cell division(GO:0051301);cell wall organization(GO:0071555);regulation of cell shape(GO:0008360);lipid-linked peptidoglycan transport(GO:0015836)
211	HAEIN|EnsemblGenome=HI_0927|UniProtKB=P43821	glyQ	Glycine--tRNA ligase alpha subunit;glyQ;ortholog	glycyl-tRNA aminoacylation(GO:0006426);translation(GO:0006412)
212	HAEIN|EnsemblGenome=HI_0390|UniProtKB=P44442	rnd	Ribonuclease D;rnd;ortholog	tRNA 3'-end processing(GO:0042780);RNA phosphodiester bond hydrolysis, exonucleolytic(GO:0090503);nucleic acid phosphodiester bond hydrolysis(GO:0090305);nucleobase-containing compound metabolic process(GO:0006139);tRNA processing(GO:0008033)
213	HAEIN|EnsemblGenome=HI_0531|UniProtKB=P44386	rpsU	30S ribosomal protein S21;rpsU;ortholog	translation(GO:0006412)
214	HAEIN|EnsemblGenome=HI_1290|UniProtKB=P43902	tyrA	T-protein;tyrA;ortholog	chorismate metabolic process(GO:0046417);cellular amino acid biosynthetic process(GO:0008652);metabolic process(GO:0008152);tyrosine biosynthetic process(GO:0006571);aromatic amino acid family biosynthetic process(GO:0009073)
215	HAEIN|EnsemblGenome=HI_0331|UniProtKB=P44416	oapB	Opacity-associated protein OapB;oapB;ortholog
216	HAEIN|EnsemblGenome=HI_0156|UniProtKB=P43712	fabD	Malonyl CoA-acyl carrier protein transacylase;fabD;ortholog	fatty acid metabolic process(GO:0006631);fatty acid biosynthetic process(GO:0006633);lipid metabolic process(GO:0006629)
217	HAEIN|EnsemblGenome=HI_0430|UniProtKB=P43722	hupA	DNA-binding protein HU;hup;ortholog	chromosome condensation(GO:0030261)
218	HAEIN|EnsemblGenome=HI_0813|UniProtKB=P44879	csrA	Translational regulator CsrA;csrA;ortholog	negative regulation of translational initiation(GO:0045947);rmem(GO:0006109);regulation of translation(GO:0006417);positive regulation of translational initiation(GO:0045948);mRNA catabolic process(GO:0006402)
219	HAEIN|EnsemblGenome=HI_0850|UniProtKB=P44060	HI_0850	Uncharacterized protein HI_0850;HI_0850;ortholog
220	HAEIN|EnsemblGenome=HI_0136|UniProtKB=P44536	der	GTPase Der;der;ortholog	ribosome biogenesis(GO:0042254);ribosomal large subunit assembly(GO:0000027)
221	HAEIN|EnsemblGenome=HI_0193|UniProtKB=Q57427	HI_0193	Putative esterase/lipase HI_0193;HI_0193;ortholog
222	HAEIN|EnsemblGenome=HI_1622|UniProtKB=P44275	HI_1622	Uncharacterized protein HI_1622;HI_1622;ortholog
223	HAEIN|EnsemblGenome=HI_1245|UniProtKB=P43837	maeB	NADP-dependent malic enzyme;maeB;ortholog	metabolic process(GO:0008152);malate metabolic process(GO:0006108)
224	HAEIN|EnsemblGenome=HI_0164|UniProtKB=P43955	nqrA	Na(+)-translocating NADH-quinone reductase subunit A;nqrA;ortholog	ion transport(GO:0006811);sodium ion transport(GO:0006814)
225	HAEIN|EnsemblGenome=HI_0516|UniProtKB=P44342	rplA	50S ribosomal protein L1;rplA;ortholog	maturation of LSU-rRNA(GO:0000470);translation(GO:0006412);regulation of translation(GO:0006417)
226	HAEIN|EnsemblGenome=HI_1075|UniProtKB=P45020	HI_1075	Probable cytochrome oxidase subunit 2;HI_1075;ortholog	aerobic electron transport chain(GO:0019646)
227	HAEIN|EnsemblGenome=HI_0088|UniProtKB=P44504	thrB	Homoserine kinase;thrB;ortholog	phosphorylation(GO:0016310);cellular amino acid biosynthetic process(GO:0008652);threonine biosynthetic process(GO:0009088);threonine metabolic process(GO:0006566)
228	HAEIN|EnsemblGenome=HI_0676|UniProtKB=P44818	xerC	Tyrosine recombinase XerC;xerC;ortholog	DNA integration(GO:0015074);chromosome segregation(GO:0007059);cell division(GO:0051301);transposition, DNA-mediated(GO:0006313);cell cycle(GO:0007049);DNA recombination(GO:0006310)
229	HAEIN|EnsemblGenome=HI_1322|UniProtKB=P45158	recD	RecBCD enzyme subunit RecD;recD;ortholog	double-strand break repair(GO:0006302);DNA repair(GO:0006281);nucleic acid phosphodiester bond hydrolysis(GO:0090305);double-strand break repair via homologous recombination(GO:0000724);DNA recombination(GO:0006310);cellular response to DNA damage stimulus(GO:0006974);DNA duplex unwinding(GO:0032508)
230	HAEIN|EnsemblGenome=HI_0932|UniProtKB=P43806	eno	Enolase;eno;ortholog	glycolytic process(GO:0006096)
231	HAEIN|EnsemblGenome=HI_1171|UniProtKB=P44339	HI_1171	Putative anthranilate synthase component II;HI_1171;ortholog	glutamine metabolic process(GO:0006541);cellular amino acid biosynthetic process(GO:0008652);tetrahydrofolate biosynthetic process(GO:0046654);aromatic amino acid family biosynthetic process(GO:0009073);tryptophan biosynthetic process(GO:0000162)
232	HAEIN|EnsemblGenome=HI_1381|UniProtKB=P45190	pstA	Phosphate transport system permease protein PstA;pstA;ortholog	transmembrane transport(GO:0055085);phosphate ion transport(GO:0006817);phosphate ion transmembrane transport(GO:0035435)
233	HAEIN|EnsemblGenome=HI_1674|UniProtKB=P45309	moaD	Molybdopterin synthase sulfur carrier subunit;moaD;ortholog	Mo-molybdopterin cofactor biosynthetic process(GO:0006777)
234	HAEIN|EnsemblGenome=HI_0834|UniProtKB=P44893	frdB	Fumarate reductase iron-sulfur subunit;frdB;ortholog	tricarboxylic acid cycle(GO:0006099);electron transport chain(GO:0022900);anaerobic respiration(GO:0009061)
235	HAEIN|EnsemblGenome=HI_0639|UniProtKB=P44797	purB	Adenylosuccinate lyase;purB;ortholog	IMP biosynthetic process(GO:0006188);'de novo' AMP biosynthetic process(GO:0044208);purine nucleotide biosynthetic process(GO:0006164);purine ribonucleotide biosynthetic process(GO:0009152);'de novo' IMP biosynthetic process(GO:0006189)
236	HAEIN|EnsemblGenome=HI_0664|UniProtKB=Q57538	HI_0664	Probable ABC transporter ATP-binding/permease protein HI_0664;HI_0664;ortholog	transmembrane transport(GO:0055085);glutathione transmembrane transport(GO:0034775);cell redox homeostasis(GO:0045454)
237	HAEIN|EnsemblGenome=HI_0118|UniProtKB=Q57097	tcdA	tRNA threonylcarbamoyladenosine dehydratase;tcdA;ortholog	cyclic threonylcarbamoyladenosine biosynthetic process(GO:0061504)
238	HAEIN|EnsemblGenome=HI_1052|UniProtKB=P45008	HI_1052	Uncharacterized HTH-type transcriptional regulator HI_1052;HI_1052;ortholog	regulation of transcription, DNA-templated(GO:0006355)
239	HAEIN|EnsemblGenome=HI_0260.1|UniProtKB=O86224	kdkA	3-deoxy-D-manno-octulosonic acid kinase;kdkA;ortholog	lipopolysaccharide biosynthetic process(GO:0009103);phosphorylation(GO:0016310);lipopolysaccharide core region biosynthetic process(GO:0009244)
240	HAEIN|EnsemblGenome=HI_1065|UniProtKB=P43890	pyrH	Uridylate kinase;pyrH;ortholog	UDP biosynthetic process(GO:0006225);phosphorylation(GO:0016310);metabolic process(GO:0008152);pyrimidine nucleotide biosynthetic process(GO:0006221);'de novo' CTP biosynthetic process(GO:0044210);nucleoside monophosphate phosphorylation(GO:0046940)
241	HAEIN|EnsemblGenome=HI_0559|UniProtKB=P44332	HI_0559,cysQ	3'(2'),5'-bisphosphate nucleotidase CysQ;cysQ;ortholog	sulfate assimilation(GO:0000103);sulfur compound metabolic process(GO:0006790);inositol phosphate dephosphorylation(GO:0046855);3'-phosphoadenosine 5'-phosphosulfate metabolic process(GO:0050427);phosphatidylinositol phosphate biosynthetic process(GO:0046854)
242	HAEIN|EnsemblGenome=HI_1277|UniProtKB=P45135	mrp	Iron-sulfur cluster carrier protein;mrp;ortholog	iron-sulfur cluster assembly(GO:0016226)
243	HAEIN|EnsemblGenome=HI_0581|UniProtKB=P63196	rpsL	30S ribosomal protein S12;rpsL;ortholog	response to antibiotic(GO:0046677);translation(GO:0006412)
244	HAEIN|EnsemblGenome=HI_0410|UniProtKB=P44694	tyrR	Transcriptional regulatory protein TyrR;tyrR;ortholog	aromatic compound catabolic process(GO:0019439);phosphorelay signal transduction system(GO:0000160);regulation of transcription, DNA-templated(GO:0006355)
245	HAEIN|EnsemblGenome=HI_0842|UniProtKB=P44058	HI_0842	Uncharacterized protein HI_0842;HI_0842;ortholog	cytosine catabolic process(GO:0006209)
246	HAEIN|EnsemblGenome=HI_0550|UniProtKB=Q03974	lex1	Lipooligosaccharide biosynthesis protein lex-1;lex1;ortholog
247	HAEIN|EnsemblGenome=HI_0376|UniProtKB=P44672	iscA	Iron-binding protein IscA;iscA;ortholog	protein maturation by iron-sulfur cluster transfer(GO:0097428);iron-sulfur cluster assembly(GO:0016226)
248	HAEIN|EnsemblGenome=HI_0811|UniProtKB=P44314	argH	Argininosuccinate lyase;argH;ortholog	cellular amino acid biosynthetic process(GO:0008652);arginine biosynthetic process via ornithine(GO:0042450);arginine biosynthetic process(GO:0006526)
249	HAEIN|EnsemblGenome=HI_0123|UniProtKB=P44528	pgsA	CDP-diacylglycerol--glycerol-3-phosphate 3-phosphatidyltransferase;pgsA;ortholog	phospholipid biosynthetic process(GO:0008654);phosphatidylglycerol biosynthetic process(GO:0006655);glycerophospholipid biosynthetic process(GO:0046474);lipid metabolic process(GO:0006629)
250	HAEIN|EnsemblGenome=HI_0387|UniProtKB=P44680	HI_0387	Probable ATP-dependent DNA helicase HI_0387;HI_0387;ortholog	DNA repair(GO:0006281);nucleobase-containing compound metabolic process(GO:0006139);DNA duplex unwinding(GO:0032508)
251	HAEIN|EnsemblGenome=HI_0491|UniProtKB=P44007	luxS	S-ribosylhomocysteine lyase;luxS;ortholog	quorum sensing(GO:0009372)
252	HAEIN|EnsemblGenome=HI_0898|UniProtKB=P44928	emrA	Multidrug export protein EmrA;emrA;ortholog	response to antibiotic(GO:0046677);transmembrane transport(GO:0055085);xenobiotic detoxification by transmembrane export across the plasma membrane(GO:1990961)
253	HAEIN|EnsemblGenome=HI_0682|UniProtKB=P44822	ilvC	Ketol-acid reductoisomerase (NADP(+));ilvC;ortholog	valine biosynthetic process(GO:0009099);cellular amino acid biosynthetic process(GO:0008652);isoleucine biosynthetic process(GO:0009097);branched-chain amino acid biosynthetic process(GO:0009082)
254	HAEIN|EnsemblGenome=HI_1160|UniProtKB=P43868	hemH	Ferrochelatase;hemH;ortholog	heme biosynthetic process(GO:0006783);porphyrin-containing compound biosynthetic process(GO:0006779)
255	HAEIN|EnsemblGenome=HI_0494|UniProtKB=P44009	napA	Class B acid phosphatase;aphA;ortholog	dephosphorylation(GO:0016311)
256	HAEIN|EnsemblGenome=HI_0160|UniProtKB=P43789	psd	Phosphatidylserine decarboxylase proenzyme;psd;ortholog	phospholipid biosynthetic process(GO:0008654);phosphatidylethanolamine biosynthetic process(GO:0006646);lipid metabolic process(GO:0006629)
257	HAEIN|EnsemblGenome=HI_1161|UniProtKB=P45083	HI_1161	Putative esterase HI_1161;HI_1161;ortholog
258	HAEIN|EnsemblGenome=HI_0167|UniProtKB=P43957	nqrC	Na(+)-translocating NADH-quinone reductase subunit C;nqrC;ortholog	ion transport(GO:0006811);sodium ion transport(GO:0006814)
259	HAEIN|EnsemblGenome=HI_1282|UniProtKB=P45138	rimP	Ribosome maturation factor RimP;rimP;ortholog	ribosomal small subunit assembly(GO:0000028);ribosome biogenesis(GO:0042254);translation(GO:0006412);ribosomal small subunit biogenesis(GO:0042274)
260	HAEIN|EnsemblGenome=HI_1227|UniProtKB=P45117	uraA	Probable uracil permease;uraA;ortholog	transmembrane transport(GO:0055085)
261	HAEIN|EnsemblGenome=HI_1208|UniProtKB=P71373	HI_1208	Epimerase family protein HI_1208;HI_1208;ortholog
262	HAEIN|EnsemblGenome=HI_1293|UniProtKB=P44156	HI_1293	Uncharacterized SufE-like protein HI_1293;HI_1293;ortholog
263	HAEIN|EnsemblGenome=HI_0487|UniProtKB=P44003	HI_0487	Uncharacterized protein HI_0487;HI_0487;ortholog	regulation of transcription, DNA-templated(GO:0006355)
264	HAEIN|EnsemblGenome=HI_1151|UniProtKB=P45076	HI_1151	UPF0307 protein HI_1151;HI_1151;ortholog
265	HAEIN|EnsemblGenome=HI_0168|UniProtKB=P43958	nqrD	Na(+)-translocating NADH-quinone reductase subunit D;nqrD;ortholog	ion transport(GO:0006811);sodium ion transport(GO:0006814)
266	HAEIN|EnsemblGenome=HI_1454|UniProtKB=P44202	HI_1454	Putative cytochrome c-type biogenesis protein HI_1454;HI_1454;ortholog	cytochrome complex assembly(GO:0017004)
267	HAEIN|EnsemblGenome=HI_0181|UniProtKB=P43756	focA	Probable formate transporter;focA;ortholog	transmembrane transport(GO:0055085);formate transport(GO:0015724)
268	HAEIN|EnsemblGenome=HI_1214|UniProtKB=P45112	recJ	Single-stranded-DNA-specific exonuclease RecJ;recJ;ortholog	DNA repair(GO:0006281);nucleic acid phosphodiester bond hydrolysis(GO:0090305);DNA recombination(GO:0006310)
269	HAEIN|EnsemblGenome=HI_1050|UniProtKB=P71365	HI_1050	Uncharacterized protein HI_1050;HI_1050;ortholog
270	HAEIN|EnsemblGenome=HI_1324|UniProtKB=P43865	HI_1324	Putative Lon protease homolog;HI_1324;ortholog	proteolysis(GO:0006508);protein catabolic process(GO:0030163)
271	HAEIN|EnsemblGenome=HI_0323|UniProtKB=P44638	gloA	Lactoylglutathione lyase;gloA;ortholog	methylglyoxal catabolic process to D-lactate via S-lactoyl-glutathione(GO:0019243)
272	HAEIN|EnsemblGenome=HI_0405|UniProtKB=P44690	pdxY	Pyridoxal kinase PdxY;pdxY;ortholog	phosphorylation(GO:0016310);pyridoxal 5'-phosphate salvage(GO:0009443)
273	HAEIN|EnsemblGenome=HI_0525|UniProtKB=P43726	pgk	Phosphoglycerate kinase;pgk;ortholog	phosphorylation(GO:0016310);gluconeogenesis(GO:0006094);glycolytic process(GO:0006096)
274	HAEIN|EnsemblGenome=HI_1216|UniProtKB=P45113	mtnN	5'-methylthioadenosine/S-adenosylhomocysteine nucleosidase;mtnN;ortholog	cellular amino acid biosynthetic process(GO:0008652);nucleoside metabolic process(GO:0009116);nucleoside catabolic process(GO:0009164);L-methionine salvage from S-adenosylmethionine(GO:0019284);L-methionine salvage from methylthioadenosine(GO:0019509);methionine biosynthetic process(GO:0009086)
275	HAEIN|EnsemblGenome=HI_1173|UniProtKB=P44119	sprT	Protein SprT;sprT;ortholog
276	HAEIN|EnsemblGenome=HI_0734|UniProtKB=P44848	plsC	1-acyl-sn-glycerol-3-phosphate acyltransferase;plsC;ortholog	phospholipid biosynthetic process(GO:0008654);CDP-diacylglycerol biosynthetic process(GO:0016024);phosphatidic acid biosynthetic process(GO:0006654);lipid metabolic process(GO:0006629)
277	HAEIN|EnsemblGenome=HI_1125|UniProtKB=P45055	talB	Transaldolase;tal;ortholog	pentose-phosphate shunt(GO:0006098);carbohydrate metabolic process(GO:0005975)
278	HAEIN|EnsemblGenome=HI_1279|UniProtKB=Q57140	neuA	Probable N-acylneuraminate cytidylyltransferase;neuA;ortholog
279	HAEIN|EnsemblGenome=HI_0756|UniProtKB=P44864	HI_0756	Uncharacterized protein HI_0756;HI_0756;ortholog	septum digestion after cytokinesis(GO:0000920);proteolysis(GO:0006508)
280	HAEIN|EnsemblGenome=HI_1425|UniProtKB=P45199	fnr	Anaerobic regulatory protein;fnr;ortholog	regulation of transcription, DNA-templated(GO:0006355)
281	HAEIN|EnsemblGenome=HI_0717|UniProtKB=P43916	nusG	Transcription termination/antitermination protein NusG;nusG;ortholog	regulation of DNA-templated transcription, elongation(GO:0032784);DNA-templated transcription, termination(GO:0006353);transcription antitermination(GO:0031564);regulation of transcription, DNA-templated(GO:0006355);DNA-templated transcription, elongation(GO:0006354)
282	HAEIN|EnsemblGenome=HI_0266|UniProtKB=P44603	plsY	Glycerol-3-phosphate acyltransferase;plsY;ortholog	phospholipid biosynthetic process(GO:0008654);phospholipid metabolic process(GO:0006644);lipid metabolic process(GO:0006629)
283	HAEIN|EnsemblGenome=HI_0009|UniProtKB=P44452	fdhE	Protein FdhE homolog;fdhE;ortholog	protein maturation(GO:0051604)
284	HAEIN|EnsemblGenome=HI_0087|UniProtKB=P44503	thrC	Threonine synthase;thrC;ortholog	cellular amino acid biosynthetic process(GO:0008652);cellular amino acid metabolic process(GO:0006520);threonine biosynthetic process(GO:0009088)
285	HAEIN|EnsemblGenome=HI_0744|UniProtKB=P44854	HI_0744	Uncharacterized protein HI_0744;HI_0744;ortholog
286	HAEIN|EnsemblGenome=HI_1401|UniProtKB=P45477	pyrD	Dihydroorotate dehydrogenase (quinone);pyrD;ortholog	UMP biosynthetic process(GO:0006222);'de novo' UMP biosynthetic process(GO:0044205);pyrimidine nucleotide biosynthetic process(GO:0006221);pyrimidine ribonucleotide biosynthetic process(GO:0009220);'de novo' pyrimidine nucleobase biosynthetic process(GO:0006207)
287	HAEIN|EnsemblGenome=HI_0154|UniProtKB=P43709	acpP	Acyl carrier protein;acpP;ortholog	fatty acid metabolic process(GO:0006631);fatty acid biosynthetic process(GO:0006633);lipid A biosynthetic process(GO:0009245);lipid metabolic process(GO:0006629)
288	HAEIN|EnsemblGenome=HI_0411|UniProtKB=P44437	hfq	RNA-binding protein Hfq;hfq;ortholog	regulation of translation, ncRNA-mediated(GO:0045974);regulation of transcription, DNA-templated(GO:0006355);regulation of RNA stability(GO:0043487)
289	HAEIN|EnsemblGenome=HI_0752|UniProtKB=P43847	purL	Phosphoribosylformylglycinamidine synthase;purL;ortholog	glutamine metabolic process(GO:0006541);purine nucleotide biosynthetic process(GO:0006164);'de novo' IMP biosynthetic process(GO:0006189)
290	HAEIN|EnsemblGenome=HI_0486|UniProtKB=P44728	rsmG	Ribosomal RNA small subunit methyltransferase G;rsmG;ortholog	rRNA methylation(GO:0031167);methylation(GO:0032259);rRNA processing(GO:0006364);rRNA (guanine-N7)-methylation(GO:0070476)
291	HAEIN|EnsemblGenome=HI_0260|UniProtKB=P44598	HI_0260	dITP/XTP pyrophosphatase;HI_0260;ortholog	nucleoside triphosphate catabolic process(GO:0009143);purine nucleoside triphosphate catabolic process(GO:0009146);nucleotide metabolic process(GO:0009117)
292	HAEIN|EnsemblGenome=HI_1609|UniProtKB=P44328	prs	Ribose-phosphate pyrophosphokinase;prs;ortholog	phosphorylation(GO:0016310);nucleoside metabolic process(GO:0009116);nucleotide biosynthetic process(GO:0009165);purine nucleotide biosynthetic process(GO:0006164);ribonucleoside monophosphate biosynthetic process(GO:0009156);5-phosphoribose 1-diphosphate biosynthetic process(GO:0006015);cellular biosynthetic process(GO:0044249)
293	HAEIN|EnsemblGenome=HI_1068|UniProtKB=P45016	nrfB	Cytochrome c-type protein NrfB;nrfB;ortholog	nitrogen compound metabolic process(GO:0006807)
294	HAEIN|EnsemblGenome=HI_0716|UniProtKB=P43805	secE	Protein translocase subunit SecE;secE;ortholog	intracellular protein transport(GO:0006886);protein targeting(GO:0006605);intracellular protein transmembrane transport(GO:0065002);protein secretion(GO:0009306);protein transport by the Sec complex(GO:0043952);protein transport(GO:0015031)
295	HAEIN|EnsemblGenome=HI_1455|UniProtKB=P45213	msrAB	Peptide methionine sulfoxide reductase MsrA/MsrB;msrAB;ortholog	response to oxidative stress(GO:0006979);metabolic process(GO:0008152);cellular protein modification process(GO:0006464);protein repair(GO:0030091)
296	HAEIN|EnsemblGenome=HI_0636|UniProtKB=P44027	HI_0636	UPF0381 protein HI_0636;HI_0636;ortholog
297	HAEIN|EnsemblGenome=HI_0974.1|UniProtKB=P46455	HI_0974	Uncharacterized protein HI_0974.1;HI_0974.1;ortholog
298	HAEIN|EnsemblGenome=HI_1722|UniProtKB=P44421	map	Methionine aminopeptidase;map;ortholog	proteolysis(GO:0006508);protein initiator methionine removal(GO:0070084)
299	HAEIN|EnsemblGenome=HI_1715|UniProtKB=P45340	orn	Oligoribonuclease;orn;ortholog	RNA phosphodiester bond hydrolysis, exonucleolytic(GO:0090503);nucleic acid phosphodiester bond hydrolysis(GO:0090305)
300	HAEIN|EnsemblGenome=HI_1237|UniProtKB=P43736	dnaK	Chaperone protein DnaK;dnaK;ortholog	protein folding(GO:0006457)
301	HAEIN|EnsemblGenome=HI_1053|UniProtKB=Q57498	HI_1053	Uncharacterized protein HI_1053;HI_1053;ortholog	cellular oxidant detoxification(GO:0098869)
302	HAEIN|EnsemblGenome=HI_0548|UniProtKB=P44322	infA	Translation initiation factor IF-1;infA;ortholog	translational initiation(GO:0006413);translation(GO:0006412)
303	HAEIN|EnsemblGenome=HI_1044|UniProtKB=P44102	dmsD	Probable Tat proofreading chaperone DmsD;dmsD;ortholog	chaperone-mediated protein folding(GO:0061077)
304	HAEIN|EnsemblGenome=HI_0166|UniProtKB=O05011	nqrB	Na(+)-translocating NADH-quinone reductase subunit B;nqrB;ortholog	transmembrane transport(GO:0055085);respiratory electron transport chain(GO:0022904);ion transport(GO:0006811);sodium ion transport(GO:0006814)
305	HAEIN|EnsemblGenome=HI_1206|UniProtKB=P45108	cvpA	Colicin V production protein homolog;cvpA;ortholog	toxin biosynthetic process(GO:0009403)
306	HAEIN|EnsemblGenome=HI_0982|UniProtKB=P43863	pfkA	ATP-dependent 6-phosphofructokinase;pfkA;ortholog	canonical glycolysis(GO:0061621);carbohydrate phosphorylation(GO:0046835);phosphorylation(GO:0016310);fructose 6-phosphate metabolic process(GO:0006002);metabolic process(GO:0008152);glycolytic process(GO:0006096);fructose 1,6-bisphosphate metabolic process(GO:0030388)
307	HAEIN|Gene_OrderedLocusName=HI_0187.1|UniProtKB=P57047	tatB	Sec-independent protein translocase protein TatB;tatB;ortholog	protein transport by the Tat complex(GO:0043953);protein transport(GO:0015031)
308	HAEIN|EnsemblGenome=HI_0670|UniProtKB=P44814	dtd	D-aminoacyl-tRNA deacylase;dtd;ortholog	D-amino acid catabolic process(GO:0019478);aminoacyl-tRNA metabolism involved in translational fidelity(GO:0106074);tRNA metabolic process(GO:0006399)
309	HAEIN|EnsemblGenome=HI_0887|UniProtKB=P43852	purH	Bifunctional purine biosynthesis protein PurH;purH;ortholog	metabolic process(GO:0008152);purine nucleotide biosynthetic process(GO:0006164);'de novo' IMP biosynthetic process(GO:0006189)
310	HAEIN|EnsemblGenome=HI_0061|UniProtKB=P44408	rec2	Recombination protein 2;rec2;ortholog	establishment of competence for transformation(GO:0030420)
311	HAEIN|EnsemblGenome=HI_1331|UniProtKB=P43881	greA	Transcription elongation factor GreA;greA;ortholog	regulation of DNA-templated transcription, elongation(GO:0032784);DNA-templated transcription, elongation(GO:0006354)
312	HAEIN|EnsemblGenome=HI_0961|UniProtKB=P44956	HI_0961	Purine nucleoside phosphoramidase;HI_0961;ortholog	D-alanine catabolic process(GO:0055130)
313	HAEIN|EnsemblGenome=HI_0135|UniProtKB=P44535	sotB	Probable sugar efflux transporter;sotB;ortholog	transmembrane transport(GO:0055085);carbohydrate transport(GO:0008643);carbohydrate transmembrane transport(GO:0034219)
314	HAEIN|EnsemblGenome=HI_0838|UniProtKB=P44057	bamE	Outer membrane protein assembly factor BamE;bamE;ortholog	Gram-negative-bacterium-type cell outer membrane assembly(GO:0043165);protein insertion into membrane(GO:0051205)
315	HAEIN|EnsemblGenome=HI_1222|UniProtKB=P44129	lapA	Probable lipopolysaccharide assembly protein A;lapA;ortholog	lipopolysaccharide metabolic process(GO:0008653)
316	HAEIN|EnsemblGenome=HI_0751|UniProtKB=Q57549	tpx	Thiol peroxidase;tpx;ortholog	cellular oxidant detoxification(GO:0098869)
317	HAEIN|EnsemblGenome=HI_1398|UniProtKB=P71384	fumC	Fumarate hydratase class II;fumC;ortholog	tricarboxylic acid cycle(GO:0006099);fumarate metabolic process(GO:0006106);malate metabolic process(GO:0006108)
318	HAEIN|EnsemblGenome=HI_0162|UniProtKB=P43782	HI_0162	Uncharacterized lipoprotein HI_0162;HI_0162;ortholog
319	HAEIN|EnsemblGenome=HI_0859|UniProtKB=P44403	clpB	Chaperone protein ClpB;clpB;ortholog	cellular response to heat(GO:0034605);response to heat(GO:0009408);protein refolding(GO:0042026)
320	HAEIN|EnsemblGenome=HI_0746|UniProtKB=P44855	dcuB	Anaerobic C4-dicarboxylate transporter DcuB;dcuB;ortholog	C4-dicarboxylate transport(GO:0015740)
321	HAEIN|EnsemblGenome=HI_1599|UniProtKB=P44267	HI_1599	Uncharacterized protein HI_1599;HI_1599;ortholog
322	HAEIN|EnsemblGenome=HI_1297|UniProtKB=P45145	HI_1297	UPF0299 membrane protein HI_1297;HI_1297;ortholog
323	HAEIN|EnsemblGenome=HI_1554|UniProtKB=P44426	bioA	Adenosylmethionine-8-amino-7-oxononanoate aminotransferase;bioA;ortholog	biotin biosynthetic process(GO:0009102)
324	HAEIN|EnsemblGenome=HI_0862|UniProtKB=P44908	HI_0862	Probable queuosine precursor transporter;HI_0862;ortholog	transmembrane transport(GO:0055085);queuosine salvage(GO:1990397)
325	HAEIN|EnsemblGenome=HI_0989|UniProtKB=P44438	leuD	3-isopropylmalate dehydratase small subunit;leuD;ortholog	leucine biosynthetic process(GO:0009098);cellular amino acid biosynthetic process(GO:0008652);branched-chain amino acid biosynthetic process(GO:0009082)
